# Supplementary material for: scRNA-seq reveals persistent aberrant differentiation of nasal epithelium driven by TNFα and TGFβ in post-COVID syndrome
Source: Nat Commun. 2025 Oct 28;16:9494. doi: 10.1038/s41467-025-64778-0 (PMC12569062; doi:10.1038/s41467-025-64778-0)
Supplement: Supplementary file 4 — Source data [file 41467_2025_64778_MOESM4_ESM.xlsx]

## Sheet: Ciliated, Proximal
	Supplementary Table S2 - DEGs
	p_val	avg_log2FC	pct.1	pct.2	p_val_adj	cluster	gene
	2.46359e-38	3.14411	1	0.629	4.7338e-34	Ciliated, Proximal	DYNC2H1
	8.19933e-35	3.55585	1	0.64	1.5755e-30	Ciliated, Proximal	ECRG4
	7.13613e-34	3.20807	1	0.618	1.37121e-29	Ciliated, Proximal	HSD17B13
	2.4932e-33	3.31477	1	0.583	4.79069e-29	Ciliated, Proximal	CDHR3
	2.39833e-32	2.85934	1	0.636	4.60839e-28	Ciliated, Proximal	ENPP5
	2.2999e-31	1.83957	1	0.915	4.41926e-27	Ciliated, Proximal	CD59
	2.44982e-31	3.545	1	0.523	4.70732e-27	Ciliated, Proximal	PROS1
	2.86886e-31	3.3248	1	0.481	5.51251e-27	Ciliated, Proximal	HYDIN
	8.4895e-31	3.31624	1	0.505	1.63126e-26	Ciliated, Proximal	TSPAN19
	1.49545e-30	3.16849	1	0.562	2.87351e-26	Ciliated, Proximal	MS4A8
	1.64144e-30	3.27591	1	0.509	3.15403e-26	Ciliated, Proximal	SYNE1
	2.82078e-30	3.24587	0.966	0.519	5.42012e-26	Ciliated, Proximal	CCN2
	4.36426e-30	3.28732	1	0.473	8.38592e-26	Ciliated, Proximal	SLC22A4
	8.05786e-30	2.5069	1	0.739	1.54832e-25	Ciliated, Proximal	SLC44A4
	4.39904e-29	2.55764	1	0.629	8.45275e-25	Ciliated, Proximal	ENPP4
	5.94944e-29	3.08089	1	0.527	1.14319e-24	Ciliated, Proximal	CCDC17
	6.29905e-29	3.07051	1	0.544	1.21036e-24	Ciliated, Proximal	STOML3
	3.33453e-28	1.96556	1	0.837	6.40731e-24	Ciliated, Proximal	CHST9
	5.51233e-28	2.20267	1	0.724	1.05919e-23	Ciliated, Proximal	TUSC3
	8.89819e-28	1.96301	1	0.855	1.70979e-23	Ciliated, Proximal	KIF21A
	3.22622e-27	2.98718	1	0.572	6.19918e-23	Ciliated, Proximal	ERICH3
	3.33898e-27	3.39148	1	0.382	6.41585e-23	Ciliated, Proximal	CDHR4
	4.55347e-27	2.54056	1	0.717	8.74948e-23	Ciliated, Proximal	PROM1
	7.1353e-27	2.4654	1	0.756	1.37105e-22	Ciliated, Proximal	CES1
	8.20163e-27	4.44478	0.931	0.166	1.57594e-22	Ciliated, Proximal	DNER
	1.79228e-26	3.13126	1	0.431	3.44386e-22	Ciliated, Proximal	DNAH3
	2.18793e-26	2.24815	1	0.721	4.20411e-22	Ciliated, Proximal	FAM174A
	2.51665e-26	4.06305	0.931	0.219	4.83575e-22	Ciliated, Proximal	TIMP4
	2.6091e-26	2.94462	1	0.746	5.01338e-22	Ciliated, Proximal	IGFBP7
	2.78153e-26	3.10059	1	0.456	5.34472e-22	Ciliated, Proximal	DNAH7
	3.85955e-26	3.23913	1	0.428	7.41612e-22	Ciliated, Proximal	TMEM212
	5.20852e-26	2.18724	1	0.788	1.00082e-21	Ciliated, Proximal	ABCA13
	6.30011e-26	3.61473	1	0.371	1.21057e-21	Ciliated, Proximal	SLC7A2
	7.01272e-26	3.13119	1	0.424	1.34749e-21	Ciliated, Proximal	AGBL2
	1.51819e-25	2.76051	1	0.618	2.91721e-21	Ciliated, Proximal	WDR78
	1.95787e-25	2.39911	1	0.76	3.76204e-21	Ciliated, Proximal	TMC5
	3.1056e-25	4.05301	0.966	0.187	5.9674e-21	Ciliated, Proximal	PZP
	3.24344e-25	-1.89413	1	1	6.23227e-21	Ciliated, Proximal	RPS18
	3.93115e-25	3.00804	1	0.505	7.55371e-21	Ciliated, Proximal	FABP6
	4.63826e-25	3.12869	1	0.389	8.91241e-21	Ciliated, Proximal	CCL15
	1.00373e-24	2.7811	1	0.512	1.92867e-20	Ciliated, Proximal	NELL2
	1.26714e-24	2.5611	1	0.636	2.43481e-20	Ciliated, Proximal	CCDC80
	1.46716e-24	3.21239	1	0.615	2.81914e-20	Ciliated, Proximal	TMEM190
	1.48849e-24	2.71965	1	0.735	2.86014e-20	Ciliated, Proximal	AGR3
	1.92131e-24	1.89033	1	0.845	3.69179e-20	Ciliated, Proximal	TSPAN6
	2.08366e-24	2.54077	1	0.643	4.00376e-20	Ciliated, Proximal	CDS1
	3.52395e-24	3.07129	1	0.413	6.77127e-20	Ciliated, Proximal	CD38
	5.73213e-24	2.53652	1	0.65	1.10143e-19	Ciliated, Proximal	ALDH3B1
	8.55163e-24	-2.37147	1	0.83	1.6432e-19	Ciliated, Proximal	LDHA
	1.03427e-23	3.11079	1	0.417	1.98736e-19	Ciliated, Proximal	ECT2L
	1.12576e-23	2.99881	1	0.428	2.16315e-19	Ciliated, Proximal	RP1
	1.42129e-23	2.94909	1	0.438	2.73101e-19	Ciliated, Proximal	SPATA4
	1.73411e-23	2.50696	1	0.834	3.33209e-19	Ciliated, Proximal	SCGB2A1
	1.92387e-23	2.22892	1	0.633	3.69672e-19	Ciliated, Proximal	HACD4
	2.55448e-23	3.07398	1	0.399	4.90843e-19	Ciliated, Proximal	C1orf87
	3.02691e-23	2.2313	1	0.929	5.81622e-19	Ciliated, Proximal	TSPAN1
	3.51687e-23	2.50749	1	0.601	6.75767e-19	Ciliated, Proximal	PLTP
	4.11085e-23	3.10293	1	0.396	7.89899e-19	Ciliated, Proximal	DNAH5
	4.90671e-23	2.60331	1	0.678	9.42824e-19	Ciliated, Proximal	GSTA2
	5.46454e-23	2.24603	1	0.654	1.05001e-18	Ciliated, Proximal	MUC15
	5.67447e-23	2.30366	1	0.724	1.09035e-18	Ciliated, Proximal	EFHC1
	6.00895e-23	2.02327	1	0.714	1.15462e-18	Ciliated, Proximal	GET1
	8.37326e-23	3.31919	1	0.325	1.60892e-18	Ciliated, Proximal	ERBB4
	8.62575e-23	2.43922	1	0.615	1.65744e-18	Ciliated, Proximal	CSPP1
	9.5106e-23	3.37548	0.966	0.325	1.82746e-18	Ciliated, Proximal	INHBB
	1.24809e-22	2.60887	1	0.654	2.39821e-18	Ciliated, Proximal	LRRIQ1
	1.34774e-22	1.47704	1	0.943	2.58967e-18	Ciliated, Proximal	CD164
	3.61256e-22	2.33704	1	0.686	6.94153e-18	Ciliated, Proximal	DZIP3
	4.69138e-22	3.02705	1	0.385	9.01449e-18	Ciliated, Proximal	DNAH11
	5.06936e-22	2.80875	1	0.459	9.74078e-18	Ciliated, Proximal	SPAG17
	5.91121e-22	2.22172	1	0.753	1.13584e-17	Ciliated, Proximal	WDR66
	6.51938e-22	2.78592	1	0.463	1.2527e-17	Ciliated, Proximal	ZBBX
	6.99002e-22	2.50802	1	0.615	1.34313e-17	Ciliated, Proximal	FHAD1
	8.00533e-22	2.8057	1	0.498	1.53822e-17	Ciliated, Proximal	CFAP44
	1.05164e-21	2.57874	1	0.583	2.02072e-17	Ciliated, Proximal	DRC3
	1.15363e-21	2.87644	1	0.413	2.21671e-17	Ciliated, Proximal	DNAH9
	1.38385e-21	2.25582	1	0.714	2.65906e-17	Ciliated, Proximal	NWD1
	1.68347e-21	2.85722	1	0.47	3.2348e-17	Ciliated, Proximal	CFAP43
	1.82845e-21	2.52105	1	0.608	3.51336e-17	Ciliated, Proximal	CCDC39
	2.668e-21	2.63696	1	0.537	5.12656e-17	Ciliated, Proximal	ANKUB1
	3.73796e-21	3.49483	0.931	0.293	7.18248e-17	Ciliated, Proximal	MAP1B
	3.74311e-21	3.16032	0.931	0.314	7.19239e-17	Ciliated, Proximal	NAT14
	3.75833e-21	2.62173	1	0.576	7.22164e-17	Ciliated, Proximal	RSPH4A
	4.12859e-21	3.24924	1	0.297	7.93309e-17	Ciliated, Proximal	VNN3
	4.28684e-21	2.88187	1	0.42	8.23716e-17	Ciliated, Proximal	DTHD1
	4.76403e-21	-1.56738	1	0.982	9.15408e-17	Ciliated, Proximal	RPS3
	5.07089e-21	2.98246	1	0.371	9.74372e-17	Ciliated, Proximal	DNAH10
	5.71794e-21	3.22363	1	0.191	1.0987e-16	Ciliated, Proximal	LMNTD1
	6.38702e-21	2.7532	1	0.466	1.22727e-16	Ciliated, Proximal	EPPIN-WFDC6
	7.78092e-21	2.38004	1	0.597	1.4951e-16	Ciliated, Proximal	EFHC2
	7.86107e-21	2.5688	1	0.572	1.5105e-16	Ciliated, Proximal	ARMC3
	9.65802e-21	-1.53482	1	0.989	1.85579e-16	Ciliated, Proximal	RPL18A
	1.04692e-20	2.87751	1	0.385	2.01166e-16	Ciliated, Proximal	IQUB
	1.0657e-20	2.91997	1	0.339	2.04775e-16	Ciliated, Proximal	CFAP100
	1.07002e-20	2.84905	1	0.445	2.05605e-16	Ciliated, Proximal	CFAP54
	1.10578e-20	2.6463	1	0.523	2.12476e-16	Ciliated, Proximal	MRLN
	1.32918e-20	3.34812	0.966	0.272	2.55401e-16	Ciliated, Proximal	ARHGAP39
	1.57869e-20	2.29131	1	0.823	3.03346e-16	Ciliated, Proximal	CD24
	1.60177e-20	2.47413	1	0.601	3.0778e-16	Ciliated, Proximal	OMG
	1.63563e-20	2.24179	1	0.664	3.14287e-16	Ciliated, Proximal	TCTN1
	2.14698e-20	2.56827	1	0.562	4.12543e-16	Ciliated, Proximal	LRTOMT
	2.32517e-20	2.52375	1	0.58	4.46781e-16	Ciliated, Proximal	FAM216B
	2.43088e-20	2.31133	1	0.792	4.67094e-16	Ciliated, Proximal	SNTN
	2.7556e-20	2.46156	1	0.625	5.29488e-16	Ciliated, Proximal	LDLRAD1
	3.09225e-20	2.72951	1	0.428	5.94175e-16	Ciliated, Proximal	NEK10
	3.40842e-20	3.98754	0.828	0.085	6.54929e-16	Ciliated, Proximal	NPR2
	3.74375e-20	2.51961	1	0.558	7.19362e-16	Ciliated, Proximal	CABCOCO1
	3.81262e-20	-1.8063	1	0.735	7.32595e-16	Ciliated, Proximal	ECE1
	4.20689e-20	3.41178	0.931	0.12	8.08354e-16	Ciliated, Proximal	CWH43
	4.29241e-20	2.14182	1	0.739	8.24787e-16	Ciliated, Proximal	DHRS9
	4.95153e-20	2.14226	1	0.799	9.51436e-16	Ciliated, Proximal	MORN2
	5.27664e-20	3.69127	0.862	0.074	1.01391e-15	Ciliated, Proximal	KCNE1B
	5.64262e-20	1.59975	1	0.922	1.08423e-15	Ciliated, Proximal	AKAP9
	5.86491e-20	3.31012	0.966	0.148	1.12694e-15	Ciliated, Proximal	KIAA1211
	6.16482e-20	2.39337	1	0.615	1.18457e-15	Ciliated, Proximal	NEK11
	6.85268e-20	2.69017	1	0.452	1.31674e-15	Ciliated, Proximal	AC009093.3
	7.01491e-20	2.27649	1	0.763	1.34791e-15	Ciliated, Proximal	CCDC146
	7.09843e-20	2.92275	1	0.385	1.36396e-15	Ciliated, Proximal	DNAH2
	7.41424e-20	3.55194	0.931	0.216	1.42465e-15	Ciliated, Proximal	AQP7
	8.41524e-20	2.42396	1	0.59	1.61699e-15	Ciliated, Proximal	LCA5
	8.527e-20	3.24593	0.966	0.216	1.63846e-15	Ciliated, Proximal	ENO4
	9.64596e-20	3.55528	0.931	0.237	1.85347e-15	Ciliated, Proximal	EFNB3
	9.7287e-20	1.83352	1	0.83	1.86937e-15	Ciliated, Proximal	MRPS31
	1.00185e-19	2.75092	1	0.428	1.92505e-15	Ciliated, Proximal	RIIAD1
	1.02117e-19	2.41842	1	0.608	1.96217e-15	Ciliated, Proximal	MORN5
	1.1448e-19	-1.7886	1	0.901	2.19974e-15	Ciliated, Proximal	LRRC75A
	1.15075e-19	-2.34741	0.931	0.76	2.21116e-15	Ciliated, Proximal	HNMT
	1.15746e-19	2.50311	1	0.53	2.22405e-15	Ciliated, Proximal	EFCAB10
	1.28901e-19	2.38979	1	0.714	2.47683e-15	Ciliated, Proximal	APOD
	1.38657e-19	2.47191	1	0.519	2.66429e-15	Ciliated, Proximal	EFHB
	1.40868e-19	2.61032	1	0.473	2.70679e-15	Ciliated, Proximal	VWA3B
	1.43359e-19	1.90301	1	0.947	2.75464e-15	Ciliated, Proximal	NUCB2
	1.63964e-19	2.16158	1	0.686	3.15058e-15	Ciliated, Proximal	MSH3
	2.11284e-19	2.09967	1	0.894	4.05983e-15	Ciliated, Proximal	GSTA1
	2.31644e-19	3.65349	0.897	0.212	4.45104e-15	Ciliated, Proximal	TEKT3
	2.35494e-19	2.81192	1	0.36	4.52502e-15	Ciliated, Proximal	CCDC81
	2.35537e-19	2.78901	1	0.375	4.52584e-15	Ciliated, Proximal	OR7E47P
	2.35566e-19	2.52648	1	0.512	4.5264e-15	Ciliated, Proximal	CFAP52
	2.47915e-19	2.97921	0.966	0.329	4.76368e-15	Ciliated, Proximal	DZIP1L
	2.52719e-19	3.79364	0.862	0.11	4.856e-15	Ciliated, Proximal	KCNN3
	2.54048e-19	-2.51634	1	0.721	4.88153e-15	Ciliated, Proximal	HPGD
	2.56409e-19	2.22369	1	0.565	4.92689e-15	Ciliated, Proximal	TMEM45B
	2.61925e-19	-1.84084	0.966	0.777	5.0329e-15	Ciliated, Proximal	TPD52L1
	2.75234e-19	2.46033	1	0.58	5.28863e-15	Ciliated, Proximal	AC116562.4
	2.87391e-19	2.81907	1	0.371	5.52221e-15	Ciliated, Proximal	LRRC10B
	3.09533e-19	2.19634	1	0.731	5.94767e-15	Ciliated, Proximal	CCDC170
	3.35064e-19	2.52321	1	0.512	6.43825e-15	Ciliated, Proximal	MAP3K19
	3.42058e-19	2.78593	0.966	0.459	6.57265e-15	Ciliated, Proximal	CES4A
	3.49295e-19	3.22217	0.862	0.081	6.7117e-15	Ciliated, Proximal	AL512506.3
	4.10314e-19	2.38067	1	0.534	7.88419e-15	Ciliated, Proximal	AK7
	4.11673e-19	2.22166	1	0.739	7.9103e-15	Ciliated, Proximal	PIFO
	4.25514e-19	1.72193	1	0.883	8.17625e-15	Ciliated, Proximal	ARL3
	4.85445e-19	2.82445	1	0.24	9.32783e-15	Ciliated, Proximal	FRMPD2
	4.89981e-19	2.19493	1	0.774	9.41499e-15	Ciliated, Proximal	C9orf24
	4.9133e-19	2.10655	1	0.618	9.44091e-15	Ciliated, Proximal	DCBLD2
	5.20796e-19	1.61524	1	0.756	1.00071e-14	Ciliated, Proximal	IFT172
	5.34489e-19	2.64893	1	0.484	1.02702e-14	Ciliated, Proximal	FILIP1
	6.09745e-19	-1.96293	1	0.802	1.17163e-14	Ciliated, Proximal	MGST1
	6.78251e-19	1.64721	1	0.788	1.30326e-14	Ciliated, Proximal	APOO
	7.81633e-19	1.98167	1	0.845	1.50191e-14	Ciliated, Proximal	CYP4B1
	8.88104e-19	2.43431	1	0.505	1.70649e-14	Ciliated, Proximal	CATSPERD
	8.98441e-19	2.45346	1	0.509	1.72636e-14	Ciliated, Proximal	C12orf74
	9.67661e-19	-1.66716	1	0.986	1.85936e-14	Ciliated, Proximal	RPS19
	1.01092e-18	2.17628	1	0.633	1.94248e-14	Ciliated, Proximal	CLMN
	1.06443e-18	2.15403	1	0.749	2.04529e-14	Ciliated, Proximal	SPEF2
	1.08474e-18	1.73578	1	0.901	2.08433e-14	Ciliated, Proximal	PSENEN
	1.16008e-18	1.87808	1	0.731	2.22909e-14	Ciliated, Proximal	SLC27A2
	1.25023e-18	-1.40293	1	0.919	2.40231e-14	Ciliated, Proximal	EEF1D
	1.33527e-18	3.00364	0.966	0.336	2.56572e-14	Ciliated, Proximal	MAATS1
	1.36884e-18	2.71006	1	0.353	2.63023e-14	Ciliated, Proximal	CFAP57
	1.5959e-18	2.54196	1	0.438	3.06653e-14	Ciliated, Proximal	MDH1B
	1.66392e-18	2.62167	1	0.42	3.19722e-14	Ciliated, Proximal	DNAAF1
	1.70571e-18	2.72411	0.655	0.025	3.27752e-14	Ciliated, Proximal	PPM1E
	1.71422e-18	2.70017	1	0.357	3.29388e-14	Ciliated, Proximal	DNAI2
	1.71635e-18	1.75119	1	0.869	3.29796e-14	Ciliated, Proximal	CTSS
	1.85335e-18	2.06817	1	0.686	3.56121e-14	Ciliated, Proximal	ARMH4
	1.8552e-18	3.0354	0.897	0.11	3.56476e-14	Ciliated, Proximal	TEKT5
	1.97883e-18	1.52734	1	0.827	3.80231e-14	Ciliated, Proximal	METTL7A
	2.0786e-18	2.86392	1	0.343	3.99403e-14	Ciliated, Proximal	VWA3A
	2.10792e-18	2.93409	0.828	0.074	4.05037e-14	Ciliated, Proximal	PAGE5
	2.12545e-18	2.85258	1	0.339	4.08405e-14	Ciliated, Proximal	KIF6
	2.1501e-18	4.06686	0.793	0.113	4.13141e-14	Ciliated, Proximal	TSPAN11
	2.40657e-18	2.18605	1	0.689	4.62422e-14	Ciliated, Proximal	WDR54
	2.5009e-18	2.25784	1	0.767	4.80547e-14	Ciliated, Proximal	IGFBP2
	2.50363e-18	2.3381	1	0.583	4.81073e-14	Ciliated, Proximal	CAPS2
	2.64131e-18	-1.98688	0.966	0.647	5.07528e-14	Ciliated, Proximal	SDC1
	2.74122e-18	2.27526	1	0.611	5.26725e-14	Ciliated, Proximal	STK33
	2.76125e-18	2.13929	1	0.724	5.30573e-14	Ciliated, Proximal	C1orf194
	2.84839e-18	-1.27227	1	0.986	5.47318e-14	Ciliated, Proximal	RPL35
	2.89142e-18	1.87206	1	0.696	5.55586e-14	Ciliated, Proximal	TMEM68
	3.24398e-18	2.23711	1	0.629	6.2333e-14	Ciliated, Proximal	KIF27
	3.24608e-18	2.39161	1	0.537	6.23734e-14	Ciliated, Proximal	FANK1
	3.46681e-18	1.96588	1	0.855	6.66147e-14	Ciliated, Proximal	IFT57
	3.77207e-18	2.54577	1	0.406	7.24802e-14	Ciliated, Proximal	TCTEX1D1
	4.11256e-18	4.01864	0.621	0.014	7.90228e-14	Ciliated, Proximal	GRM5
	4.31106e-18	2.34668	0.966	0.505	8.28371e-14	Ciliated, Proximal	PRRT3
	4.3197e-18	2.35721	1	0.544	8.3003e-14	Ciliated, Proximal	C11orf97
	4.75272e-18	2.34838	1	0.498	9.13235e-14	Ciliated, Proximal	PPP1R42
	4.94043e-18	2.51661	1	0.431	9.49303e-14	Ciliated, Proximal	CCDC190
	5.77009e-18	-1.51087	1	0.83	1.10872e-13	Ciliated, Proximal	RHOC
	5.80176e-18	2.12665	1	0.657	1.11481e-13	Ciliated, Proximal	MAP9
	5.90437e-18	2.26278	1	0.548	1.13452e-13	Ciliated, Proximal	GRAMD1C
	5.95409e-18	2.68291	1	0.424	1.14408e-13	Ciliated, Proximal	KLHL6
	6.0456e-18	2.12592	1	0.689	1.16166e-13	Ciliated, Proximal	DNAAF4
	6.10385e-18	2.22659	1	0.622	1.17285e-13	Ciliated, Proximal	OSCP1
	6.19301e-18	2.21776	1	0.562	1.18999e-13	Ciliated, Proximal	AKAP14
	6.62827e-18	2.76435	1	0.336	1.27362e-13	Ciliated, Proximal	GSTA3
	6.67199e-18	1.94306	1	0.876	1.28202e-13	Ciliated, Proximal	CAPS
	6.98022e-18	-1.21282	1	0.996	1.34125e-13	Ciliated, Proximal	RPS14
	7.09035e-18	2.1179	1	0.707	1.36241e-13	Ciliated, Proximal	CAPSL
	7.24656e-18	2.57392	1	0.413	1.39243e-13	Ciliated, Proximal	DNAI1
	7.75506e-18	2.6721	0.966	0.396	1.49013e-13	Ciliated, Proximal	TRIM3
	7.78234e-18	2.46129	1	0.459	1.49538e-13	Ciliated, Proximal	C6orf118
	7.8889e-18	-2.29603	0.966	0.77	1.51585e-13	Ciliated, Proximal	BEX3
	8.46547e-18	-1.37651	1	0.993	1.62664e-13	Ciliated, Proximal	RPL32
	8.56872e-18	2.56945	1	0.523	1.64648e-13	Ciliated, Proximal	RRAD
	8.90188e-18	2.10955	1	0.611	1.7105e-13	Ciliated, Proximal	NBEA
	1.02557e-17	1.69822	0.793	0.071	1.97063e-13	Ciliated, Proximal	GSTA7P
	1.05975e-17	3.413	0.931	0.233	2.03631e-13	Ciliated, Proximal	PRUNE2
	1.08118e-17	-1.68748	1	0.735	2.07749e-13	Ciliated, Proximal	S100A16
	1.11833e-17	2.32016	1	0.548	2.14887e-13	Ciliated, Proximal	TMEM231
	1.18083e-17	2.2745	1	0.558	2.26896e-13	Ciliated, Proximal	FAM92B
	1.21119e-17	2.36244	1	0.502	2.3273e-13	Ciliated, Proximal	C1orf189
	1.22895e-17	2.38798	1	0.491	2.36143e-13	Ciliated, Proximal	DRC1
	1.31934e-17	2.41572	1	0.438	2.53512e-13	Ciliated, Proximal	MAP1A
	1.34434e-17	2.47459	1	0.484	2.58316e-13	Ciliated, Proximal	DAW1
	1.36049e-17	1.89287	1	0.749	2.61418e-13	Ciliated, Proximal	ZC2HC1A
	1.42831e-17	-1.22119	1	0.982	2.7445e-13	Ciliated, Proximal	RPL36
	1.44184e-17	1.5974	0.793	0.081	2.7705e-13	Ciliated, Proximal	TTLL6
	1.46244e-17	2.06324	1	0.678	2.81008e-13	Ciliated, Proximal	P4HTM
	1.57132e-17	2.20499	1	0.597	3.01929e-13	Ciliated, Proximal	EFCAB1
	1.66623e-17	2.27397	1	0.569	3.20167e-13	Ciliated, Proximal	CCDC173
	1.6983e-17	2.08451	1	0.859	3.26329e-13	Ciliated, Proximal	TUBA1A
	1.69878e-17	2.16375	1	0.594	3.2642e-13	Ciliated, Proximal	BCAS3
	1.75394e-17	2.16098	1	0.633	3.3702e-13	Ciliated, Proximal	SPATA17
	1.76306e-17	1.36676	1	0.816	3.38772e-13	Ciliated, Proximal	TMEM14A
	1.7714e-17	3.27356	0.69	0.035	3.40375e-13	Ciliated, Proximal	MTAPP1
	1.86664e-17	2.83653	0.966	0.382	3.58674e-13	Ciliated, Proximal	SLC13A3
	2.01168e-17	1.99146	1	0.608	3.86544e-13	Ciliated, Proximal	SGMS2
	2.07551e-17	2.0706	1	0.654	3.98809e-13	Ciliated, Proximal	DYNLRB2
	2.13279e-17	2.22268	1	0.583	4.09815e-13	Ciliated, Proximal	TEKT1
	2.31704e-17	-1.86644	0.966	0.742	4.45219e-13	Ciliated, Proximal	POLD4
	2.41899e-17	2.23877	1	0.58	4.64809e-13	Ciliated, Proximal	SPAG6
	2.46332e-17	2.07598	1	0.615	4.73327e-13	Ciliated, Proximal	IQCA1
	2.57405e-17	-1.69605	1	0.714	4.94604e-13	Ciliated, Proximal	CNN2
	2.6863e-17	2.2148	1	0.58	5.16172e-13	Ciliated, Proximal	AF228730.5
	2.99928e-17	2.08898	1	0.604	5.76312e-13	Ciliated, Proximal	SAXO2
	3.19842e-17	2.63208	0.966	0.325	6.14577e-13	Ciliated, Proximal	RGS22
	3.46154e-17	1.78711	1	0.83	6.65136e-13	Ciliated, Proximal	SMIM22
	3.47338e-17	2.89735	0.966	0.339	6.67409e-13	Ciliated, Proximal	MAPK15
	3.55224e-17	3.66452	0.724	0.049	6.82563e-13	Ciliated, Proximal	C1orf100
	3.60158e-17	2.38442	1	0.551	6.92044e-13	Ciliated, Proximal	ALDH1L1
	3.72963e-17	3.54322	0.828	0.099	7.16648e-13	Ciliated, Proximal	TUB
	3.85734e-17	2.32993	1	0.576	7.41188e-13	Ciliated, Proximal	RFX3
	3.86282e-17	2.18881	1	0.572	7.42242e-13	Ciliated, Proximal	FAM81B
	3.9565e-17	2.21771	1	0.587	7.60241e-13	Ciliated, Proximal	PPP1R36
	3.97295e-17	2.89895	0.931	0.314	7.63402e-13	Ciliated, Proximal	CLDN23
	3.97868e-17	2.68897	0.931	0.159	7.64503e-13	Ciliated, Proximal	SLIT1
	4.01753e-17	2.36969	0.655	0.039	7.71968e-13	Ciliated, Proximal	DPPA3P2
	4.06017e-17	2.7891	0.966	0.191	7.80161e-13	Ciliated, Proximal	WDR17
	4.50672e-17	2.18278	1	0.604	8.65966e-13	Ciliated, Proximal	C20orf96
	4.70038e-17	2.26782	1	0.527	9.03179e-13	Ciliated, Proximal	KCNRG
	4.71737e-17	-2.54089	0.931	0.721	9.06444e-13	Ciliated, Proximal	CA12
	4.88042e-17	2.95592	0.931	0.163	9.37772e-13	Ciliated, Proximal	KIAA0319
	5.2338e-17	2.48087	1	0.445	1.00567e-12	Ciliated, Proximal	TMEM232
	5.33584e-17	-1.66248	0.966	0.689	1.02528e-12	Ciliated, Proximal	CAV2
	5.37894e-17	2.11882	1	0.608	1.03356e-12	Ciliated, Proximal	ENKUR
	5.43743e-17	1.64732	1	0.816	1.0448e-12	Ciliated, Proximal	MYCBP
	5.55855e-17	2.54575	1	0.406	1.06808e-12	Ciliated, Proximal	MUCL1
	5.79682e-17	-1.68302	0.966	0.686	1.11386e-12	Ciliated, Proximal	TCEAL9
	5.95822e-17	2.47103	1	0.47	1.14487e-12	Ciliated, Proximal	LRRC4
	6.02387e-17	2.17849	1	0.597	1.15749e-12	Ciliated, Proximal	LRRC6
	6.06154e-17	2.00519	1	0.608	1.16472e-12	Ciliated, Proximal	BAIAP2L1
	6.26064e-17	2.00316	1	0.749	1.20298e-12	Ciliated, Proximal	FAM183A
	6.42492e-17	2.3434	1	0.431	1.23455e-12	Ciliated, Proximal	TTC25
	6.97912e-17	-1.93282	0.966	0.795	1.34104e-12	Ciliated, Proximal	TPD52
	7.37338e-17	2.32572	1	0.481	1.41679e-12	Ciliated, Proximal	TEX26
	7.46479e-17	-1.15258	1	0.982	1.43436e-12	Ciliated, Proximal	RPS3A
	7.73217e-17	3.32827	0.897	0.23	1.48574e-12	Ciliated, Proximal	DNAH1
	7.82712e-17	1.50636	1	0.965	1.50398e-12	Ciliated, Proximal	EZR
	7.83518e-17	2.13909	1	0.622	1.50553e-12	Ciliated, Proximal	C9orf135
	8.07071e-17	2.12801	1	0.59	1.55079e-12	Ciliated, Proximal	POU2AF1
	8.3588e-17	2.27523	0.759	0.067	1.60614e-12	Ciliated, Proximal	FABP5P14
	8.60345e-17	2.25293	1	0.509	1.65315e-12	Ciliated, Proximal	ARMC4
	8.6757e-17	2.30163	1	0.555	1.66704e-12	Ciliated, Proximal	NEK5
	8.84934e-17	3.06233	0.483	0.014	1.7004e-12	Ciliated, Proximal	AP003399.1
	9.01681e-17	-1.7707	1	0.76	1.73258e-12	Ciliated, Proximal	SLC38A2
	9.19242e-17	2.87914	0.586	0.021	1.76632e-12	Ciliated, Proximal	LOXHD1
	9.41863e-17	2.01613	1	0.668	1.80979e-12	Ciliated, Proximal	IFT88
	9.87039e-17	2.03324	1	0.65	1.8966e-12	Ciliated, Proximal	CCDC153
	1.03597e-16	2.77556	0.759	0.064	1.99062e-12	Ciliated, Proximal	OR2L5
	1.06884e-16	2.32081	1	0.519	2.05377e-12	Ciliated, Proximal	RPGR
	1.095e-16	2.40772	1	0.488	2.10404e-12	Ciliated, Proximal	CCDC33
	1.17153e-16	3.45127	0.793	0.078	2.25109e-12	Ciliated, Proximal	CR1L
	1.18647e-16	-1.31143	1	0.982	2.2798e-12	Ciliated, Proximal	RPL14
	1.18756e-16	1.96273	1	0.721	2.2819e-12	Ciliated, Proximal	SPA17
	1.18826e-16	-1.28848	1	0.979	2.28324e-12	Ciliated, Proximal	RPL3
	1.21633e-16	2.20088	1	0.583	2.33718e-12	Ciliated, Proximal	CASC1
	1.22847e-16	1.95962	1	0.742	2.3605e-12	Ciliated, Proximal	C20orf85
	1.22994e-16	3.032	0.793	0.078	2.36332e-12	Ciliated, Proximal	TNNT1
	1.26708e-16	1.97669	1	0.703	2.43469e-12	Ciliated, Proximal	MLF1
	1.35492e-16	2.02672	1	0.703	2.60348e-12	Ciliated, Proximal	BBOF1
	1.36551e-16	2.50346	0.69	0.049	2.62383e-12	Ciliated, Proximal	TGM3
	1.41375e-16	2.23142	1	0.544	2.71653e-12	Ciliated, Proximal	PACRG
	1.44642e-16	2.84888	0.966	0.329	2.7793e-12	Ciliated, Proximal	COL28A1
	1.47392e-16	-2.43274	1	0.837	2.83214e-12	Ciliated, Proximal	EPAS1
	1.50709e-16	2.62791	1	0.378	2.89587e-12	Ciliated, Proximal	MAP6
	1.53633e-16	2.37782	1	0.495	2.95206e-12	Ciliated, Proximal	CD200R1L
	1.60614e-16	2.8887	0.931	0.314	3.08619e-12	Ciliated, Proximal	GPR162
	1.62218e-16	2.19457	1	0.572	3.11701e-12	Ciliated, Proximal	CFAP53
	1.65618e-16	3.10683	0.931	0.191	3.18236e-12	Ciliated, Proximal	CLIC5
	1.702e-16	1.96039	1	0.65	3.27039e-12	Ciliated, Proximal	MNS1
	1.73561e-16	2.78999	0.966	0.258	3.33498e-12	Ciliated, Proximal	C10orf67
	1.7405e-16	2.1503	1	0.254	3.34436e-12	Ciliated, Proximal	AC105233.3
	1.76159e-16	1.96043	1	0.724	3.38489e-12	Ciliated, Proximal	NME5
	1.84481e-16	1.54853	0.69	0.042	3.5448e-12	Ciliated, Proximal	CNGA4
	1.95918e-16	2.24685	1	0.428	3.76456e-12	Ciliated, Proximal	WDR63
	2.17425e-16	2.52216	1	0.403	4.17782e-12	Ciliated, Proximal	KIAA2012
	2.25263e-16	2.2929	1	0.551	4.32842e-12	Ciliated, Proximal	FBXO15
	2.25611e-16	2.26263	1	0.558	4.33511e-12	Ciliated, Proximal	ZNF440
	2.32094e-16	3.11038	0.621	0.025	4.45968e-12	Ciliated, Proximal	NOXRED1
	2.33494e-16	3.35163	0.897	0.269	4.48659e-12	Ciliated, Proximal	SLC23A1
	2.38115e-16	-1.26673	1	1	4.57539e-12	Ciliated, Proximal	RPL23A
	2.39684e-16	2.25107	1	0.488	4.60552e-12	Ciliated, Proximal	TUBA4B
	2.40282e-16	3.27756	0.69	0.042	4.61702e-12	Ciliated, Proximal	DIO1
	2.45004e-16	2.15737	1	0.569	4.70776e-12	Ciliated, Proximal	FAM166B
	2.57877e-16	1.54158	1	0.961	4.95511e-12	Ciliated, Proximal	PRDX5
	2.61099e-16	2.2711	1	0.488	5.01702e-12	Ciliated, Proximal	UBXN10
	3.01101e-16	2.95388	0.931	0.293	5.78566e-12	Ciliated, Proximal	PRR29
	3.07733e-16	2.41684	1	0.382	5.9131e-12	Ciliated, Proximal	CFAP206
	3.11371e-16	2.24454	1	0.435	5.98299e-12	Ciliated, Proximal	PIH1D3
	3.17309e-16	2.23392	1	0.254	6.09709e-12	Ciliated, Proximal	CCDC13
	3.22014e-16	2.85258	0.966	0.343	6.18751e-12	Ciliated, Proximal	CFAP157
	3.27848e-16	2.34275	1	0.53	6.29959e-12	Ciliated, Proximal	SLFN13
	3.52786e-16	2.47783	1	0.389	6.77878e-12	Ciliated, Proximal	FLACC1
	3.58204e-16	1.94272	1	0.735	6.88289e-12	Ciliated, Proximal	RSPH1
	3.60086e-16	2.01787	1	0.537	6.91906e-12	Ciliated, Proximal	CFAP221
	3.60493e-16	2.0489	1	0.636	6.92688e-12	Ciliated, Proximal	RIPOR2
	3.85979e-16	1.99388	1	0.664	7.4166e-12	Ciliated, Proximal	B3GNT5
	4.06015e-16	2.73705	0.966	0.265	7.80159e-12	Ciliated, Proximal	FSIP1
	4.10984e-16	2.69015	0.966	0.237	7.89706e-12	Ciliated, Proximal	AC010255.3
	4.12651e-16	2.01584	1	0.65	7.92909e-12	Ciliated, Proximal	KIAA1211L
	4.16658e-16	3.53911	0.897	0.223	8.00608e-12	Ciliated, Proximal	BEST4
	4.32854e-16	2.41656	1	0.424	8.3173e-12	Ciliated, Proximal	PPP1R14C
	4.35591e-16	2.00325	1	0.657	8.36988e-12	Ciliated, Proximal	SPAG1
	4.38174e-16	1.97461	1	0.71	8.41951e-12	Ciliated, Proximal	CARS
	4.38646e-16	-1.40844	0.966	0.862	8.42858e-12	Ciliated, Proximal	ADI1
	4.43631e-16	3.27927	0.897	0.163	8.52437e-12	Ciliated, Proximal	FBXW10
	4.47176e-16	2.24973	1	0.53	8.59249e-12	Ciliated, Proximal	EPPIN
	4.47357e-16	2.22457	1	0.512	8.59597e-12	Ciliated, Proximal	PRSS12
	4.48468e-16	2.26311	1	0.42	8.61732e-12	Ciliated, Proximal	TTC29
	4.74134e-16	1.57105	0.828	0.106	9.11048e-12	Ciliated, Proximal	AXDND1
	4.74837e-16	-1.24637	1	0.975	9.12399e-12	Ciliated, Proximal	RPS5
	4.8655e-16	3.05424	0.897	0.159	9.34906e-12	Ciliated, Proximal	KNDC1
	4.88887e-16	2.94843	0.966	0.261	9.39396e-12	Ciliated, Proximal	ABCB11
	4.90056e-16	2.44405	1	0.442	9.41643e-12	Ciliated, Proximal	ADH6
	4.95268e-16	2.50914	1	0.346	9.51657e-12	Ciliated, Proximal	GIPC2
	5.02006e-16	2.29046	1	0.286	9.64604e-12	Ciliated, Proximal	ZNF474
	5.13836e-16	1.40993	1	0.94	9.87336e-12	Ciliated, Proximal	CIB1
	5.14555e-16	3.19842	0.897	0.177	9.88717e-12	Ciliated, Proximal	SIAH3
	5.19608e-16	3.89314	0.759	0.095	9.98426e-12	Ciliated, Proximal	ANGPTL5
	5.2113e-16	2.74922	0.966	0.251	1.00135e-11	Ciliated, Proximal	ANKRD66
	5.4521e-16	1.79425	1	0.767	1.04762e-11	Ciliated, Proximal	FAM229B
	5.47346e-16	2.34784	1	0.449	1.05173e-11	Ciliated, Proximal	FSD1L
	5.51052e-16	3.5272	0.621	0.025	1.05885e-11	Ciliated, Proximal	FAM237B
	5.52343e-16	2.47419	1	0.364	1.06133e-11	Ciliated, Proximal	AL121899.2
	5.57629e-16	2.51428	0.931	0.177	1.07148e-11	Ciliated, Proximal	TTLL9
	5.82282e-16	1.77875	1	0.717	1.11886e-11	Ciliated, Proximal	ERICH5
	5.90086e-16	3.30035	0.724	0.057	1.13385e-11	Ciliated, Proximal	AC009093.9
	6.15685e-16	2.12347	1	0.537	1.18304e-11	Ciliated, Proximal	DYDC2
	6.24972e-16	-0.457851	0.897	0.201	1.20088e-11	Ciliated, Proximal	ITGA4
	6.35009e-16	1.73498	1	0.837	1.22017e-11	Ciliated, Proximal	NQO1
	6.48055e-16	1.8434	1	0.258	1.24524e-11	Ciliated, Proximal	CERKL
	6.78118e-16	3.34443	0.759	0.071	1.303e-11	Ciliated, Proximal	CCL15-CCL14
	6.87489e-16	2.2454	1	0.527	1.32101e-11	Ciliated, Proximal	ZNF487
	7.05458e-16	2.77046	0.966	0.269	1.35554e-11	Ciliated, Proximal	DCDC2
	7.24696e-16	1.45987	1	0.837	1.3925e-11	Ciliated, Proximal	GCC2
	7.40804e-16	2.99036	0.897	0.155	1.42345e-11	Ciliated, Proximal	TAGLN3
	7.72637e-16	2.25347	1	0.509	1.48462e-11	Ciliated, Proximal	CFAP58
	7.73336e-16	2.12161	1	0.544	1.48597e-11	Ciliated, Proximal	LRRC46
	7.86991e-16	2.04216	1	0.601	1.5122e-11	Ciliated, Proximal	PPIL6
	8.00141e-16	2.55556	0.828	0.11	1.53747e-11	Ciliated, Proximal	CCDC175
	8.29299e-16	2.63387	0.931	0.417	1.5935e-11	Ciliated, Proximal	TTC21A
	8.40229e-16	-1.45777	1	0.929	1.6145e-11	Ciliated, Proximal	SLC25A6
	8.74143e-16	-1.74232	0.931	0.654	1.67967e-11	Ciliated, Proximal	RTL8C
	8.84631e-16	2.72694	0.724	0.06	1.69982e-11	Ciliated, Proximal	LINC02618
	8.97229e-16	1.88151	1	0.682	1.72403e-11	Ciliated, Proximal	IQCG
	9.11701e-16	2.74249	0.966	0.247	1.75183e-11	Ciliated, Proximal	BAIAP3
	9.32801e-16	2.38851	0.897	0.152	1.79238e-11	Ciliated, Proximal	BTG4
	9.3288e-16	1.49708	1	0.919	1.79253e-11	Ciliated, Proximal	IK
	9.64065e-16	3.33927	0.862	0.163	1.85245e-11	Ciliated, Proximal	TMEM130
	9.84823e-16	2.8195	0.966	0.346	1.89234e-11	Ciliated, Proximal	HHLA2
	9.86006e-16	1.89353	1	0.742	1.89461e-11	Ciliated, Proximal	TPPP3
	9.93938e-16	1.80112	1	0.717	1.90985e-11	Ciliated, Proximal	CLUAP1
	1.00508e-15	3.11209	0.897	0.18	1.93126e-11	Ciliated, Proximal	PRR18
	1.02957e-15	1.60779	0.759	0.088	1.97831e-11	Ciliated, Proximal	AZU1
	1.04497e-15	2.5634	1	0.367	2.00791e-11	Ciliated, Proximal	LRRC74B
	1.06219e-15	2.37086	0.966	0.495	2.041e-11	Ciliated, Proximal	C6orf52
	1.11372e-15	2.516	0.966	0.279	2.14001e-11	Ciliated, Proximal	ANKFN1
	1.12237e-15	2.45693	1	0.442	2.15663e-11	Ciliated, Proximal	LMLN
	1.12374e-15	-2.05557	0.931	0.756	2.15926e-11	Ciliated, Proximal	NINJ1
	1.14171e-15	3.21977	0.724	0.06	2.1938e-11	Ciliated, Proximal	HSPD1P21
	1.18093e-15	2.33799	0.966	0.219	2.26915e-11	Ciliated, Proximal	VNN2
	1.20032e-15	2.26644	1	0.438	2.30641e-11	Ciliated, Proximal	C1orf158
	1.22797e-15	-1.60865	1	0.866	2.35955e-11	Ciliated, Proximal	ARPC5
	1.26727e-15	2.69296	0.621	0.032	2.43505e-11	Ciliated, Proximal	AC235565.2
	1.27157e-15	3.30499	0.862	0.141	2.44332e-11	Ciliated, Proximal	GRM7
	1.39475e-15	2.50927	0.966	0.24	2.68002e-11	Ciliated, Proximal	SMIM34B
	1.51651e-15	1.69378	1	0.83	2.91397e-11	Ciliated, Proximal	PLAC8
	1.62512e-15	1.66788	0.69	0.057	3.12267e-11	Ciliated, Proximal	SOWAHA
	1.73082e-15	-2.72781	0.931	0.799	3.32578e-11	Ciliated, Proximal	ADAM28
	1.78328e-15	1.9212	1	0.654	3.42657e-11	Ciliated, Proximal	CCDC113
	1.78421e-15	1.77822	1	0.721	3.42835e-11	Ciliated, Proximal	C9orf116
	1.82127e-15	1.20147	1	0.898	3.49957e-11	Ciliated, Proximal	ERGIC3
	1.85141e-15	1.2446	1	0.926	3.55749e-11	Ciliated, Proximal	PRKAR1A
	1.86966e-15	2.62436	0.966	0.403	3.59255e-11	Ciliated, Proximal	COL21A1
	1.8927e-15	2.29385	0.862	0.138	3.63682e-11	Ciliated, Proximal	UMODL1
	1.92246e-15	2.75048	0.966	0.258	3.694e-11	Ciliated, Proximal	CCDC136
	2.03423e-15	2.18969	1	0.537	3.90877e-11	Ciliated, Proximal	TTC26
	2.05457e-15	2.46001	1	0.367	3.94786e-11	Ciliated, Proximal	ANKRD45
	2.11359e-15	-1.24774	1	0.795	4.06126e-11	Ciliated, Proximal	DCXR
	2.11503e-15	1.62982	1	0.887	4.06404e-11	Ciliated, Proximal	ARHGAP18
	2.24798e-15	3.53728	0.793	0.173	4.31949e-11	Ciliated, Proximal	NPAS3
	2.26737e-15	-1.3913	1	0.986	4.35674e-11	Ciliated, Proximal	RPL13
	2.27137e-15	3.57773	0.828	0.159	4.36443e-11	Ciliated, Proximal	CCDC162P
	2.34029e-15	2.28052	1	0.307	4.49687e-11	Ciliated, Proximal	DNAH6
	2.34146e-15	2.04664	0.828	0.113	4.49912e-11	Ciliated, Proximal	REM1
	2.51535e-15	-1.11057	1	0.975	4.83325e-11	Ciliated, Proximal	RACK1
	2.59835e-15	2.38527	0.966	0.47	4.99272e-11	Ciliated, Proximal	GLB1L
	2.59991e-15	-1.35378	1	0.993	4.99573e-11	Ciliated, Proximal	PABPC1
	2.6164e-15	1.85344	1	0.721	5.02742e-11	Ciliated, Proximal	AC007906.2
	2.62541e-15	1.91842	1	0.629	5.04473e-11	Ciliated, Proximal	DNAH12
	2.65695e-15	1.13513	1	0.919	5.10533e-11	Ciliated, Proximal	KTN1
	2.65804e-15	1.94498	0.931	0.198	5.10742e-11	Ciliated, Proximal	ATP8B2
	2.67253e-15	3.19799	0.793	0.095	5.13527e-11	Ciliated, Proximal	KCNH3
	2.67422e-15	-1.16034	0.931	0.558	5.13852e-11	Ciliated, Proximal	CDH3
	2.68187e-15	0.648142	0.897	0.17	5.15322e-11	Ciliated, Proximal	ABCC2
	2.77557e-15	0.846409	0.793	0.102	5.33326e-11	Ciliated, Proximal	NCR3LG1
	2.84436e-15	3.23049	0.828	0.117	5.46544e-11	Ciliated, Proximal	FAM74A6
	2.87009e-15	3.41827	0.828	0.17	5.51487e-11	Ciliated, Proximal	ST8SIA5
	2.89479e-15	3.65899	0.586	0.021	5.56233e-11	Ciliated, Proximal	AP002008.2
	2.94302e-15	3.01774	0.69	0.053	5.65502e-11	Ciliated, Proximal	SLC9C2
	3.1319e-15	2.54576	1	0.371	6.01794e-11	Ciliated, Proximal	EFCAB6
	3.22917e-15	1.41841	1	0.961	6.20484e-11	Ciliated, Proximal	ATP5IF1
	3.24272e-15	1.97438	1	0.636	6.23089e-11	Ciliated, Proximal	LRRC23
	3.27975e-15	1.7589	1	0.746	6.30203e-11	Ciliated, Proximal	DYNC2LI1
	3.3138e-15	2.15575	1	0.29	6.36746e-11	Ciliated, Proximal	MINDY4
	3.40835e-15	2.92218	0.931	0.265	6.54914e-11	Ciliated, Proximal	ANKDD1B
	3.45244e-15	-1.45393	0.897	0.587	6.63386e-11	Ciliated, Proximal	RAB38
	3.52698e-15	-1.25312	1	0.989	6.7771e-11	Ciliated, Proximal	RPL39
	3.54449e-15	2.2544	1	0.516	6.81074e-11	Ciliated, Proximal	ARMC2
	3.69958e-15	1.49113	1	0.894	7.10875e-11	Ciliated, Proximal	UFC1
	3.70288e-15	1.7142	1	0.707	7.11509e-11	Ciliated, Proximal	KCTD1
	3.80804e-15	2.04089	0.966	0.629	7.31715e-11	Ciliated, Proximal	NEK1
	3.82654e-15	2.95453	0.897	0.184	7.3527e-11	Ciliated, Proximal	AL138787.1
	3.87116e-15	2.0012	1	0.618	7.43843e-11	Ciliated, Proximal	SPATA18
	3.89449e-15	2.3573	1	0.389	7.48327e-11	Ciliated, Proximal	CFAP299
	3.95051e-15	2.2389	0.862	0.138	7.59091e-11	Ciliated, Proximal	CACNG6
	4.00226e-15	2.05471	1	0.58	7.69034e-11	Ciliated, Proximal	TTC12
	4.08406e-15	1.91234	1	0.696	7.84753e-11	Ciliated, Proximal	DIAPH2
	4.08674e-15	1.98079	1	0.657	7.85267e-11	Ciliated, Proximal	CFAP300
	4.1349e-15	2.37148	1	0.382	7.94522e-11	Ciliated, Proximal	TXLNB
	4.17341e-15	2.44692	0.828	0.117	8.0192e-11	Ciliated, Proximal	GJB7
	4.22635e-15	2.21417	1	0.558	8.12093e-11	Ciliated, Proximal	REPS1
	4.55859e-15	1.88842	1	0.731	8.75934e-11	Ciliated, Proximal	ODF3B
	4.57248e-15	2.16944	0.931	0.194	8.78603e-11	Ciliated, Proximal	CROCC2
	4.58722e-15	3.34849	0.759	0.081	8.81434e-11	Ciliated, Proximal	CHRNA9
	4.70511e-15	2.63583	0.966	0.311	9.04087e-11	Ciliated, Proximal	DNAJB13
	4.71364e-15	-1.10347	1	0.714	9.05727e-11	Ciliated, Proximal	JUP
	4.75304e-15	1.88156	1	0.601	9.13297e-11	Ciliated, Proximal	CGN
	4.76173e-15	2.54639	0.966	0.403	9.14966e-11	Ciliated, Proximal	CD164L2
	4.83459e-15	1.85381	1	0.739	9.28966e-11	Ciliated, Proximal	C11orf88
	4.84351e-15	-1.04619	1	0.703	9.3068e-11	Ciliated, Proximal	PHYHD1
	5.17536e-15	1.96093	1	0.654	9.94445e-11	Ciliated, Proximal	AK9
	5.18951e-15	2.27226	1	0.417	9.97164e-11	Ciliated, Proximal	CFAP65
	5.22568e-15	-1.04235	1	0.947	1.00411e-10	Ciliated, Proximal	RBM3
	5.25748e-15	-1.26097	0.931	0.675	1.01022e-10	Ciliated, Proximal	PMF1
	5.33288e-15	-1.63952	0.931	0.604	1.02471e-10	Ciliated, Proximal	FHL2
	5.35978e-15	2.70003	0.966	0.283	1.02988e-10	Ciliated, Proximal	KALRN
	5.36221e-15	2.54995	0.966	0.314	1.03035e-10	Ciliated, Proximal	SRD5A2
	6.31584e-15	1.99295	1	0.58	1.21359e-10	Ciliated, Proximal	P4HA2
	6.33148e-15	2.45018	0.931	0.205	1.21659e-10	Ciliated, Proximal	OR7E36P
	6.45504e-15	1.55932	1	0.77	1.24034e-10	Ciliated, Proximal	DMKN
	6.58724e-15	1.86548	1	0.65	1.26574e-10	Ciliated, Proximal	DNAJA4
	6.61567e-15	1.64111	1	0.314	1.2712e-10	Ciliated, Proximal	DCDC1
	6.84117e-15	-3.64794	0.966	0.717	1.31453e-10	Ciliated, Proximal	SERPINB4
	6.85687e-15	-1.36695	1	0.986	1.31755e-10	Ciliated, Proximal	RPLP0
	6.91741e-15	1.66743	1	0.763	1.32918e-10	Ciliated, Proximal	TMEM107
	7.08553e-15	1.99519	1	0.548	1.36148e-10	Ciliated, Proximal	CCDC65
	7.19153e-15	1.91134	1	0.633	1.38185e-10	Ciliated, Proximal	IFT46
	7.33198e-15	3.30284	0.828	0.131	1.40884e-10	Ciliated, Proximal	SH3RF3
	7.48563e-15	1.74865	1	0.686	1.43836e-10	Ciliated, Proximal	PTPRN2
	7.68227e-15	1.73095	1	0.77	1.47615e-10	Ciliated, Proximal	IFT22
	8.01832e-15	2.20247	1	0.339	1.54072e-10	Ciliated, Proximal	ERICH2
	8.07777e-15	2.57615	0.655	0.053	1.55214e-10	Ciliated, Proximal	AC008163.1
	8.10652e-15	2.10468	0.828	0.124	1.55767e-10	Ciliated, Proximal	CCDC187
	8.1568e-15	-2.6893	0.931	0.693	1.56733e-10	Ciliated, Proximal	KLK11
	8.17768e-15	2.91413	0.931	0.276	1.57134e-10	Ciliated, Proximal	TAT
	8.19681e-15	1.7145	1	0.696	1.57502e-10	Ciliated, Proximal	GAPVD1
	8.32759e-15	1.88662	1	0.675	1.60015e-10	Ciliated, Proximal	C11orf74
	8.37066e-15	1.29974	1	0.852	1.60842e-10	Ciliated, Proximal	SPATS2L
	8.4247e-15	-1.69588	0.966	0.657	1.61881e-10	Ciliated, Proximal	PLS3
	8.68877e-15	-1.3131	1	0.979	1.66955e-10	Ciliated, Proximal	RPL18
	8.86966e-15	1.89625	1	0.661	1.7043e-10	Ciliated, Proximal	EFCAB2
	9.07057e-15	1.96613	1	0.544	1.74291e-10	Ciliated, Proximal	CFAP45
	9.44061e-15	2.25377	1	0.36	1.81401e-10	Ciliated, Proximal	MAK
	9.47026e-15	2.3182	0.966	0.498	1.81971e-10	Ciliated, Proximal	LRRC49
	9.51999e-15	2.16497	1	0.325	1.82927e-10	Ciliated, Proximal	DYDC1
	9.61157e-15	2.09507	1	0.314	1.84686e-10	Ciliated, Proximal	C4orf47
	9.73524e-15	3.17511	0.759	0.085	1.87063e-10	Ciliated, Proximal	AC003072.1
	9.80131e-15	-1.10044	1	0.792	1.88332e-10	Ciliated, Proximal	SUMO3
	9.8982e-15	3.64311	0.793	0.152	1.90194e-10	Ciliated, Proximal	GRIN3B
	9.93352e-15	2.03116	0.931	0.201	1.90873e-10	Ciliated, Proximal	FRRS1
	9.99146e-15	1.84067	1	0.664	1.91986e-10	Ciliated, Proximal	CEP290
	1.00854e-14	2.84666	0.862	0.148	1.93792e-10	Ciliated, Proximal	DSCAML1
	1.01167e-14	1.67939	1	0.894	1.94393e-10	Ciliated, Proximal	TUBB4B
	1.01421e-14	0.385684	0.793	0.12	1.9488e-10	Ciliated, Proximal	SMIM6
	1.04342e-14	1.86992	1	0.671	2.00493e-10	Ciliated, Proximal	TEX9
	1.05346e-14	2.46323	0.966	0.279	2.02423e-10	Ciliated, Proximal	GNA14
	1.05661e-14	1.99913	1	0.59	2.03027e-10	Ciliated, Proximal	TRIP13
	1.06134e-14	-1.13005	1	0.996	2.03937e-10	Ciliated, Proximal	RPS6
	1.12382e-14	1.9936	1	0.594	2.15942e-10	Ciliated, Proximal	C9orf72
	1.12759e-14	-2.43701	0.966	0.784	2.16666e-10	Ciliated, Proximal	FMO2
	1.15278e-14	2.54823	0.759	0.088	2.21506e-10	Ciliated, Proximal	RAB44
	1.15306e-14	2.65303	0.759	0.088	2.2156e-10	Ciliated, Proximal	SYN2
	1.15402e-14	2.67994	0.862	0.148	2.21746e-10	Ciliated, Proximal	KLHL32
	1.17021e-14	3.36645	0.69	0.057	2.24855e-10	Ciliated, Proximal	SLC5A9
	1.22729e-14	1.77588	1	0.753	2.35825e-10	Ciliated, Proximal	GON7
	1.24762e-14	2.06183	1	0.332	2.39731e-10	Ciliated, Proximal	LRRC18
	1.31268e-14	-2.43708	0.966	0.89	2.52232e-10	Ciliated, Proximal	ADIRF
	1.32245e-14	2.2879	0.897	0.173	2.54109e-10	Ciliated, Proximal	MSH5-SAPCD1
	1.37713e-14	-1.76895	1	0.799	2.64615e-10	Ciliated, Proximal	ATP1B3
	1.39813e-14	1.71283	1	0.717	2.68651e-10	Ciliated, Proximal	CLIC6
	1.44478e-14	2.12506	1	0.495	2.77615e-10	Ciliated, Proximal	LCA5L
	1.48246e-14	1.92373	1	0.633	2.84855e-10	Ciliated, Proximal	RFX2
	1.51012e-14	-1.97033	0.966	0.813	2.90169e-10	Ciliated, Proximal	CTSC
	1.51862e-14	2.58205	0.966	0.339	2.91803e-10	Ciliated, Proximal	ADPRHL1
	1.56285e-14	-1.16866	1	0.989	3.00301e-10	Ciliated, Proximal	RPL29
	1.59626e-14	1.79348	0.862	0.155	3.06722e-10	Ciliated, Proximal	RGS4
	1.60851e-14	1.67143	1	0.657	3.09076e-10	Ciliated, Proximal	SLC20A2
	1.62171e-14	2.13964	1	0.417	3.11613e-10	Ciliated, Proximal	CCDC89
	1.64231e-14	2.03725	0.966	0.629	3.1557e-10	Ciliated, Proximal	PPOX
	1.6621e-14	-1.32596	1	0.898	3.19373e-10	Ciliated, Proximal	EIF3H
	1.6818e-14	2.83709	0.793	0.106	3.23158e-10	Ciliated, Proximal	USH1C
	1.71618e-14	1.57176	1	0.845	3.29764e-10	Ciliated, Proximal	CFAP298
	1.7201e-14	2.26756	0.966	0.488	3.30518e-10	Ciliated, Proximal	CCDC78
	1.74356e-14	2.26154	1	0.346	3.35025e-10	Ciliated, Proximal	ENO2
	1.74844e-14	-1.1485	1	0.996	3.35964e-10	Ciliated, Proximal	RPL31
	1.77047e-14	3.07029	0.759	0.088	3.40196e-10	Ciliated, Proximal	AADACL2
	1.77518e-14	1.98893	1	0.572	3.41101e-10	Ciliated, Proximal	CFAP70
	1.78393e-14	3.10178	0.862	0.166	3.42783e-10	Ciliated, Proximal	KLHL13
	1.84957e-14	-1.3343	1	0.894	3.55394e-10	Ciliated, Proximal	C12orf57
	1.91957e-14	2.14927	0.897	0.177	3.68845e-10	Ciliated, Proximal	ABCC6P1
	1.92074e-14	3.69487	0.621	0.042	3.6907e-10	Ciliated, Proximal	AP000553.5
	1.9276e-14	2.38075	0.931	0.216	3.70387e-10	Ciliated, Proximal	PNLDC1
	1.94024e-14	2.58216	0.897	0.18	3.72817e-10	Ciliated, Proximal	PTGER2
	1.94751e-14	1.63397	0.897	0.18	3.74215e-10	Ciliated, Proximal	MRVI1
	1.97551e-14	2.75283	0.621	0.039	3.79595e-10	Ciliated, Proximal	CDX2
	2.01406e-14	2.2461	1	0.449	3.87002e-10	Ciliated, Proximal	JHY
	2.03221e-14	1.49381	1	0.668	3.9049e-10	Ciliated, Proximal	CYB5R1
	2.0384e-14	-0.671065	1	0.622	3.91678e-10	Ciliated, Proximal	CNPPD1
	2.10183e-14	1.00231	0.793	0.113	4.03866e-10	Ciliated, Proximal	PDGFRA
	2.11962e-14	-1.19275	1	0.982	4.07285e-10	Ciliated, Proximal	RPS15
	2.13979e-14	2.18751	1	0.452	4.11161e-10	Ciliated, Proximal	CC2D2A
	2.14316e-14	-1.51791	1	0.703	4.11807e-10	Ciliated, Proximal	SLC38A1
	2.21037e-14	1.00266	0.966	0.247	4.24722e-10	Ciliated, Proximal	LRRC36
	2.27487e-14	-1.16	1	0.996	4.37116e-10	Ciliated, Proximal	RPL13A
	2.28169e-14	2.1192	0.862	0.155	4.38427e-10	Ciliated, Proximal	UNC80
	2.3696e-14	1.62577	1	0.721	4.55318e-10	Ciliated, Proximal	GCLM
	2.44352e-14	3.22038	0.724	0.074	4.69522e-10	Ciliated, Proximal	SSC5D
	2.46191e-14	-1.16951	1	0.742	4.73055e-10	Ciliated, Proximal	CD151
	2.50874e-14	2.37294	0.759	0.095	4.82055e-10	Ciliated, Proximal	MKX
	2.55425e-14	3.00349	0.759	0.092	4.908e-10	Ciliated, Proximal	P2RX6P
	2.55527e-14	1.24437	0.897	0.184	4.90995e-10	Ciliated, Proximal	KIF24
	2.58958e-14	-2.3811	0.966	0.784	4.97588e-10	Ciliated, Proximal	CAPG
	2.65707e-14	1.35513	1	0.845	5.10556e-10	Ciliated, Proximal	RPA3
	2.77702e-14	2.54476	0.966	0.311	5.33604e-10	Ciliated, Proximal	SHANK2
	2.79018e-14	2.82644	0.828	0.131	5.36134e-10	Ciliated, Proximal	TCTE1
	2.80304e-14	2.41234	0.759	0.092	5.38604e-10	Ciliated, Proximal	AC112128.1
	2.86271e-14	-1.35003	1	0.852	5.5007e-10	Ciliated, Proximal	EML4
	3.07889e-14	1.18853	0.862	0.155	5.91609e-10	Ciliated, Proximal	STAG3
	3.09473e-14	2.83192	0.897	0.208	5.94652e-10	Ciliated, Proximal	CLGN
	3.21281e-14	2.33331	0.966	0.41	6.17342e-10	Ciliated, Proximal	SPAG8
	3.24249e-14	1.84396	1	0.636	6.23045e-10	Ciliated, Proximal	C5orf49
	3.33143e-14	1.45148	1	0.735	6.40133e-10	Ciliated, Proximal	SLC35A3
	3.34947e-14	1.09991	1	0.965	6.43601e-10	Ciliated, Proximal	TAX1BP1
	3.41225e-14	-1.07933	1	0.792	6.55663e-10	Ciliated, Proximal	APPL1
	3.45152e-14	2.01885	1	0.473	6.6321e-10	Ciliated, Proximal	LRRC34
	3.595e-14	1.85823	1	0.618	6.90778e-10	Ciliated, Proximal	DNALI1
	3.6372e-14	2.79271	0.897	0.201	6.98889e-10	Ciliated, Proximal	UCN3
	3.64336e-14	1.61743	1	0.728	7.00073e-10	Ciliated, Proximal	SQLE
	3.67519e-14	1.85847	1	0.661	7.06188e-10	Ciliated, Proximal	B9D1
	3.7007e-14	-2.81783	1	0.848	7.11089e-10	Ciliated, Proximal	NTS
	3.77211e-14	2.26144	0.862	0.155	7.24811e-10	Ciliated, Proximal	C11orf52
	3.91374e-14	3.43956	0.655	0.049	7.52025e-10	Ciliated, Proximal	CSRP3
	4.00844e-14	2.27897	0.793	0.113	7.70221e-10	Ciliated, Proximal	PRMT8
	4.14742e-14	1.83581	1	0.657	7.96927e-10	Ciliated, Proximal	CPLANE1
	4.30916e-14	2.36433	0.828	0.134	8.28005e-10	Ciliated, Proximal	KLHL41
	4.31413e-14	2.911	0.69	0.067	8.28961e-10	Ciliated, Proximal	OR7G2
	4.41715e-14	2.2309	0.966	0.269	8.48754e-10	Ciliated, Proximal	LRRC73
	4.43949e-14	2.10112	1	0.519	8.53047e-10	Ciliated, Proximal	SMPD2
	4.63715e-14	1.86745	1	0.565	8.91029e-10	Ciliated, Proximal	PIH1D2
	4.68786e-14	2.40502	0.966	0.304	9.00771e-10	Ciliated, Proximal	C22orf23
	4.69977e-14	-2.73411	0.931	0.686	9.0306e-10	Ciliated, Proximal	SNCA
	4.79258e-14	2.40165	0.897	0.187	9.20894e-10	Ciliated, Proximal	ABCD2
	4.83627e-14	3.12723	0.552	0.025	9.2929e-10	Ciliated, Proximal	AQP1
	4.85782e-14	1.80355	1	0.682	9.3343e-10	Ciliated, Proximal	LZTFL1
	4.9523e-14	-1.04988	1	0.848	9.51584e-10	Ciliated, Proximal	SSR2
	4.95638e-14	3.21507	0.448	0.011	9.52368e-10	Ciliated, Proximal	CCL14
	4.99129e-14	-1.25385	0.966	0.682	9.59076e-10	Ciliated, Proximal	ETHE1
	4.99535e-14	-2.5566	0.966	0.686	9.59857e-10	Ciliated, Proximal	CLEC2B
	5.01429e-14	-1.49736	1	0.714	9.63495e-10	Ciliated, Proximal	SERPINF1
	5.04718e-14	1.77179	1	0.657	9.69815e-10	Ciliated, Proximal	ROPN1L
	5.0678e-14	3.68804	0.69	0.071	9.73778e-10	Ciliated, Proximal	DRD2
	5.16111e-14	-2.1167	1	0.774	9.91706e-10	Ciliated, Proximal	FAM107A
	5.33711e-14	2.44858	0.966	0.269	1.02553e-09	Ciliated, Proximal	RAB6B
	5.52005e-14	3.00535	0.862	0.237	1.06068e-09	Ciliated, Proximal	CFAP61
	5.60838e-14	1.86816	0.931	0.219	1.07765e-09	Ciliated, Proximal	CETN4P
	5.61124e-14	2.49061	0.966	0.307	1.0782e-09	Ciliated, Proximal	PLCH1
	5.68351e-14	2.40138	0.966	0.314	1.09209e-09	Ciliated, Proximal	STMND1
	5.81445e-14	2.93957	0.897	0.216	1.11725e-09	Ciliated, Proximal	RNFT2
	5.83914e-14	1.98248	1	0.601	1.12199e-09	Ciliated, Proximal	BTBD3
	5.8425e-14	2.52986	0.931	0.24	1.12264e-09	Ciliated, Proximal	RSPH10B
	5.90308e-14	1.93422	0.793	0.12	1.13428e-09	Ciliated, Proximal	AC009093.8
	5.94031e-14	3.98272	0.586	0.035	1.14143e-09	Ciliated, Proximal	KLHL14
	5.94601e-14	-1.94754	0.966	0.717	1.14253e-09	Ciliated, Proximal	S100A14
	5.95429e-14	2.34071	0.931	0.223	1.14412e-09	Ciliated, Proximal	KCNE1
	6.0029e-14	-0.618515	0.966	0.495	1.15346e-09	Ciliated, Proximal	SLC22A18AS
	6.12142e-14	1.60974	1	0.788	1.17623e-09	Ciliated, Proximal	TCTEX1D2
	6.29674e-14	1.4775	1	0.827	1.20992e-09	Ciliated, Proximal	SPAG16
	6.36689e-14	1.68316	0.966	0.258	1.2234e-09	Ciliated, Proximal	FAM81A
	6.41004e-14	2.68958	0.931	0.244	1.23169e-09	Ciliated, Proximal	AC124947.2
	6.54221e-14	0.896517	0.931	0.223	1.25709e-09	Ciliated, Proximal	FKBP6
	6.56637e-14	1.89328	1	0.774	1.26173e-09	Ciliated, Proximal	CRIP1
	6.56815e-14	-1.54971	1	0.88	1.26207e-09	Ciliated, Proximal	LMO4
	6.7147e-14	1.82178	1	0.633	1.29023e-09	Ciliated, Proximal	SYTL3
	6.86956e-14	2.55876	0.966	0.385	1.31999e-09	Ciliated, Proximal	IFT140
	6.91974e-14	2.49459	0.966	0.276	1.32963e-09	Ciliated, Proximal	SYNGAP1
	7.02091e-14	2.33688	0.655	0.057	1.34907e-09	Ciliated, Proximal	ODF1
	7.02848e-14	-0.936393	1	0.59	1.35052e-09	Ciliated, Proximal	ENTPD3
	7.06522e-14	1.95337	0.862	0.17	1.35758e-09	Ciliated, Proximal	NPIPB5
	7.13283e-14	-1.85379	0.966	0.675	1.37057e-09	Ciliated, Proximal	SULT2B1
	7.19666e-14	1.97387	0.966	0.269	1.38284e-09	Ciliated, Proximal	RBM24
	7.4926e-14	2.46413	0.966	0.382	1.4397e-09	Ciliated, Proximal	CAP2
	7.5364e-14	-0.995979	0.931	0.247	1.44812e-09	Ciliated, Proximal	GBP5
	7.72853e-14	-1.37731	0.966	0.686	1.48504e-09	Ciliated, Proximal	SYNGR1
	7.7294e-14	-1.11062	1	1	1.4852e-09	Ciliated, Proximal	RPL15
	7.76252e-14	2.22666	0.586	0.042	1.49157e-09	Ciliated, Proximal	TMEM200C
	8.21016e-14	-1.26339	1	0.883	1.57758e-09	Ciliated, Proximal	PPA1
	8.23401e-14	2.76838	0.759	0.099	1.58217e-09	Ciliated, Proximal	MAT1A
	8.43062e-14	2.61939	0.966	0.307	1.61994e-09	Ciliated, Proximal	RAET1E
	8.53505e-14	1.4404	0.655	0.06	1.64001e-09	Ciliated, Proximal	FMN2
	8.72825e-14	-0.98909	0.759	0.166	1.67713e-09	Ciliated, Proximal	EVI2A
	8.80344e-14	1.37548	1	0.951	1.69158e-09	Ciliated, Proximal	DYNLL1
	8.80839e-14	2.11889	0.862	0.163	1.69253e-09	Ciliated, Proximal	ARX
	9.19632e-14	2.31413	1	0.392	1.76707e-09	Ciliated, Proximal	AKAP6
	9.29448e-14	2.51034	0.966	0.329	1.78593e-09	Ciliated, Proximal	FAM227A
	9.3653e-14	2.55207	0.966	0.346	1.79954e-09	Ciliated, Proximal	TMC7
	9.63426e-14	2.60579	0.966	0.318	1.85122e-09	Ciliated, Proximal	GRAMD2A
	9.73932e-14	1.80919	1	0.625	1.87141e-09	Ciliated, Proximal	CEP126
	1.00151e-13	1.76265	1	0.717	1.92441e-09	Ciliated, Proximal	BASP1
	1.01393e-13	2.26958	0.966	0.269	1.94827e-09	Ciliated, Proximal	C16orf54
	1.02517e-13	1.30984	1	0.862	1.96987e-09	Ciliated, Proximal	CYSTM1
	1.06029e-13	1.95735	1	0.594	2.03735e-09	Ciliated, Proximal	DMD
	1.06119e-13	2.58715	0.793	0.12	2.03908e-09	Ciliated, Proximal	HRK
	1.06164e-13	2.01376	1	0.558	2.03995e-09	Ciliated, Proximal	ANKRD37
	1.07188e-13	2.65201	0.793	0.12	2.05962e-09	Ciliated, Proximal	AL049629.2
	1.08189e-13	1.80548	1	0.668	2.07884e-09	Ciliated, Proximal	PKIG
	1.08932e-13	1.88402	1	0.558	2.09312e-09	Ciliated, Proximal	TNFAIP8L1
	1.09797e-13	2.35224	0.966	0.438	2.10975e-09	Ciliated, Proximal	SLC22A23
	1.14285e-13	2.02831	1	0.491	2.19598e-09	Ciliated, Proximal	TNFRSF19
	1.18744e-13	1.99107	1	0.576	2.28167e-09	Ciliated, Proximal	IQCE
	1.19638e-13	-2.42155	0.931	0.618	2.29885e-09	Ciliated, Proximal	MFAP2
	1.20124e-13	2.01888	1	0.537	2.30818e-09	Ciliated, Proximal	RABL2A
	1.21042e-13	3.03101	0.586	0.035	2.32583e-09	Ciliated, Proximal	AL593856.1
	1.23565e-13	2.99696	0.586	0.035	2.3743e-09	Ciliated, Proximal	JPH3
	1.24781e-13	1.15451	1	0.951	2.39766e-09	Ciliated, Proximal	HMGN3
	1.269e-13	-3.39847	1	0.922	2.43838e-09	Ciliated, Proximal	MT1X
	1.28391e-13	0.147909	0.966	0.286	2.46703e-09	Ciliated, Proximal	BARX2
	1.29364e-13	2.08824	0.586	0.046	2.48574e-09	Ciliated, Proximal	RPL10P19
	1.29425e-13	2.06434	0.966	0.283	2.4869e-09	Ciliated, Proximal	DCDC2B
	1.32357e-13	2.65724	0.931	0.297	2.54325e-09	Ciliated, Proximal	EGLN3
	1.32762e-13	2.56873	0.966	0.318	2.55101e-09	Ciliated, Proximal	FBXL2
	1.34891e-13	1.90493	0.931	0.23	2.59192e-09	Ciliated, Proximal	MGAM
	1.36147e-13	2.0678	0.897	0.198	2.61606e-09	Ciliated, Proximal	LRGUK
	1.37483e-13	2.30134	0.966	0.495	2.64173e-09	Ciliated, Proximal	SLC16A5
	1.38266e-13	2.13677	1	0.473	2.65678e-09	Ciliated, Proximal	LRRIQ3
	1.3878e-13	2.26839	0.966	0.269	2.66666e-09	Ciliated, Proximal	AC005041.1
	1.40426e-13	2.51393	0.931	0.24	2.69829e-09	Ciliated, Proximal	XG
	1.40877e-13	1.84631	1	0.622	2.70694e-09	Ciliated, Proximal	ST3GAL6
	1.42072e-13	-1.35301	0.862	0.601	2.72991e-09	Ciliated, Proximal	RERG
	1.43039e-13	2.24814	0.966	0.438	2.74849e-09	Ciliated, Proximal	MRAP2
	1.45647e-13	2.65924	0.931	0.244	2.7986e-09	Ciliated, Proximal	DYRK3
	1.48089e-13	2.28793	1	0.456	2.84553e-09	Ciliated, Proximal	TRMT9B
	1.49327e-13	2.02959	1	0.565	2.86931e-09	Ciliated, Proximal	ORAI2
	1.58385e-13	2.39993	0.966	0.325	3.04337e-09	Ciliated, Proximal	WDR93
	1.60106e-13	1.69905	1	0.657	3.07643e-09	Ciliated, Proximal	ARFGEF3
	1.6307e-13	2.85172	0.862	0.184	3.13339e-09	Ciliated, Proximal	FNDC11
	1.67612e-13	2.19382	0.966	0.318	3.22066e-09	Ciliated, Proximal	DNAAF3
	1.7165e-13	-1.43493	1	0.996	3.29826e-09	Ciliated, Proximal	RPLP1
	1.73054e-13	1.60711	1	0.746	3.32522e-09	Ciliated, Proximal	KIF9
	1.75272e-13	-1.13964	1	0.728	3.36785e-09	Ciliated, Proximal	CFH
	1.75508e-13	3.04525	0.759	0.102	3.37238e-09	Ciliated, Proximal	GP6
	1.77077e-13	1.62266	0.793	0.124	3.40254e-09	Ciliated, Proximal	ALMS1P1
	1.83375e-13	-1.20207	1	0.993	3.52355e-09	Ciliated, Proximal	RPL26
	1.84022e-13	1.68605	0.897	0.198	3.53597e-09	Ciliated, Proximal	AC098582.1
	1.9121e-13	-1.72691	0.966	0.562	3.6741e-09	Ciliated, Proximal	RHOV
	1.92185e-13	2.4927	0.897	0.198	3.69284e-09	Ciliated, Proximal	PHEX
	1.93519e-13	2.06547	1	0.537	3.71847e-09	Ciliated, Proximal	CEP97
	1.94977e-13	3.1923	0.862	0.24	3.74648e-09	Ciliated, Proximal	VSTM2L
	1.96947e-13	2.30763	0.897	0.198	3.78433e-09	Ciliated, Proximal	TEX21P
	2.04828e-13	2.64883	0.828	0.145	3.93576e-09	Ciliated, Proximal	CFAP99
	2.05064e-13	3.07862	0.621	0.049	3.9403e-09	Ciliated, Proximal	UBXN10-AS1
	2.05448e-13	1.95966	1	0.424	3.94769e-09	Ciliated, Proximal	C2orf73
	2.08478e-13	2.3927	0.759	0.106	4.0059e-09	Ciliated, Proximal	RPS3AP34
	2.08705e-13	2.0732	0.862	0.173	4.01027e-09	Ciliated, Proximal	ST8SIA1
	2.13806e-13	2.1189	1	0.502	4.10827e-09	Ciliated, Proximal	ABCB10
	2.15468e-13	1.88926	1	0.572	4.14023e-09	Ciliated, Proximal	CCDC181
	2.15603e-13	2.35383	0.897	0.201	4.1428e-09	Ciliated, Proximal	PTPRT
	2.15605e-13	2.88449	0.862	0.187	4.14284e-09	Ciliated, Proximal	CCNYL2
	2.15645e-13	2.27303	0.897	0.201	4.14361e-09	Ciliated, Proximal	CDKL2
	2.17313e-13	-1.1573	1	0.972	4.17568e-09	Ciliated, Proximal	RPL8
	2.20563e-13	-1.32993	1	0.852	4.23812e-09	Ciliated, Proximal	NCOA4
	2.21048e-13	2.13137	0.966	0.495	4.24743e-09	Ciliated, Proximal	WDR38
	2.21752e-13	1.48597	1	0.753	4.26096e-09	Ciliated, Proximal	ABHD2
	2.25855e-13	-1.12763	1	0.993	4.33981e-09	Ciliated, Proximal	RPL11
	2.28694e-13	2.14332	1	0.47	4.39436e-09	Ciliated, Proximal	CYP27A1
	2.35513e-13	-1.36669	1	0.887	4.52538e-09	Ciliated, Proximal	HP1BP3
	2.37364e-13	2.3163	1	0.481	4.56094e-09	Ciliated, Proximal	RYR3
	2.39145e-13	2.92134	0.862	0.219	4.59517e-09	Ciliated, Proximal	MYCT1
	2.44096e-13	2.59801	0.966	0.36	4.6903e-09	Ciliated, Proximal	POMT2
	2.47479e-13	1.81517	0.966	0.618	4.75531e-09	Ciliated, Proximal	TMC4
	2.48238e-13	2.11738	0.966	0.459	4.7699e-09	Ciliated, Proximal	APOBEC4
	2.513e-13	2.80229	0.724	0.088	4.82873e-09	Ciliated, Proximal	SSUH2
	2.52181e-13	1.93061	1	0.357	4.84565e-09	Ciliated, Proximal	POLQ
	2.56614e-13	1.96614	1	0.541	4.93084e-09	Ciliated, Proximal	PALMD
	2.6387e-13	1.72734	1	0.495	5.07025e-09	Ciliated, Proximal	C7orf57
	2.70377e-13	1.77702	1	0.668	5.19529e-09	Ciliated, Proximal	FBXO36
	2.7455e-13	2.00514	0.966	0.283	5.27547e-09	Ciliated, Proximal	SMPD3
	2.85497e-13	1.49217	0.966	0.276	5.48583e-09	Ciliated, Proximal	CAPN9
	2.94039e-13	1.91507	0.931	0.237	5.64996e-09	Ciliated, Proximal	CFAP97D2
	2.99493e-13	1.93657	1	0.527	5.75476e-09	Ciliated, Proximal	ATP9A
	2.99938e-13	1.86606	1	0.565	5.7633e-09	Ciliated, Proximal	PRXL2C
	3.04386e-13	2.48482	0.931	0.325	5.84877e-09	Ciliated, Proximal	LRRC71
	3.07366e-13	2.00378	1	0.502	5.90603e-09	Ciliated, Proximal	CFAP69
	3.07897e-13	-1.10795	1	0.993	5.91624e-09	Ciliated, Proximal	RPL21
	3.08642e-13	2.06775	0.966	0.279	5.93055e-09	Ciliated, Proximal	CDKL1
	3.146e-13	1.31551	1	0.936	6.04503e-09	Ciliated, Proximal	DYNLT1
	3.15186e-13	1.8101	1	0.65	6.05629e-09	Ciliated, Proximal	GFM2
	3.30583e-13	1.64594	1	0.71	6.35215e-09	Ciliated, Proximal	IFT81
	3.31736e-13	-0.895343	1	0.664	6.37431e-09	Ciliated, Proximal	SLC44A2
	3.32263e-13	1.49902	1	0.848	6.38443e-09	Ciliated, Proximal	ADH7
	3.36096e-13	1.53886	1	0.71	6.45809e-09	Ciliated, Proximal	DEGS2
	3.39154e-13	1.64169	1	0.502	6.51685e-09	Ciliated, Proximal	FOXJ1
	3.43343e-13	1.76816	1	0.643	6.59733e-09	Ciliated, Proximal	ELK3
	3.43982e-13	1.82395	1	0.633	6.60961e-09	Ciliated, Proximal	RABL2B
	3.44379e-13	2.31385	0.931	0.24	6.61723e-09	Ciliated, Proximal	RBM20
	3.5063e-13	-1.40639	0.966	0.83	6.73735e-09	Ciliated, Proximal	SYNGR2
	3.5396e-13	2.01351	0.897	0.205	6.80135e-09	Ciliated, Proximal	TMPRSS7
	3.6017e-13	1.9342	0.828	0.152	6.92066e-09	Ciliated, Proximal	AL353588.1
	3.75959e-13	1.73498	1	0.636	7.22405e-09	Ciliated, Proximal	CCDC30
	3.79055e-13	2.31199	0.724	0.095	7.28354e-09	Ciliated, Proximal	CNN1
	3.86265e-13	2.01034	1	0.59	7.42208e-09	Ciliated, Proximal	IPO11
	3.90935e-13	2.32852	0.966	0.357	7.51182e-09	Ciliated, Proximal	CCDC114
	3.97992e-13	-1.38022	1	0.721	7.64741e-09	Ciliated, Proximal	LGALS9
	3.99418e-13	3.96283	0.483	0.014	7.67482e-09	Ciliated, Proximal	WIF1
	4.00734e-13	2.83691	0.552	0.035	7.7001e-09	Ciliated, Proximal	AC091868.1
	4.05619e-13	2.20321	0.966	0.283	7.79396e-09	Ciliated, Proximal	SVEP1
	4.08805e-13	-1.13798	0.828	0.565	7.85519e-09	Ciliated, Proximal	RAB3D
	4.13397e-13	2.11362	0.897	0.205	7.94342e-09	Ciliated, Proximal	OR2M4
	4.14175e-13	1.55905	1	0.339	7.95838e-09	Ciliated, Proximal	USP32P3
	4.18708e-13	2.13691	0.966	0.304	8.04547e-09	Ciliated, Proximal	AC104162.1
	4.21726e-13	-0.728918	1	0.703	8.10346e-09	Ciliated, Proximal	LTBR
	4.30802e-13	3.31055	0.793	0.148	8.27786e-09	Ciliated, Proximal	KLHDC8A
	4.33958e-13	2.23777	0.897	0.212	8.3385e-09	Ciliated, Proximal	OR6D1P
	4.34147e-13	-1.09117	1	0.982	8.34213e-09	Ciliated, Proximal	RPL6
	4.41107e-13	1.68873	1	0.587	8.47587e-09	Ciliated, Proximal	ZMYND10
	4.41938e-13	1.78641	1	0.678	8.49184e-09	Ciliated, Proximal	TRAF3IP1
	4.49098e-13	-1.69333	0.897	0.59	8.62942e-09	Ciliated, Proximal	LSAMP
	4.61418e-13	1.93365	0.966	0.64	8.86615e-09	Ciliated, Proximal	CLDN3
	4.64187e-13	1.7331	1	0.71	8.91934e-09	Ciliated, Proximal	DPCD
	4.6489e-13	1.31073	1	0.845	8.93285e-09	Ciliated, Proximal	HSPB11
	4.77735e-13	1.21188	1	0.89	9.17967e-09	Ciliated, Proximal	TSPAN3
	4.85264e-13	2.29796	0.828	0.152	9.32434e-09	Ciliated, Proximal	CNTN5
	4.9572e-13	2.94454	0.759	0.11	9.52525e-09	Ciliated, Proximal	SLC6A16
	4.98061e-13	2.22059	0.966	0.367	9.57025e-09	Ciliated, Proximal	RSPH14
	5.01621e-13	0.106738	0.966	0.322	9.63864e-09	Ciliated, Proximal	PIK3AP1
	5.11938e-13	-1.44435	0.931	0.569	9.83689e-09	Ciliated, Proximal	STXBP6
	5.13715e-13	2.11523	0.966	0.484	9.87103e-09	Ciliated, Proximal	RIBC1
	5.15029e-13	3.34405	0.517	0.021	9.89627e-09	Ciliated, Proximal	AL450326.2
	5.24373e-13	-2.05297	0.966	0.724	1.00758e-08	Ciliated, Proximal	AQP5
	5.33323e-13	2.57463	0.931	0.254	1.02478e-08	Ciliated, Proximal	STIMATE
	5.61609e-13	2.20954	0.828	0.155	1.07913e-08	Ciliated, Proximal	AGBL4
	5.61894e-13	2.12078	0.931	0.254	1.07968e-08	Ciliated, Proximal	TTC16
	5.69065e-13	-1.1106	1	0.763	1.09346e-08	Ciliated, Proximal	SMAP1
	5.71865e-13	2.11226	1	0.481	1.09884e-08	Ciliated, Proximal	WDR19
	5.92326e-13	1.9884	0.897	0.208	1.13815e-08	Ciliated, Proximal	FAM166C
	5.99364e-13	1.58837	0.862	0.198	1.15168e-08	Ciliated, Proximal	DISC1
	6.07174e-13	1.91278	1	0.58	1.16668e-08	Ciliated, Proximal	CCDC191
	6.12611e-13	2.20635	0.966	0.343	1.17713e-08	Ciliated, Proximal	SPEF1
	6.2102e-13	-2.2181	0.931	0.693	1.19329e-08	Ciliated, Proximal	DAPL1
	6.37111e-13	1.94466	0.966	0.325	1.22421e-08	Ciliated, Proximal	STX2
	6.42482e-13	1.9623	0.793	0.141	1.23453e-08	Ciliated, Proximal	CHN2
	6.44522e-13	2.11498	0.517	0.025	1.23845e-08	Ciliated, Proximal	HCN4
	6.4502e-13	2.04378	0.828	0.159	1.23941e-08	Ciliated, Proximal	IYD
	6.59771e-13	2.84629	0.862	0.23	1.26775e-08	Ciliated, Proximal	NHLRC4
	6.61163e-13	2.50634	0.931	0.3	1.27042e-08	Ciliated, Proximal	LRRC43
	6.63472e-13	2.96236	0.828	0.163	1.27486e-08	Ciliated, Proximal	TUBBP5
	6.63766e-13	-1.3148	1	0.996	1.27543e-08	Ciliated, Proximal	RPS27
	6.84387e-13	1.09063	1	0.919	1.31505e-08	Ciliated, Proximal	SARAF
	6.87359e-13	1.67499	0.862	0.187	1.32076e-08	Ciliated, Proximal	JAKMIP2
	6.92356e-13	3.06224	0.828	0.166	1.33036e-08	Ciliated, Proximal	METTL21EP
	7.05388e-13	1.20818	0.759	0.113	1.3554e-08	Ciliated, Proximal	WDR86
	7.19701e-13	2.53669	0.828	0.155	1.38291e-08	Ciliated, Proximal	CST6
	7.26712e-13	3.2425	0.655	0.064	1.39638e-08	Ciliated, Proximal	LRRC63
	7.398e-13	0.161515	0.828	0.201	1.42153e-08	Ciliated, Proximal	KIF4A
	7.42953e-13	2.57811	0.931	0.325	1.42758e-08	Ciliated, Proximal	ZFHX2
	7.45678e-13	2.81861	0.724	0.095	1.43282e-08	Ciliated, Proximal	TPTE2P2
	7.53954e-13	-3.58189	1	0.763	1.44872e-08	Ciliated, Proximal	S100A2
	7.6242e-13	1.49693	1	0.774	1.46499e-08	Ciliated, Proximal	CDC16
	7.78293e-13	2.52661	0.931	0.297	1.49549e-08	Ciliated, Proximal	NUP62CL
	8.14284e-13	2.26397	0.931	0.247	1.56465e-08	Ciliated, Proximal	KRT80
	8.21268e-13	1.93586	1	0.569	1.57807e-08	Ciliated, Proximal	MAPRE3
	8.24434e-13	1.74427	1	0.636	1.58415e-08	Ciliated, Proximal	MIPEP
	8.40011e-13	-0.748653	1	0.611	1.61408e-08	Ciliated, Proximal	HCAR2
	8.42583e-13	1.96836	1	0.583	1.61902e-08	Ciliated, Proximal	LY75
	8.61327e-13	2.16466	0.966	0.576	1.65504e-08	Ciliated, Proximal	OSBPL6
	8.622e-13	-0.741192	0.966	0.636	1.65672e-08	Ciliated, Proximal	HEBP1
	8.6425e-13	1.83122	1	0.403	1.66066e-08	Ciliated, Proximal	CFAP161
	8.65579e-13	1.53335	1	0.735	1.66321e-08	Ciliated, Proximal	SLAIN2
	8.66642e-13	1.92305	1	0.512	1.66525e-08	Ciliated, Proximal	MORN3
	8.71032e-13	1.32779	1	0.982	1.67369e-08	Ciliated, Proximal	HSP90AA1
	8.88951e-13	2.31667	0.931	0.265	1.70812e-08	Ciliated, Proximal	CXorf58
	9.03758e-13	2.15321	1	0.385	1.73657e-08	Ciliated, Proximal	WDR35
	9.06736e-13	1.97905	0.897	0.223	1.74229e-08	Ciliated, Proximal	RBM22P2
	9.108e-13	-2.52558	0.966	0.618	1.7501e-08	Ciliated, Proximal	TNC
	9.21871e-13	-2.04272	0.828	0.541	1.77137e-08	Ciliated, Proximal	PCP4L1
	9.71116e-13	0.552167	1	0.389	1.866e-08	Ciliated, Proximal	WDR76
	9.8992e-13	2.67652	0.724	0.099	1.90213e-08	Ciliated, Proximal	MROH9
	9.97567e-13	2.24029	0.966	0.438	1.91683e-08	Ciliated, Proximal	DENND6B
	1.0083e-12	-1.22469	0.931	0.661	1.93744e-08	Ciliated, Proximal	GSTA4
	1.02374e-12	2.1922	1	0.438	1.96711e-08	Ciliated, Proximal	BICC1
	1.02927e-12	-1.57351	1	0.862	1.97774e-08	Ciliated, Proximal	TPM4
	1.03708e-12	1.86482	1	0.353	1.99276e-08	Ciliated, Proximal	STARD9
	1.04463e-12	2.48153	0.724	0.099	2.00726e-08	Ciliated, Proximal	TLDC2
	1.06802e-12	1.5291	1	0.346	2.05219e-08	Ciliated, Proximal	FAM13C
	1.06864e-12	0.684607	0.931	0.261	2.05339e-08	Ciliated, Proximal	TSPAN2
	1.0703e-12	-1.63069	1	0.735	2.05658e-08	Ciliated, Proximal	KIAA1324
	1.09322e-12	1.80253	1	0.636	2.10063e-08	Ciliated, Proximal	ANKRD28
	1.09611e-12	0.630327	0.931	0.258	2.10617e-08	Ciliated, Proximal	MUC12
	1.09904e-12	2.42325	0.931	0.254	2.1118e-08	Ciliated, Proximal	SDHAP3
	1.11945e-12	2.45091	0.966	0.357	2.15102e-08	Ciliated, Proximal	SHE
	1.12121e-12	1.34286	1	0.816	2.15441e-08	Ciliated, Proximal	ZNF106
	1.16297e-12	2.22342	0.966	0.3	2.23466e-08	Ciliated, Proximal	MED12L
	1.16529e-12	3.41299	0.69	0.085	2.2391e-08	Ciliated, Proximal	ZFR2
	1.19732e-12	1.71516	1	0.671	2.30064e-08	Ciliated, Proximal	ATF7IP2
	1.19759e-12	2.24855	0.966	0.378	2.30117e-08	Ciliated, Proximal	TOGARAM2
	1.21247e-12	0.438874	0.724	0.145	2.32975e-08	Ciliated, Proximal	PLCB2
	1.21482e-12	2.01595	0.793	0.138	2.33427e-08	Ciliated, Proximal	GPR135
	1.23231e-12	2.34103	0.966	0.353	2.36789e-08	Ciliated, Proximal	ANKRD18B
	1.25996e-12	1.5593	1	0.753	2.42101e-08	Ciliated, Proximal	WDR60
	1.26425e-12	1.99391	1	0.551	2.42926e-08	Ciliated, Proximal	LPAR3
	1.29175e-12	2.29916	0.966	0.438	2.4821e-08	Ciliated, Proximal	SLC4A8
	1.31412e-12	1.71815	1	0.615	2.52509e-08	Ciliated, Proximal	MTURN
	1.32284e-12	1.83216	0.966	0.322	2.54183e-08	Ciliated, Proximal	CFAP46
	1.33454e-12	1.48509	1	0.728	2.56433e-08	Ciliated, Proximal	GCLC
	1.34311e-12	3.13705	0.621	0.057	2.58078e-08	Ciliated, Proximal	C2orf80
	1.38321e-12	1.24339	1	0.82	2.65783e-08	Ciliated, Proximal	CFDP1
	1.38825e-12	-0.758154	0.966	0.64	2.66752e-08	Ciliated, Proximal	MAPK13
	1.41548e-12	2.73397	0.793	0.138	2.71984e-08	Ciliated, Proximal	ANKK1
	1.47093e-12	1.82968	1	0.551	2.82639e-08	Ciliated, Proximal	P4HA1
	1.4716e-12	1.51849	1	0.703	2.82767e-08	Ciliated, Proximal	UACA
	1.47348e-12	-1.045	0.966	0.671	2.83129e-08	Ciliated, Proximal	GNPDA1
	1.49145e-12	1.40472	1	0.827	2.86582e-08	Ciliated, Proximal	TXNRD1
	1.50023e-12	2.41068	0.931	0.269	2.88269e-08	Ciliated, Proximal	TTC23L
	1.50372e-12	1.33698	1	0.834	2.88939e-08	Ciliated, Proximal	AZIN1
	1.50743e-12	2.99701	0.724	0.099	2.89652e-08	Ciliated, Proximal	ZPBP
	1.54026e-12	2.38948	0.586	0.053	2.95961e-08	Ciliated, Proximal	PTPN5
	1.5404e-12	3.08532	0.724	0.099	2.95987e-08	Ciliated, Proximal	LTK
	1.55036e-12	2.0319	0.966	0.406	2.97902e-08	Ciliated, Proximal	C1orf141
	1.57179e-12	2.55503	0.931	0.304	3.02019e-08	Ciliated, Proximal	AL355877.1
	1.57486e-12	2.38496	0.897	0.226	3.0261e-08	Ciliated, Proximal	AC092745.2
	1.58066e-12	3.41362	0.655	0.081	3.03723e-08	Ciliated, Proximal	AC001226.2
	1.59328e-12	2.81745	0.586	0.049	3.06149e-08	Ciliated, Proximal	GNAT1
	1.59429e-12	2.23314	0.931	0.297	3.06343e-08	Ciliated, Proximal	CFAP47
	1.60472e-12	1.76824	1	0.625	3.08347e-08	Ciliated, Proximal	RETREG1
	1.65137e-12	1.89122	1	0.565	3.17311e-08	Ciliated, Proximal	STPG1
	1.6572e-12	-0.970426	0.966	0.583	3.18431e-08	Ciliated, Proximal	F2R
	1.66844e-12	1.72724	1	0.608	3.20591e-08	Ciliated, Proximal	BCAS1
	1.69976e-12	1.64369	1	0.742	3.26608e-08	Ciliated, Proximal	C12orf75
	1.7235e-12	1.29135	0.966	0.314	3.3117e-08	Ciliated, Proximal	UBOX5
	1.7679e-12	2.34671	0.931	0.29	3.39703e-08	Ciliated, Proximal	TTLL10
	1.80462e-12	2.91555	0.828	0.223	3.46758e-08	Ciliated, Proximal	FGF14
	1.82765e-12	1.90977	1	0.371	3.51182e-08	Ciliated, Proximal	SNCAIP
	1.83546e-12	2.31007	0.759	0.124	3.52685e-08	Ciliated, Proximal	FRMD3
	1.88962e-12	3.51956	0.69	0.088	3.6309e-08	Ciliated, Proximal	PAMR1
	1.97177e-12	1.17242	1	0.83	3.78876e-08	Ciliated, Proximal	BUD23
	2.02409e-12	1.69825	0.828	0.166	3.8893e-08	Ciliated, Proximal	DCLK1
	2.03658e-12	-1.33561	0.966	0.633	3.91329e-08	Ciliated, Proximal	CTDSPL
	2.06297e-12	-0.170991	0.931	0.265	3.96399e-08	Ciliated, Proximal	NUMBL
	2.1236e-12	3.08494	0.586	0.046	4.08049e-08	Ciliated, Proximal	CYP2C8
	2.12619e-12	-1.47739	1	0.979	4.08547e-08	Ciliated, Proximal	RPL12
	2.17286e-12	0.586404	1	0.382	4.17514e-08	Ciliated, Proximal	RAPGEF6
	2.21329e-12	2.67277	0.897	0.279	4.25283e-08	Ciliated, Proximal	C1GALT1C1L
	2.26215e-12	2.05299	1	0.438	4.34672e-08	Ciliated, Proximal	CATIP
	2.27769e-12	2.13493	0.966	0.442	4.37659e-08	Ciliated, Proximal	CCDC148
	2.2845e-12	1.70458	0.931	0.258	4.38966e-08	Ciliated, Proximal	FAM27B
	2.28788e-12	3.13968	0.379	0.007	4.39615e-08	Ciliated, Proximal	AC097493.1
	2.32369e-12	1.71548	0.828	0.166	4.46497e-08	Ciliated, Proximal	AC073073.1
	2.33466e-12	-1.07165	1	0.71	4.48604e-08	Ciliated, Proximal	BST2
	2.36852e-12	-1.61737	0.966	0.686	4.55111e-08	Ciliated, Proximal	CDCA7L
	2.38445e-12	-1.19301	0.931	0.601	4.58172e-08	Ciliated, Proximal	EFNA1
	2.45414e-12	2.48684	0.966	0.364	4.71563e-08	Ciliated, Proximal	C10orf95
	2.53641e-12	1.32942	0.724	0.145	4.87372e-08	Ciliated, Proximal	DEPDC1B
	2.5407e-12	1.78953	1	0.629	4.88195e-08	Ciliated, Proximal	TOGARAM1
	2.55562e-12	2.48248	0.931	0.286	4.91063e-08	Ciliated, Proximal	CATSPERE
	2.56954e-12	2.17053	0.793	0.148	4.93737e-08	Ciliated, Proximal	VNN1
	2.66366e-12	2.22367	0.966	0.371	5.11823e-08	Ciliated, Proximal	CTXN1
	2.67691e-12	1.78178	1	0.428	5.14369e-08	Ciliated, Proximal	MEIG1
	2.68952e-12	-0.865076	1	0.64	5.16791e-08	Ciliated, Proximal	VCL
	2.73375e-12	1.59386	1	0.707	5.25291e-08	Ciliated, Proximal	RUVBL1
	2.74791e-12	2.21712	0.897	0.226	5.28011e-08	Ciliated, Proximal	SLC13A4
	2.76753e-12	-0.635954	1	0.703	5.31781e-08	Ciliated, Proximal	TSEN15
	2.78408e-12	2.21839	0.966	0.307	5.34961e-08	Ciliated, Proximal	CCDC102B
	2.7977e-12	1.43216	0.897	0.226	5.37578e-08	Ciliated, Proximal	AC139491.5
	2.79982e-12	1.90053	1	0.562	5.37985e-08	Ciliated, Proximal	TEAD1
	2.82002e-12	-1.49032	1	0.968	5.41866e-08	Ciliated, Proximal	RPL36A
	2.87217e-12	-0.583158	0.931	0.509	5.51888e-08	Ciliated, Proximal	ATP13A2
	3.02004e-12	2.56616	0.897	0.258	5.80301e-08	Ciliated, Proximal	KIAA0895
	3.08218e-12	1.98435	0.931	0.293	5.9224e-08	Ciliated, Proximal	DLEC1
	3.10541e-12	-1.01352	1	0.71	5.96705e-08	Ciliated, Proximal	RNF44
	3.19367e-12	2.02634	1	0.445	6.13664e-08	Ciliated, Proximal	USP2
	3.2016e-12	2.39502	0.966	0.339	6.15187e-08	Ciliated, Proximal	ZDHHC1
	3.26412e-12	1.79058	1	0.618	6.27201e-08	Ciliated, Proximal	PDLIM4
	3.27699e-12	1.03012	0.759	0.159	6.29673e-08	Ciliated, Proximal	MAMDC2
	3.36289e-12	1.82912	1	0.59	6.46179e-08	Ciliated, Proximal	SHROOM3
	3.37033e-12	1.57135	1	0.848	6.47609e-08	Ciliated, Proximal	HSPH1
	3.4072e-12	2.27788	0.966	0.35	6.54693e-08	Ciliated, Proximal	LINC00475
	3.41168e-12	-1.0123	1	0.703	6.55554e-08	Ciliated, Proximal	DNAJC17
	3.421e-12	-0.781695	0.897	0.279	6.57345e-08	Ciliated, Proximal	IL16
	3.44043e-12	2.59481	0.862	0.198	6.61079e-08	Ciliated, Proximal	FER1L4
	3.4517e-12	3.07896	0.828	0.212	6.63245e-08	Ciliated, Proximal	SEC14L5
	3.46777e-12	1.88029	0.931	0.442	6.66333e-08	Ciliated, Proximal	ADGB
	3.47424e-12	2.1012	0.966	0.35	6.67575e-08	Ciliated, Proximal	IQCH
	3.47916e-12	1.77271	1	0.654	6.6852e-08	Ciliated, Proximal	FTO
	3.65318e-12	-1.37184	1	0.993	7.01959e-08	Ciliated, Proximal	RPL37
	3.71984e-12	2.37431	0.724	0.106	7.14768e-08	Ciliated, Proximal	CRISP2
	3.72459e-12	1.37751	0.862	0.201	7.1568e-08	Ciliated, Proximal	TNFAIP8L3
	3.76944e-12	2.81766	0.69	0.088	7.24298e-08	Ciliated, Proximal	GSTA8P
	3.80466e-12	2.14066	0.897	0.23	7.31066e-08	Ciliated, Proximal	MOBP
	3.82494e-12	-0.736416	0.966	0.565	7.34963e-08	Ciliated, Proximal	SUN2
	3.87276e-12	1.38301	1	0.767	7.4415e-08	Ciliated, Proximal	UBE2H
	3.89541e-12	1.92591	0.966	0.36	7.48503e-08	Ciliated, Proximal	MPDZ
	3.9399e-12	-0.51993	0.931	0.551	7.57052e-08	Ciliated, Proximal	LRRN1
	3.97276e-12	1.37282	0.966	0.329	7.63366e-08	Ciliated, Proximal	FSIP2
	4.01513e-12	0.633304	0.828	0.201	7.71507e-08	Ciliated, Proximal	KIF20A
	4.06744e-12	2.12958	0.966	0.406	7.81559e-08	Ciliated, Proximal	HAGHL
	4.08097e-12	1.58579	1	0.424	7.84159e-08	Ciliated, Proximal	C22orf15
	4.13709e-12	-1.09437	1	0.845	7.94943e-08	Ciliated, Proximal	ABRACL
	4.13896e-12	2.49203	0.897	0.24	7.95302e-08	Ciliated, Proximal	TIGD4
	4.14573e-12	2.31982	0.897	0.23	7.96602e-08	Ciliated, Proximal	LAMA2
	4.19961e-12	1.60797	0.897	0.23	8.06956e-08	Ciliated, Proximal	COL9A3
	4.49768e-12	-1.41029	0.931	0.519	8.64229e-08	Ciliated, Proximal	ANXA8
	4.5115e-12	1.64423	1	0.682	8.66885e-08	Ciliated, Proximal	KIF3A
	4.53836e-12	1.42218	0.966	0.336	8.72047e-08	Ciliated, Proximal	B3GALT1
	4.5395e-12	-0.913264	1	0.7	8.72265e-08	Ciliated, Proximal	A4GALT
	4.57185e-12	-1.8545	1	0.777	8.78481e-08	Ciliated, Proximal	BHLHE40
	4.68295e-12	2.13552	0.931	0.297	8.99828e-08	Ciliated, Proximal	TSNAXIP1
	4.72817e-12	2.32795	0.931	0.314	9.08519e-08	Ciliated, Proximal	SNRPCP3
	4.73197e-12	3.12014	0.655	0.074	9.09248e-08	Ciliated, Proximal	CCNB3
	4.78328e-12	-1.08904	0.966	0.721	9.19107e-08	Ciliated, Proximal	CARD19
	4.83608e-12	-1.66171	0.931	0.3	9.29253e-08	Ciliated, Proximal	PIP
	4.83982e-12	0.914549	0.897	0.237	9.29971e-08	Ciliated, Proximal	NRXN1
	4.96455e-12	3.03135	0.759	0.134	9.53939e-08	Ciliated, Proximal	SLC6A13
	4.98928e-12	2.26074	0.966	0.378	9.5869e-08	Ciliated, Proximal	FAM131A
	5.01093e-12	2.01943	1	0.491	9.62851e-08	Ciliated, Proximal	CETN2
	5.05957e-12	2.99253	0.448	0.018	9.72195e-08	Ciliated, Proximal	GPR156
	5.10055e-12	2.23603	0.862	0.205	9.80071e-08	Ciliated, Proximal	OR10G3
	5.23918e-12	2.61543	0.828	0.18	1.00671e-07	Ciliated, Proximal	LY6H
	5.37831e-12	2.88632	0.759	0.127	1.03344e-07	Ciliated, Proximal	SHANK3
	5.38587e-12	0.618589	0.931	0.325	1.03489e-07	Ciliated, Proximal	GDPD3
	5.40433e-12	2.96874	0.759	0.127	1.03844e-07	Ciliated, Proximal	ESR2
	5.56658e-12	2.92061	0.793	0.152	1.06962e-07	Ciliated, Proximal	S100A5
	5.6131e-12	-1.15389	0.897	0.551	1.07856e-07	Ciliated, Proximal	LRRC8A
	5.66383e-12	3.403	0.448	0.014	1.08831e-07	Ciliated, Proximal	MGAT4D
	5.68937e-12	1.69639	1	0.629	1.09321e-07	Ciliated, Proximal	SMYD2
	5.75156e-12	-1.68207	1	0.689	1.10516e-07	Ciliated, Proximal	LPAR6
	5.9076e-12	1.3057	1	0.823	1.13515e-07	Ciliated, Proximal	SAMHD1
	5.92365e-12	-0.809504	1	0.83	1.13823e-07	Ciliated, Proximal	POLR2G
	5.9447e-12	1.01168	0.931	0.286	1.14228e-07	Ciliated, Proximal	GSK3B
	6.05966e-12	-0.514572	1	0.647	1.16436e-07	Ciliated, Proximal	RNF24
	6.12391e-12	1.84604	1	0.534	1.17671e-07	Ciliated, Proximal	B3GNT7
	6.2318e-12	2.24795	0.966	0.382	1.19744e-07	Ciliated, Proximal	EDA
	6.29585e-12	-0.934057	0.862	0.484	1.20975e-07	Ciliated, Proximal	SPTSSB
	6.32284e-12	2.23543	0.724	0.117	1.21493e-07	Ciliated, Proximal	PBX4
	6.39747e-12	1.3975	1	0.385	1.22927e-07	Ciliated, Proximal	MARCH10
	6.40142e-12	2.16818	0.621	0.067	1.23003e-07	Ciliated, Proximal	HGD
	6.42545e-12	2.57296	0.828	0.177	1.23465e-07	Ciliated, Proximal	TDRD1
	6.54696e-12	1.05695	1	0.989	1.258e-07	Ciliated, Proximal	CALM1
	6.65225e-12	1.64737	0.966	0.314	1.27823e-07	Ciliated, Proximal	RHOBTB1
	6.72271e-12	2.04366	0.931	0.283	1.29177e-07	Ciliated, Proximal	DRC7
	6.76736e-12	-1.26068	1	0.671	1.30035e-07	Ciliated, Proximal	HSPA2
	6.80704e-12	2.24633	0.897	0.247	1.30797e-07	Ciliated, Proximal	C16orf71
	7.13317e-12	1.07027	1	0.834	1.37064e-07	Ciliated, Proximal	NPTN
	7.21421e-12	2.13518	0.966	0.463	1.38621e-07	Ciliated, Proximal	LEKR1
	7.39425e-12	2.15913	0.862	0.205	1.42081e-07	Ciliated, Proximal	ACAD11
	7.39841e-12	2.79806	0.586	0.057	1.4216e-07	Ciliated, Proximal	PHYHIPL
	7.44104e-12	1.78247	1	0.604	1.4298e-07	Ciliated, Proximal	PCNX4
	7.46876e-12	1.89841	0.966	0.512	1.43512e-07	Ciliated, Proximal	IQCD
	7.83108e-12	1.9959	1	0.541	1.50474e-07	Ciliated, Proximal	TBC1D8
	8.31235e-12	1.71406	0.828	0.18	1.59722e-07	Ciliated, Proximal	HNF1B
	8.40903e-12	-1.38339	0.931	0.682	1.6158e-07	Ciliated, Proximal	OVCA2
	8.61731e-12	2.47363	0.69	0.095	1.65582e-07	Ciliated, Proximal	C10orf53
	8.70251e-12	3.01144	0.793	0.166	1.67219e-07	Ciliated, Proximal	PPP4R4
	8.71028e-12	0.660366	0.724	0.138	1.67368e-07	Ciliated, Proximal	CLEC2A
	8.80618e-12	2.44339	0.931	0.375	1.69211e-07	Ciliated, Proximal	WNT9A
	8.83898e-12	1.59443	1	0.647	1.69841e-07	Ciliated, Proximal	SPATA33
	8.84163e-12	-1.21745	1	0.721	1.69892e-07	Ciliated, Proximal	EGFR
	8.86435e-12	2.47971	0.621	0.067	1.70328e-07	Ciliated, Proximal	RPL39P40
	8.89091e-12	2.5885	0.655	0.078	1.70839e-07	Ciliated, Proximal	KCNMB2
	9.01092e-12	3.04356	0.724	0.113	1.73145e-07	Ciliated, Proximal	GJA4
	9.02292e-12	2.08519	0.966	0.498	1.73375e-07	Ciliated, Proximal	ANKMY1
	9.02517e-12	1.72544	0.966	0.615	1.73419e-07	Ciliated, Proximal	NUDT7
	9.05729e-12	2.19902	0.897	0.244	1.74036e-07	Ciliated, Proximal	AC211486.1
	9.06601e-12	-0.658488	1	0.668	1.74203e-07	Ciliated, Proximal	PLEKHA1
	9.0723e-12	1.52434	1	0.76	1.74324e-07	Ciliated, Proximal	HIPK1
	9.37107e-12	1.7703	1	0.41	1.80065e-07	Ciliated, Proximal	TMPRSS3
	9.38947e-12	1.24361	0.966	0.325	1.80419e-07	Ciliated, Proximal	B4GALT6
	9.40002e-12	-1.06959	1	0.993	1.80621e-07	Ciliated, Proximal	RPL7
	9.56083e-12	1.53335	0.828	0.18	1.83711e-07	Ciliated, Proximal	CYGB
	9.8238e-12	-1.43438	0.966	0.689	1.88764e-07	Ciliated, Proximal	CAPN13
	9.94359e-12	1.58262	1	0.739	1.91066e-07	Ciliated, Proximal	DNAL1
	1.00934e-11	0.988528	0.759	0.152	1.93944e-07	Ciliated, Proximal	PNMA8A
	1.01755e-11	-0.86327	0.966	0.693	1.95522e-07	Ciliated, Proximal	RPIA
	1.01867e-11	0.290633	0.966	0.353	1.95737e-07	Ciliated, Proximal	MFSD6L
	1.02186e-11	1.88773	0.966	0.353	1.9635e-07	Ciliated, Proximal	KIF19
	1.02589e-11	2.82269	0.69	0.095	1.97125e-07	Ciliated, Proximal	AC245297.1
	1.03998e-11	1.99981	0.966	0.456	1.99832e-07	Ciliated, Proximal	TEKT2
	1.04131e-11	1.23397	1	0.788	2.00089e-07	Ciliated, Proximal	SERPINB6
	1.05673e-11	1.63154	0.931	0.283	2.03052e-07	Ciliated, Proximal	FAM169A
	1.05996e-11	-0.831189	1	0.594	2.03672e-07	Ciliated, Proximal	SLCO4C1
	1.06529e-11	0.723201	1	0.399	2.04695e-07	Ciliated, Proximal	ANKHD1
	1.06801e-11	1.82657	1	0.459	2.05218e-07	Ciliated, Proximal	DZANK1
	1.0736e-11	1.81199	1	0.555	2.06293e-07	Ciliated, Proximal	CMTM4
	1.0746e-11	1.7786	1	0.534	2.06485e-07	Ciliated, Proximal	NSUN7
	1.08018e-11	1.45177	1	0.767	2.07557e-07	Ciliated, Proximal	RSPH9
	1.08489e-11	-0.751157	0.966	0.488	2.08462e-07	Ciliated, Proximal	DEPTOR
	1.09402e-11	1.76645	1	0.58	2.10217e-07	Ciliated, Proximal	CCDC69
	1.13871e-11	2.37827	0.931	0.343	2.18803e-07	Ciliated, Proximal	GLIPR1L2
	1.14616e-11	1.68824	0.966	0.322	2.20235e-07	Ciliated, Proximal	ZDHHC23
	1.14909e-11	1.85838	1	0.463	2.20797e-07	Ciliated, Proximal	IL5RA
	1.15597e-11	-0.710022	1	0.728	2.2212e-07	Ciliated, Proximal	NOB1
	1.16297e-11	1.01481	0.897	0.283	2.23465e-07	Ciliated, Proximal	TINAGL1
	1.17364e-11	-0.14343	0.966	0.527	2.25515e-07	Ciliated, Proximal	CHPF
	1.17579e-11	-1.02413	1	0.682	2.25928e-07	Ciliated, Proximal	TCEA3
	1.18254e-11	1.80138	0.828	0.187	2.27225e-07	Ciliated, Proximal	REEP1
	1.21953e-11	2.12266	0.966	0.382	2.34333e-07	Ciliated, Proximal	CCDC189
	1.24485e-11	-2.11734	1	0.784	2.39199e-07	Ciliated, Proximal	TUBB
	1.25704e-11	-1.18109	1	0.996	2.41541e-07	Ciliated, Proximal	RPLP2
	1.26277e-11	1.15328	1	0.392	2.42642e-07	Ciliated, Proximal	OPRM1
	1.26844e-11	-0.867843	1	0.675	2.43731e-07	Ciliated, Proximal	TTC19
	1.27333e-11	2.09727	0.966	0.431	2.44671e-07	Ciliated, Proximal	PLAAT2
	1.28168e-11	1.55483	1	0.65	2.46275e-07	Ciliated, Proximal	NPHP1
	1.28481e-11	2.23413	0.655	0.085	2.46877e-07	Ciliated, Proximal	SNX29P2
	1.28861e-11	1.88649	1	0.442	2.47607e-07	Ciliated, Proximal	FMN1
	1.29116e-11	1.75001	1	0.555	2.48096e-07	Ciliated, Proximal	PRKCE
	1.31598e-11	2.06318	0.966	0.396	2.52866e-07	Ciliated, Proximal	CCDC96
	1.31948e-11	1.70093	1	0.597	2.53538e-07	Ciliated, Proximal	PHTF1
	1.32403e-11	1.84767	0.897	0.244	2.54413e-07	Ciliated, Proximal	SLC51B
	1.32546e-11	-0.881547	1	0.827	2.54687e-07	Ciliated, Proximal	PPP1CA
	1.33174e-11	1.13264	0.931	0.286	2.55893e-07	Ciliated, Proximal	IRF5
	1.33816e-11	1.75266	0.793	0.17	2.57127e-07	Ciliated, Proximal	ADAM12
	1.3599e-11	2.95227	0.655	0.081	2.61305e-07	Ciliated, Proximal	PLEKHG4B
	1.37151e-11	2.88883	0.793	0.163	2.63537e-07	Ciliated, Proximal	SAA4
	1.37411e-11	1.55656	1	0.724	2.64035e-07	Ciliated, Proximal	KIF3B
	1.41971e-11	1.42634	1	0.763	2.72796e-07	Ciliated, Proximal	IFT43
	1.42187e-11	0.977467	0.966	0.332	2.73212e-07	Ciliated, Proximal	TNNC2
	1.43018e-11	1.77586	1	0.428	2.74809e-07	Ciliated, Proximal	ZC2HC1C
	1.46136e-11	2.14964	0.862	0.212	2.80799e-07	Ciliated, Proximal	WEE2
	1.4826e-11	2.71569	0.759	0.138	2.84881e-07	Ciliated, Proximal	GYG2P1
	1.48765e-11	2.70123	0.828	0.191	2.85852e-07	Ciliated, Proximal	CRLF1
	1.49869e-11	-1.14511	0.966	0.678	2.87973e-07	Ciliated, Proximal	HSD17B10
	1.51043e-11	1.84025	1	0.565	2.9023e-07	Ciliated, Proximal	ANKRD42
	1.51965e-11	1.35977	0.966	0.332	2.92e-07	Ciliated, Proximal	EFCAB12
	1.53698e-11	3.3962	0.586	0.053	2.95331e-07	Ciliated, Proximal	SLC38A4
	1.53952e-11	2.89228	0.793	0.163	2.95819e-07	Ciliated, Proximal	PRDM7
	1.56415e-11	1.8697	0.931	0.283	3.00552e-07	Ciliated, Proximal	FO393400.1
	1.56945e-11	2.08179	0.966	0.463	3.01569e-07	Ciliated, Proximal	UBE3D
	1.58029e-11	1.9864	0.966	0.456	3.03652e-07	Ciliated, Proximal	PLEKHB1
	1.59273e-11	2.42665	0.828	0.184	3.06043e-07	Ciliated, Proximal	LRRC56
	1.59312e-11	2.50643	0.655	0.081	3.06119e-07	Ciliated, Proximal	CDKL4
	1.59363e-11	1.60747	1	0.671	3.06217e-07	Ciliated, Proximal	INTU
	1.61922e-11	1.717	0.621	0.081	3.11134e-07	Ciliated, Proximal	MUC13
	1.63652e-11	1.88313	1	0.481	3.14458e-07	Ciliated, Proximal	WDR49
	1.63775e-11	3.20601	0.724	0.127	3.14693e-07	Ciliated, Proximal	VWA7
	1.65507e-11	2.14353	0.966	0.442	3.18021e-07	Ciliated, Proximal	SFXN3
	1.67937e-11	-0.824431	0.931	0.615	3.22691e-07	Ciliated, Proximal	TRIP6
	1.68472e-11	1.38809	1	0.792	3.23719e-07	Ciliated, Proximal	ODF2L
	1.70648e-11	1.93032	0.966	0.339	3.279e-07	Ciliated, Proximal	RSPH10B2
	1.72033e-11	2.11788	0.966	0.392	3.30561e-07	Ciliated, Proximal	CFAP74
	1.75785e-11	-1.44874	0.897	0.7	3.3777e-07	Ciliated, Proximal	CMTM7
	1.76995e-11	2.76032	0.621	0.071	3.40097e-07	Ciliated, Proximal	ADGRF4
	1.77735e-11	-1.14038	1	0.661	3.41517e-07	Ciliated, Proximal	CKAP4
	1.83352e-11	1.89127	0.69	0.106	3.52311e-07	Ciliated, Proximal	AC114947.1
	1.83638e-11	2.33241	0.931	0.452	3.5286e-07	Ciliated, Proximal	FOCAD
	1.85158e-11	0.825322	0.724	0.12	3.5578e-07	Ciliated, Proximal	MTMR7
	1.86393e-11	1.5878	1	0.611	3.58154e-07	Ciliated, Proximal	CCDC60
	1.89387e-11	1.81026	1	0.505	3.63907e-07	Ciliated, Proximal	WDR47
	1.93094e-11	-0.839718	1	0.813	3.7103e-07	Ciliated, Proximal	DUSP23
	1.94641e-11	2.30447	0.931	0.406	3.74003e-07	Ciliated, Proximal	ABCC6P2
	1.9766e-11	2.84399	0.759	0.138	3.79803e-07	Ciliated, Proximal	FER1L5
	1.98015e-11	0.391206	1	0.431	3.80485e-07	Ciliated, Proximal	RCAN1
	1.98445e-11	2.16637	0.966	0.378	3.81311e-07	Ciliated, Proximal	DIPK1A
	1.99455e-11	1.62877	1	0.456	3.83254e-07	Ciliated, Proximal	AK8
	2.02056e-11	-1.47806	0.931	0.717	3.8825e-07	Ciliated, Proximal	TAX1BP3
	2.05755e-11	1.08668	0.931	0.318	3.95358e-07	Ciliated, Proximal	GABRG2
	2.07152e-11	1.76096	1	0.611	3.98043e-07	Ciliated, Proximal	TCTN2
	2.08093e-11	-1.05987	1	0.993	3.99851e-07	Ciliated, Proximal	RPL37A
	2.09505e-11	1.81907	1	0.537	4.02563e-07	Ciliated, Proximal	SEC14L3
	2.10369e-11	-1.09455	1	0.809	4.04224e-07	Ciliated, Proximal	GLTP
	2.1167e-11	-2.27423	0.931	0.696	4.06725e-07	Ciliated, Proximal	SFN
	2.17216e-11	2.04577	0.966	0.375	4.1738e-07	Ciliated, Proximal	TMEM67
	2.19385e-11	1.04486	0.931	0.286	4.21549e-07	Ciliated, Proximal	CRISPLD1
	2.19497e-11	3.33636	0.483	0.025	4.21763e-07	Ciliated, Proximal	HHATL
	2.24403e-11	1.58586	1	0.643	4.31191e-07	Ciliated, Proximal	MOK
	2.25701e-11	1.68323	1	0.647	4.33684e-07	Ciliated, Proximal	IFT80
	2.26695e-11	1.95263	0.966	0.357	4.35595e-07	Ciliated, Proximal	KIAA1257
	2.27203e-11	1.47833	1	0.392	4.3657e-07	Ciliated, Proximal	GAS7
	2.28604e-11	1.26704	0.966	0.35	4.39263e-07	Ciliated, Proximal	ZNF549
	2.31522e-11	2.51935	0.862	0.219	4.44869e-07	Ciliated, Proximal	NLRC3
	2.36053e-11	1.89196	0.966	0.537	4.53576e-07	Ciliated, Proximal	LRRC61
	2.39535e-11	-1.05737	1	0.922	4.60267e-07	Ciliated, Proximal	EEF1G
	2.4027e-11	2.31168	0.897	0.251	4.61679e-07	Ciliated, Proximal	HIST3H2BB
	2.4045e-11	2.89804	0.759	0.145	4.62026e-07	Ciliated, Proximal	CLDN9
	2.40669e-11	-0.988734	0.759	0.187	4.62445e-07	Ciliated, Proximal	ADAP2
	2.4489e-11	1.61491	1	0.675	4.70556e-07	Ciliated, Proximal	NME7
	2.46638e-11	1.04603	0.828	0.191	4.73915e-07	Ciliated, Proximal	OR7E158P
	2.47508e-11	2.12184	0.966	0.389	4.75587e-07	Ciliated, Proximal	ARMC9
	2.47555e-11	0.862272	1	0.954	4.75677e-07	Ciliated, Proximal	CLIC1
	2.5008e-11	0.543112	0.862	0.233	4.80529e-07	Ciliated, Proximal	NEURL1B
	2.51714e-11	1.37573	0.862	0.226	4.83669e-07	Ciliated, Proximal	FRRS1L
	2.52117e-11	1.32013	1	0.756	4.84444e-07	Ciliated, Proximal	PPP2CB
	2.58647e-11	2.20376	0.931	0.29	4.96991e-07	Ciliated, Proximal	AL589935.2
	2.63907e-11	1.95967	0.931	0.311	5.07096e-07	Ciliated, Proximal	C2orf81
	2.63945e-11	2.15786	0.897	0.251	5.0717e-07	Ciliated, Proximal	CECR7
	2.64982e-11	1.76467	1	0.625	5.09162e-07	Ciliated, Proximal	CEP162
	2.65236e-11	2.83543	0.862	0.254	5.09652e-07	Ciliated, Proximal	NEGR1
	2.66053e-11	2.44549	0.724	0.12	5.1122e-07	Ciliated, Proximal	LRRC3
	2.6739e-11	-1.40353	0.931	0.664	5.1379e-07	Ciliated, Proximal	HEY1
	2.72508e-11	2.9664	0.655	0.085	5.23624e-07	Ciliated, Proximal	OR52K1
	2.72597e-11	-1.75116	1	0.947	5.23794e-07	Ciliated, Proximal	HSPB1
	2.77006e-11	1.80355	0.862	0.219	5.32268e-07	Ciliated, Proximal	NPHP4
	2.79313e-11	2.44588	0.862	0.223	5.36699e-07	Ciliated, Proximal	LRP11
	2.81303e-11	1.86447	0.966	0.35	5.40524e-07	Ciliated, Proximal	AL109918.1
	2.81615e-11	2.60612	0.724	0.124	5.41123e-07	Ciliated, Proximal	C6orf163
	2.82605e-11	2.6459	0.69	0.102	5.43025e-07	Ciliated, Proximal	NPIPB6
	2.84453e-11	1.33057	1	0.442	5.46577e-07	Ciliated, Proximal	CCDC40
	2.87356e-11	-1.50118	1	0.989	5.52155e-07	Ciliated, Proximal	RPS2
	2.90562e-11	2.37617	0.897	0.258	5.58315e-07	Ciliated, Proximal	NOS3
	2.92911e-11	1.07355	1	0.413	5.62829e-07	Ciliated, Proximal	PPIP5K1
	2.9478e-11	0.794147	1	0.41	5.6642e-07	Ciliated, Proximal	PRIMPOL
	2.9651e-11	1.33093	0.793	0.173	5.69743e-07	Ciliated, Proximal	CNIH2
	2.98002e-11	1.4799	1	0.792	5.7261e-07	Ciliated, Proximal	CKB
	2.99917e-11	1.24064	1	0.799	5.76291e-07	Ciliated, Proximal	ATP2A2
	3.01544e-11	0.570729	0.966	0.36	5.79416e-07	Ciliated, Proximal	ZC3H11A
	3.02167e-11	-2.09421	0.931	0.703	5.80614e-07	Ciliated, Proximal	OGFRL1
	3.03204e-11	1.79061	0.862	0.219	5.82606e-07	Ciliated, Proximal	NME9
	3.0524e-11	3.52435	0.414	0.011	5.8652e-07	Ciliated, Proximal	CACNA1H
	3.06228e-11	1.46453	0.828	0.191	5.88418e-07	Ciliated, Proximal	C4BPB
	3.06239e-11	2.19947	0.931	0.325	5.88439e-07	Ciliated, Proximal	PAQR5
	3.08807e-11	2.7155	0.793	0.166	5.93373e-07	Ciliated, Proximal	TMEM145
	3.09228e-11	1.05599	0.448	0.021	5.94182e-07	Ciliated, Proximal	RPL30P11
	3.10671e-11	1.85902	0.966	0.505	5.96954e-07	Ciliated, Proximal	AL390879.1
	3.10941e-11	1.73374	0.931	0.29	5.97473e-07	Ciliated, Proximal	C11orf65
	3.11083e-11	1.16102	0.966	0.339	5.97745e-07	Ciliated, Proximal	NFATC2
	3.13374e-11	2.22391	0.897	0.254	6.02149e-07	Ciliated, Proximal	BAALC
	3.13532e-11	0.892032	0.793	0.177	6.02451e-07	Ciliated, Proximal	TM4SF19
	3.14452e-11	2.2972	0.897	0.272	6.04219e-07	Ciliated, Proximal	CCDC151
	3.18105e-11	2.23335	0.586	0.06	6.11239e-07	Ciliated, Proximal	PRPH
	3.20177e-11	-1.09532	1	0.972	6.1522e-07	Ciliated, Proximal	RPL10
	3.2116e-11	-1.03414	1	0.986	6.17108e-07	Ciliated, Proximal	RPS10
	3.22113e-11	-0.753715	0.931	0.587	6.1894e-07	Ciliated, Proximal	SHMT2
	3.24062e-11	1.51335	1	0.703	6.22684e-07	Ciliated, Proximal	TMEM154
	3.28981e-11	2.51692	0.793	0.166	6.32137e-07	Ciliated, Proximal	CD19
	3.31003e-11	3.0006	0.69	0.102	6.36022e-07	Ciliated, Proximal	TMCO5A
	3.33282e-11	1.11155	1	0.403	6.40401e-07	Ciliated, Proximal	AC005702.1
	3.34753e-11	-0.770445	1	0.64	6.43227e-07	Ciliated, Proximal	PRKAR2B
	3.35501e-11	2.44025	0.897	0.269	6.44665e-07	Ciliated, Proximal	ACKR4
	3.41319e-11	-3.06558	0.897	0.343	6.55844e-07	Ciliated, Proximal	LCP1
	3.53309e-11	0.444411	1	0.42	6.78883e-07	Ciliated, Proximal	KDM4C
	3.63847e-11	1.39514	1	0.739	6.99132e-07	Ciliated, Proximal	DUSP14
	3.63925e-11	0.76305	0.966	0.35	6.99281e-07	Ciliated, Proximal	STIL
	3.64057e-11	1.17081	0.862	0.226	6.99536e-07	Ciliated, Proximal	AC239798.2
	3.6567e-11	1.9255	0.862	0.226	7.02634e-07	Ciliated, Proximal	AKAP3
	3.68133e-11	2.15301	0.966	0.385	7.07367e-07	Ciliated, Proximal	GOLGA2P5
	3.75305e-11	-0.349434	0.931	0.562	7.21148e-07	Ciliated, Proximal	TFAP2A
	3.76118e-11	1.85691	0.931	0.293	7.22711e-07	Ciliated, Proximal	FAM110D
	3.83332e-11	1.74101	0.897	0.254	7.36573e-07	Ciliated, Proximal	NPIPA5
	3.83887e-11	-0.761813	0.966	0.399	7.3764e-07	Ciliated, Proximal	SERPINA1
	3.86188e-11	2.61002	0.621	0.074	7.4206e-07	Ciliated, Proximal	SHOC1
	3.96137e-11	1.72872	1	0.597	7.61177e-07	Ciliated, Proximal	KLHDC9
	3.98319e-11	3.12744	0.724	0.131	7.6537e-07	Ciliated, Proximal	SEPTIN7P9
	4.02941e-11	1.49203	0.759	0.152	7.74252e-07	Ciliated, Proximal	OR9H1P
	4.09164e-11	-1.52554	1	0.802	7.86209e-07	Ciliated, Proximal	MPZL2
	4.09698e-11	1.95631	0.966	0.466	7.87234e-07	Ciliated, Proximal	ZMYND12
	4.10811e-11	-1.58157	0.966	0.664	7.89373e-07	Ciliated, Proximal	PHLDA2
	4.11844e-11	1.84637	0.793	0.173	7.91358e-07	Ciliated, Proximal	COL4A2
	4.20105e-11	1.15843	0.931	0.346	8.07231e-07	Ciliated, Proximal	TMEM117
	4.20165e-11	1.52522	0.931	0.297	8.07346e-07	Ciliated, Proximal	BDKRB2
	4.2047e-11	1.96071	0.828	0.201	8.07933e-07	Ciliated, Proximal	AC097636.2
	4.20768e-11	1.40741	0.724	0.127	8.08506e-07	Ciliated, Proximal	KIAA1549L
	4.2227e-11	2.04353	0.966	0.459	8.11392e-07	Ciliated, Proximal	OR7E22P
	4.25798e-11	0.862074	0.931	0.307	8.18171e-07	Ciliated, Proximal	GPAT3
	4.30828e-11	-1.37353	1	0.834	8.27835e-07	Ciliated, Proximal	HMGB3
	4.33213e-11	-0.7991	0.931	0.562	8.32418e-07	Ciliated, Proximal	UNC119
	4.38866e-11	0.32377	1	0.424	8.43281e-07	Ciliated, Proximal	RUBCN
	4.40527e-11	2.73929	0.655	0.088	8.46472e-07	Ciliated, Proximal	ZNF833P
	4.40965e-11	1.46754	1	0.71	8.47315e-07	Ciliated, Proximal	NFX1
	4.41463e-11	2.45121	0.862	0.233	8.4827e-07	Ciliated, Proximal	TP73
	4.42061e-11	1.61177	1	0.406	8.4942e-07	Ciliated, Proximal	TGFBR3
	4.51128e-11	-0.716087	1	0.777	8.66843e-07	Ciliated, Proximal	ETFA
	4.523e-11	2.04135	0.966	0.385	8.69094e-07	Ciliated, Proximal	FBXL13
	4.52928e-11	3.54682	0.448	0.018	8.70301e-07	Ciliated, Proximal	RPE65
	4.6907e-11	1.55013	1	0.58	9.01317e-07	Ciliated, Proximal	SPACA9
	4.69107e-11	0.581197	0.931	0.314	9.01389e-07	Ciliated, Proximal	PCDHB11
	4.71911e-11	3.21288	0.69	0.11	9.06777e-07	Ciliated, Proximal	FAM74A4
	4.74792e-11	1.31194	0.931	0.3	9.12312e-07	Ciliated, Proximal	NRG4
	4.78661e-11	1.83058	0.966	0.399	9.19748e-07	Ciliated, Proximal	SAMD15
	4.83987e-11	2.02418	0.966	0.459	9.29981e-07	Ciliated, Proximal	ABHD11-AS1
	4.8448e-11	1.39752	0.897	0.265	9.30928e-07	Ciliated, Proximal	ATP12A
	4.84715e-11	1.93999	0.966	0.41	9.3138e-07	Ciliated, Proximal	C16orf46
	4.85322e-11	1.79912	0.828	0.216	9.32546e-07	Ciliated, Proximal	GTF2IP7
	4.8677e-11	1.70742	1	0.608	9.35329e-07	Ciliated, Proximal	FAM13A
	4.88372e-11	2.79717	0.483	0.032	9.38407e-07	Ciliated, Proximal	OPRL1
	4.88611e-11	3.34852	0.517	0.035	9.38866e-07	Ciliated, Proximal	TNNI3
	4.95622e-11	3.46682	0.448	0.018	9.52338e-07	Ciliated, Proximal	TCF24
	4.95649e-11	2.20173	0.931	0.307	9.52389e-07	Ciliated, Proximal	KCNE3
	4.95679e-11	2.47854	0.483	0.042	9.52448e-07	Ciliated, Proximal	KIF17
	5.01191e-11	-2.02171	0.931	0.671	9.63038e-07	Ciliated, Proximal	TUBA4A
	5.05354e-11	0.803332	0.966	0.371	9.71038e-07	Ciliated, Proximal	HHLA1
	5.10561e-11	1.0581	0.897	0.258	9.81042e-07	Ciliated, Proximal	MYCBPAP
	5.15721e-11	-0.884461	1	0.816	9.90958e-07	Ciliated, Proximal	SPCS3
	5.16778e-11	0.492762	0.966	0.406	9.9299e-07	Ciliated, Proximal	AMY2B
	5.22768e-11	0.368515	0.966	0.396	1.0045e-06	Ciliated, Proximal	KDELR3
	5.24726e-11	1.95768	0.931	0.3	1.00826e-06	Ciliated, Proximal	CCDC169
	5.24942e-11	1.59557	0.966	0.343	1.00868e-06	Ciliated, Proximal	C1QTNF9B
	5.34319e-11	-1.38332	0.966	0.749	1.02669e-06	Ciliated, Proximal	HMGA1
	5.45819e-11	2.00516	0.966	0.463	1.04879e-06	Ciliated, Proximal	SFI1
	5.48394e-11	-1.07799	0.966	0.65	1.05374e-06	Ciliated, Proximal	SULF2
	5.50475e-11	-0.945337	0.966	0.643	1.05774e-06	Ciliated, Proximal	SMAGP
	5.51064e-11	1.06924	1	0.869	1.05887e-06	Ciliated, Proximal	MORF4L2
	5.57835e-11	-0.699369	0.966	0.611	1.07188e-06	Ciliated, Proximal	CEP68
	5.63905e-11	1.82981	0.69	0.113	1.08354e-06	Ciliated, Proximal	SLC34A2
	5.64999e-11	0.269373	1	0.449	1.08564e-06	Ciliated, Proximal	MAP2K6
	5.72012e-11	1.30214	0.931	0.322	1.09912e-06	Ciliated, Proximal	GTF2H2C
	5.72019e-11	-3.73337	0.931	0.682	1.09914e-06	Ciliated, Proximal	KRT17
	5.73742e-11	-2.37524	0.966	0.792	1.10245e-06	Ciliated, Proximal	GRN
	5.76783e-11	2.06567	0.966	0.473	1.10829e-06	Ciliated, Proximal	CROCC
	5.89705e-11	2.75293	0.69	0.11	1.13312e-06	Ciliated, Proximal	RHBDL3
	5.90293e-11	1.99227	0.966	0.452	1.13425e-06	Ciliated, Proximal	PPP1R32
	6.09765e-11	2.02962	0.966	0.389	1.17166e-06	Ciliated, Proximal	DUSP19
	6.10782e-11	1.95774	0.931	0.3	1.17362e-06	Ciliated, Proximal	PARP15
	6.1701e-11	3.17042	0.724	0.138	1.18558e-06	Ciliated, Proximal	FLG2
	6.20941e-11	1.86195	0.966	0.537	1.19314e-06	Ciliated, Proximal	RBKS
	6.27356e-11	1.987	0.931	0.343	1.20546e-06	Ciliated, Proximal	CFAP77
	6.3078e-11	0.1355	0.897	0.491	1.21204e-06	Ciliated, Proximal	STX19
	6.33662e-11	3.70071	0.448	0.028	1.21758e-06	Ciliated, Proximal	ANKRD18CP
	6.59002e-11	2.52965	0.724	0.127	1.26627e-06	Ciliated, Proximal	CFAP73
	6.61923e-11	0.879222	1	0.42	1.27188e-06	Ciliated, Proximal	SHISA9
	6.64473e-11	2.03325	0.966	0.445	1.27678e-06	Ciliated, Proximal	APBB1
	6.64773e-11	0.918059	0.966	0.35	1.27736e-06	Ciliated, Proximal	COL9A2
	6.67585e-11	2.52452	0.759	0.148	1.28276e-06	Ciliated, Proximal	TCP11
	6.69305e-11	-0.790241	1	0.601	1.28607e-06	Ciliated, Proximal	CCNB1IP1
	6.74316e-11	1.60563	1	0.661	1.2957e-06	Ciliated, Proximal	MIPOL1
	6.8237e-11	-2.18261	0.966	0.689	1.31117e-06	Ciliated, Proximal	TM4SF1
	6.88914e-11	-0.698179	0.897	0.53	1.32375e-06	Ciliated, Proximal	PPP1R13L
	6.95372e-11	-1.39322	1	0.936	1.33616e-06	Ciliated, Proximal	ZFP36L1
	6.96822e-11	1.47995	1	0.693	1.33894e-06	Ciliated, Proximal	PGM2L1
	7.24866e-11	-2.82535	0.931	0.671	1.39283e-06	Ciliated, Proximal	KRT5
	7.26642e-11	1.28471	0.759	0.159	1.39624e-06	Ciliated, Proximal	PAX5
	7.28099e-11	0.819003	0.931	0.314	1.39904e-06	Ciliated, Proximal	LTBP1
	7.34952e-11	1.3212	1	0.777	1.41221e-06	Ciliated, Proximal	UGDH
	7.40021e-11	2.13992	0.793	0.177	1.42195e-06	Ciliated, Proximal	ZACN
	7.47883e-11	2.11296	0.931	0.314	1.43706e-06	Ciliated, Proximal	ROPN1B
	7.48729e-11	-0.376599	0.931	0.569	1.43868e-06	Ciliated, Proximal	ZFAND2B
	7.53617e-11	-1.32826	1	0.753	1.44807e-06	Ciliated, Proximal	CSRP2
	7.54313e-11	-0.789007	0.966	0.64	1.44941e-06	Ciliated, Proximal	GALE
	7.5835e-11	-0.594228	1	0.505	1.45717e-06	Ciliated, Proximal	ECT2
	7.58408e-11	1.53798	1	0.59	1.45728e-06	Ciliated, Proximal	BTC
	7.63495e-11	-0.945861	0.966	0.675	1.46705e-06	Ciliated, Proximal	NIPSNAP1
	7.73835e-11	2.19195	0.931	0.314	1.48692e-06	Ciliated, Proximal	EPHB1
	7.83647e-11	0.627689	1	0.463	1.50578e-06	Ciliated, Proximal	SLC29A1
	7.841e-11	-1.69879	0.897	0.643	1.50665e-06	Ciliated, Proximal	PLEK2
	7.93172e-11	1.71647	0.931	0.311	1.52408e-06	Ciliated, Proximal	AC006978.1
	8.05513e-11	1.94465	0.966	0.47	1.54779e-06	Ciliated, Proximal	SNTB1
	8.05523e-11	0.917503	0.897	0.375	1.54781e-06	Ciliated, Proximal	TMEM184A
	8.06613e-11	1.96459	0.966	0.389	1.54991e-06	Ciliated, Proximal	PDE8B
	8.17211e-11	1.23115	0.931	0.304	1.57027e-06	Ciliated, Proximal	ANKRD18A
	8.23081e-11	1.2202	1	0.742	1.58155e-06	Ciliated, Proximal	CDH1
	8.30973e-11	-1.02138	1	0.979	1.59671e-06	Ciliated, Proximal	RPL7A
	8.32325e-11	-0.85839	0.966	0.572	1.59931e-06	Ciliated, Proximal	SEMA4A
	8.32989e-11	-0.296536	0.966	0.569	1.60059e-06	Ciliated, Proximal	LMF2
	8.34197e-11	-2.07217	0.828	0.569	1.60291e-06	Ciliated, Proximal	TMPRSS11D
	8.36047e-11	-1.00551	1	0.728	1.60646e-06	Ciliated, Proximal	SAE1
	8.37267e-11	-1.91399	0.897	0.325	1.60881e-06	Ciliated, Proximal	PLEK
	8.4653e-11	2.00453	0.966	0.413	1.62661e-06	Ciliated, Proximal	MAPK8IP1
	8.49623e-11	1.27955	0.966	0.35	1.63255e-06	Ciliated, Proximal	AC107871.1
	8.56662e-11	1.78953	0.793	0.18	1.64608e-06	Ciliated, Proximal	SLC1A6
	8.83676e-11	1.70821	1	0.53	1.69798e-06	Ciliated, Proximal	DGKH
	8.84692e-11	1.6388	0.862	0.233	1.69994e-06	Ciliated, Proximal	PPIAP46
	8.87428e-11	2.03123	0.828	0.201	1.70519e-06	Ciliated, Proximal	SNED1
	8.88561e-11	1.75081	0.966	0.601	1.70737e-06	Ciliated, Proximal	UNC93B1
	8.92078e-11	1.50794	1	0.65	1.71413e-06	Ciliated, Proximal	SYTL2
	9.02347e-11	-1.26732	0.897	0.523	1.73386e-06	Ciliated, Proximal	GPC1
	9.11558e-11	1.39716	1	0.746	1.75156e-06	Ciliated, Proximal	TSGA10
	9.15655e-11	1.90519	0.862	0.247	1.75943e-06	Ciliated, Proximal	P2RX5-TAX1BP3
	9.28186e-11	2.00038	0.966	0.364	1.78351e-06	Ciliated, Proximal	SAA2
	9.2914e-11	1.98537	0.966	0.428	1.78534e-06	Ciliated, Proximal	TPPP
	9.35384e-11	2.39149	0.655	0.095	1.79734e-06	Ciliated, Proximal	AL137058.1
	9.3805e-11	2.01433	0.931	0.343	1.80246e-06	Ciliated, Proximal	AC013470.2
	9.46581e-11	0.647347	1	0.431	1.81886e-06	Ciliated, Proximal	PLCE1
	9.49454e-11	3.18643	0.379	0.011	1.82438e-06	Ciliated, Proximal	AP001425.1
	9.49515e-11	1.53949	1	0.714	1.82449e-06	Ciliated, Proximal	NF1
	9.56614e-11	1.95582	0.966	0.378	1.83813e-06	Ciliated, Proximal	FEZF1
	9.71057e-11	1.83648	0.69	0.113	1.86589e-06	Ciliated, Proximal	FBN2
	9.73944e-11	2.14715	0.931	0.322	1.87143e-06	Ciliated, Proximal	PFN4
	9.80129e-11	1.50411	0.69	0.134	1.88332e-06	Ciliated, Proximal	TRIM36
	9.87303e-11	1.09992	1	0.42	1.8971e-06	Ciliated, Proximal	DMWD
	1.00551e-10	2.0695	0.793	0.187	1.9321e-06	Ciliated, Proximal	FFAR2
	1.01541e-10	1.21186	1	0.802	1.95111e-06	Ciliated, Proximal	ENAH
	1.01839e-10	-2.1593	0.966	0.717	1.95683e-06	Ciliated, Proximal	ID1
	1.02011e-10	0.153897	0.897	0.272	1.96013e-06	Ciliated, Proximal	MKRN3
	1.02586e-10	0.691212	1	0.463	1.97119e-06	Ciliated, Proximal	GPR157
	1.03676e-10	1.39302	0.966	0.353	1.99214e-06	Ciliated, Proximal	CYP46A1
	1.03927e-10	1.69154	1	0.424	1.99695e-06	Ciliated, Proximal	ADAM32
	1.04304e-10	1.01024	0.828	0.226	2.0042e-06	Ciliated, Proximal	SPNS3
	1.04612e-10	-0.617089	1	0.693	2.01013e-06	Ciliated, Proximal	TSPAN14
	1.07467e-10	2.0652	0.759	0.155	2.06497e-06	Ciliated, Proximal	SYNM
	1.08223e-10	2.43166	0.69	0.117	2.0795e-06	Ciliated, Proximal	SAXO1
	1.09153e-10	1.70883	0.966	0.629	2.09738e-06	Ciliated, Proximal	UBXN11
	1.11361e-10	0.269954	0.966	0.484	2.1398e-06	Ciliated, Proximal	POLR3D
	1.124e-10	1.48106	1	0.417	2.15976e-06	Ciliated, Proximal	ZBED8
	1.1246e-10	1.10649	1	0.898	2.16092e-06	Ciliated, Proximal	DPY30
	1.12567e-10	2.50529	0.759	0.155	2.16298e-06	Ciliated, Proximal	DNAJC5B
	1.13063e-10	1.40034	0.966	0.36	2.17251e-06	Ciliated, Proximal	CCDC74B
	1.1355e-10	3.34475	0.414	0.014	2.18187e-06	Ciliated, Proximal	AC092418.1
	1.15015e-10	1.20905	0.931	0.311	2.21002e-06	Ciliated, Proximal	NIPSNAP3B
	1.15618e-10	2.03319	0.966	0.389	2.22159e-06	Ciliated, Proximal	MYH11
	1.17162e-10	1.91492	0.966	0.378	2.25127e-06	Ciliated, Proximal	ERVW-1
	1.18031e-10	1.35217	1	0.728	2.26797e-06	Ciliated, Proximal	TUBGCP2
	1.19345e-10	1.84106	0.966	0.53	2.29321e-06	Ciliated, Proximal	C17orf97
	1.20184e-10	2.14312	0.931	0.343	2.30933e-06	Ciliated, Proximal	MYEF2
	1.20648e-10	3.27741	0.586	0.064	2.31826e-06	Ciliated, Proximal	AL356317.1
	1.21049e-10	-1.79219	0.931	0.654	2.32596e-06	Ciliated, Proximal	AVPI1
	1.21242e-10	2.12664	0.931	0.318	2.32967e-06	Ciliated, Proximal	SNAPC4
	1.22391e-10	1.06763	1	0.431	2.35174e-06	Ciliated, Proximal	RIBC2
	1.22628e-10	1.88404	0.759	0.163	2.35629e-06	Ciliated, Proximal	RASAL3
	1.24311e-10	0.906783	1	0.424	2.38864e-06	Ciliated, Proximal	NXPE3
	1.28405e-10	-0.992036	1	0.82	2.46731e-06	Ciliated, Proximal	CENPX
	1.28633e-10	2.03058	0.966	0.463	2.47168e-06	Ciliated, Proximal	SLIT2
	1.29298e-10	1.61379	1	0.495	2.48447e-06	Ciliated, Proximal	CDC14A
	1.31624e-10	1.64908	0.966	0.357	2.52915e-06	Ciliated, Proximal	CMPK2
	1.31744e-10	1.59365	1	0.431	2.53147e-06	Ciliated, Proximal	TDRD7
	1.34285e-10	0.726382	0.966	0.396	2.58029e-06	Ciliated, Proximal	ZNRF3
	1.34599e-10	1.61688	0.862	0.237	2.58631e-06	Ciliated, Proximal	DDO
	1.34868e-10	1.85188	0.966	0.537	2.59148e-06	Ciliated, Proximal	FDXR
	1.36228e-10	-1.25083	0.966	0.555	2.61762e-06	Ciliated, Proximal	GALNT5
	1.37873e-10	1.35213	1	0.735	2.64923e-06	Ciliated, Proximal	IFT27
	1.382e-10	1.19713	1	0.428	2.65552e-06	Ciliated, Proximal	FAM184A
	1.3869e-10	1.59721	1	0.59	2.66493e-06	Ciliated, Proximal	DHX32
	1.3944e-10	1.66995	0.759	0.17	2.67934e-06	Ciliated, Proximal	AC092718.3
	1.39733e-10	0.775914	0.966	0.385	2.68497e-06	Ciliated, Proximal	ZNF45
	1.40451e-10	-0.861053	1	0.968	2.69877e-06	Ciliated, Proximal	NACA
	1.4119e-10	1.85496	0.966	0.413	2.71296e-06	Ciliated, Proximal	TTLL7
	1.42593e-10	1.9094	0.966	0.466	2.73992e-06	Ciliated, Proximal	LARP6
	1.42833e-10	3.49619	0.552	0.057	2.74454e-06	Ciliated, Proximal	OR5H1
	1.43804e-10	-0.954396	1	0.657	2.76319e-06	Ciliated, Proximal	ARMCX3
	1.44761e-10	2.351	0.724	0.138	2.78158e-06	Ciliated, Proximal	SERPINA10
	1.4533e-10	1.99825	0.862	0.244	2.79252e-06	Ciliated, Proximal	OR6Y1
	1.46029e-10	-0.916316	0.966	0.618	2.80594e-06	Ciliated, Proximal	NCDN
	1.49874e-10	1.14766	0.966	0.367	2.87982e-06	Ciliated, Proximal	TEDC1
	1.5027e-10	1.69717	1	0.548	2.88743e-06	Ciliated, Proximal	CYB5D1
	1.51849e-10	1.04773	0.966	0.367	2.91777e-06	Ciliated, Proximal	CASTOR2
	1.51902e-10	-0.380458	0.931	0.364	2.91879e-06	Ciliated, Proximal	RRM2
	1.5317e-10	-0.534082	1	0.541	2.94316e-06	Ciliated, Proximal	JARID2
	1.53259e-10	-2.37491	0.966	0.696	2.94487e-06	Ciliated, Proximal	LGALS7B
	1.54163e-10	0.667721	0.897	0.29	2.96224e-06	Ciliated, Proximal	PIGX
	1.55227e-10	2.74116	0.724	0.134	2.98268e-06	Ciliated, Proximal	SLC47A2
	1.5532e-10	1.43081	0.966	0.375	2.98448e-06	Ciliated, Proximal	ALOX12P2
	1.55557e-10	-1.06402	0.966	0.721	2.98904e-06	Ciliated, Proximal	SLC3A2
	1.56189e-10	2.52799	0.724	0.134	3.00117e-06	Ciliated, Proximal	FAM181A
	1.58868e-10	0.71222	0.931	0.329	3.05265e-06	Ciliated, Proximal	MTND4P12
	1.60172e-10	1.43739	0.931	0.322	3.0777e-06	Ciliated, Proximal	TEKT4
	1.60331e-10	1.33302	0.862	0.254	3.08076e-06	Ciliated, Proximal	C2orf15
	1.60734e-10	1.5743	0.897	0.276	3.08851e-06	Ciliated, Proximal	SLC6A20
	1.64029e-10	2.8936	0.655	0.11	3.15181e-06	Ciliated, Proximal	KCTD19
	1.64446e-10	1.22412	1	0.799	3.15984e-06	Ciliated, Proximal	CCDC82
	1.6564e-10	-1.23472	1	0.993	3.18278e-06	Ciliated, Proximal	RPS23
	1.65842e-10	-2.24626	0.897	0.587	3.18665e-06	Ciliated, Proximal	HSD17B2
	1.67196e-10	3.25668	0.345	0.007	3.21267e-06	Ciliated, Proximal	OR7E136P
	1.67998e-10	-1.16014	1	0.813	3.22807e-06	Ciliated, Proximal	LSM2
	1.68039e-10	-2.59806	0.897	0.717	3.22888e-06	Ciliated, Proximal	CD44
	1.69001e-10	1.08441	0.931	0.353	3.24736e-06	Ciliated, Proximal	RPS18P9
	1.69144e-10	1.57025	0.828	0.216	3.25011e-06	Ciliated, Proximal	SLC19A3
	1.69685e-10	1.94092	0.931	0.318	3.2605e-06	Ciliated, Proximal	GIPR
	1.71145e-10	1.30601	1	0.809	3.28856e-06	Ciliated, Proximal	DNPH1
	1.72262e-10	1.26006	1	0.767	3.31001e-06	Ciliated, Proximal	ACBD3
	1.72461e-10	0.350323	0.69	0.117	3.31384e-06	Ciliated, Proximal	SEC14L4
	1.72593e-10	1.57928	1	0.59	3.31637e-06	Ciliated, Proximal	ARMH1
	1.73763e-10	1.82607	0.966	0.534	3.33886e-06	Ciliated, Proximal	FAM47E
	1.74436e-10	-1.64178	0.966	0.686	3.35179e-06	Ciliated, Proximal	ASS1
	1.75862e-10	-2.50092	0.828	0.668	3.37919e-06	Ciliated, Proximal	ARL4D
	1.78555e-10	1.52836	1	0.686	3.43094e-06	Ciliated, Proximal	SPATA6
	1.80048e-10	-0.726134	0.966	0.378	3.45962e-06	Ciliated, Proximal	MIA
	1.81129e-10	1.63068	0.931	0.318	3.4804e-06	Ciliated, Proximal	NEXMIF
	1.82276e-10	3.38928	0.586	0.095	3.50243e-06	Ciliated, Proximal	ERICH6
	1.83295e-10	2.92989	0.793	0.208	3.52201e-06	Ciliated, Proximal	SLC28A2
	1.84396e-10	1.88625	0.966	0.502	3.54317e-06	Ciliated, Proximal	SPATA7
	1.86911e-10	1.94973	0.931	0.325	3.59149e-06	Ciliated, Proximal	SORD2P
	1.87771e-10	1.68941	1	0.565	3.60802e-06	Ciliated, Proximal	OR7E122P
	1.88175e-10	2.29692	0.655	0.099	3.61578e-06	Ciliated, Proximal	CYP4Z1
	1.88722e-10	-0.40263	0.862	0.286	3.62629e-06	Ciliated, Proximal	PLXNC1
	1.91518e-10	-0.671443	0.966	0.7	3.68002e-06	Ciliated, Proximal	ZDHHC12
	1.92466e-10	1.06797	0.966	0.389	3.69823e-06	Ciliated, Proximal	CC2D1B
	1.92998e-10	1.48884	1	0.707	3.70846e-06	Ciliated, Proximal	IRX3
	1.93691e-10	2.45253	0.517	0.057	3.72177e-06	Ciliated, Proximal	LRRC37A14P
	1.93787e-10	-1.60259	0.966	0.661	3.72361e-06	Ciliated, Proximal	ANPEP
	1.96143e-10	-0.721367	1	0.618	3.76889e-06	Ciliated, Proximal	CROT
	1.96382e-10	2.55093	0.793	0.184	3.77349e-06	Ciliated, Proximal	AC097714.1
	1.96537e-10	1.69687	1	0.512	3.77646e-06	Ciliated, Proximal	CDH26
	1.97785e-10	1.55422	1	0.569	3.80044e-06	Ciliated, Proximal	LAMC2
	1.98967e-10	2.44903	0.759	0.177	3.82315e-06	Ciliated, Proximal	OR7D4
	1.98998e-10	-1.28766	0.828	0.583	3.82374e-06	Ciliated, Proximal	DGKA
	1.99245e-10	3.03489	0.69	0.117	3.8285e-06	Ciliated, Proximal	AL137803.1
	1.99479e-10	2.92512	0.69	0.117	3.83299e-06	Ciliated, Proximal	IL22RA1
	1.99883e-10	1.47994	0.897	0.279	3.84074e-06	Ciliated, Proximal	RNF157
	2.00336e-10	1.94466	0.724	0.145	3.84945e-06	Ciliated, Proximal	HIST2H4A
	2.01754e-10	-0.84289	1	0.788	3.87671e-06	Ciliated, Proximal	SPINT1
	2.01755e-10	-0.935032	1	0.777	3.87672e-06	Ciliated, Proximal	ASPH
	2.02028e-10	-0.634376	0.966	0.555	3.88197e-06	Ciliated, Proximal	CKMT1A
	2.07846e-10	0.543841	0.828	0.226	3.99375e-06	Ciliated, Proximal	STRIT1
	2.07954e-10	2.32356	0.414	0.018	3.99583e-06	Ciliated, Proximal	LRRC38
	2.08577e-10	1.86185	0.897	0.276	4.00781e-06	Ciliated, Proximal	FAM86EP
	2.10007e-10	-1.16519	1	0.686	4.03529e-06	Ciliated, Proximal	GABARAPL1
	2.10914e-10	2.20164	0.724	0.141	4.05271e-06	Ciliated, Proximal	KBTBD4
	2.12548e-10	1.66204	1	0.541	4.08411e-06	Ciliated, Proximal	UNC119B
	2.13409e-10	-1.05388	1	0.714	4.10065e-06	Ciliated, Proximal	SOX15
	2.13536e-10	1.33922	0.966	0.364	4.10309e-06	Ciliated, Proximal	MYLK3
	2.15078e-10	1.30651	0.897	0.314	4.13273e-06	Ciliated, Proximal	RAB11FIP5
	2.16366e-10	1.70303	1	0.59	4.15747e-06	Ciliated, Proximal	CASZ1
	2.17536e-10	0.603195	0.966	0.385	4.17996e-06	Ciliated, Proximal	CAPN5
	2.18767e-10	-0.379301	0.966	0.548	4.20362e-06	Ciliated, Proximal	NOL3
	2.19404e-10	1.45773	1	0.442	4.21585e-06	Ciliated, Proximal	AKNA
	2.20015e-10	1.64267	1	0.618	4.22759e-06	Ciliated, Proximal	RPGRIP1L
	2.20311e-10	1.70571	0.828	0.219	4.23327e-06	Ciliated, Proximal	OSBP2
	2.21192e-10	1.60537	1	0.445	4.25021e-06	Ciliated, Proximal	PIP5K1B
	2.22122e-10	-1.75512	0.862	0.555	4.26807e-06	Ciliated, Proximal	NEURL3
	2.22825e-10	-1.93645	0.862	0.615	4.28159e-06	Ciliated, Proximal	TCIM
	2.22926e-10	2.12998	0.828	0.212	4.28351e-06	Ciliated, Proximal	HSPA1L
	2.23361e-10	1.22982	0.828	0.212	4.29188e-06	Ciliated, Proximal	GABRB3
	2.24332e-10	2.90191	0.448	0.025	4.31053e-06	Ciliated, Proximal	HIGD1AP4
	2.24641e-10	1.96733	0.897	0.279	4.31647e-06	Ciliated, Proximal	LHFPL5
	2.25734e-10	0.581011	0.897	0.378	4.33749e-06	Ciliated, Proximal	LGALS4
	2.25961e-10	1.37559	0.897	0.283	4.34184e-06	Ciliated, Proximal	SPTLC2
	2.2741e-10	1.19714	0.931	0.353	4.36969e-06	Ciliated, Proximal	MAP11
	2.2902e-10	2.49931	0.862	0.265	4.40062e-06	Ciliated, Proximal	PCDH19
	2.29195e-10	1.25277	1	0.82	4.40399e-06	Ciliated, Proximal	TMF1
	2.30044e-10	0.688131	0.966	0.424	4.4203e-06	Ciliated, Proximal	ZNF107
	2.30233e-10	0.710509	0.966	0.385	4.42393e-06	Ciliated, Proximal	TRANK1
	2.31276e-10	1.69184	1	0.615	4.44396e-06	Ciliated, Proximal	GRAMD2B
	2.31845e-10	-2.29039	0.793	0.601	4.45489e-06	Ciliated, Proximal	PRSS8
	2.33492e-10	-0.395608	0.966	0.537	4.48655e-06	Ciliated, Proximal	RUSC1
	2.33727e-10	0.125881	1	0.558	4.49106e-06	Ciliated, Proximal	CHM
	2.34568e-10	0.15997	0.759	0.198	4.50722e-06	Ciliated, Proximal	AFF3
	2.34898e-10	1.45239	0.862	0.247	4.51357e-06	Ciliated, Proximal	RGPD5
	2.37469e-10	1.27367	0.793	0.191	4.56297e-06	Ciliated, Proximal	SYT5
	2.37863e-10	1.02937	1	0.887	4.57053e-06	Ciliated, Proximal	MPC2
	2.40429e-10	1.00729	0.966	0.378	4.61985e-06	Ciliated, Proximal	JAK2
	2.40553e-10	1.32801	0.897	0.283	4.62223e-06	Ciliated, Proximal	GOLGA6L9
	2.41848e-10	2.33949	0.862	0.244	4.64711e-06	Ciliated, Proximal	SPAG4
	2.42404e-10	-2.25263	1	0.837	4.6578e-06	Ciliated, Proximal	IER2
	2.43891e-10	1.30198	1	0.756	4.68637e-06	Ciliated, Proximal	SECISBP2L
	2.45797e-10	1.79507	0.966	0.618	4.72299e-06	Ciliated, Proximal	BRD3OS
	2.46727e-10	2.12808	0.793	0.191	4.74085e-06	Ciliated, Proximal	OR4D9
	2.4787e-10	0.756534	0.931	0.325	4.76283e-06	Ciliated, Proximal	RFTN1
	2.49637e-10	1.2339	0.862	0.251	4.79677e-06	Ciliated, Proximal	HNF4G
	2.50362e-10	2.04069	0.862	0.244	4.81071e-06	Ciliated, Proximal	FAM86B1
	2.50596e-10	1.70089	1	0.509	4.8152e-06	Ciliated, Proximal	TTLL1
	2.52188e-10	1.69345	1	0.551	4.8458e-06	Ciliated, Proximal	ICA1L
	2.54021e-10	-0.446597	0.931	0.569	4.88101e-06	Ciliated, Proximal	CADPS2
	2.55865e-10	-1.28782	1	0.767	4.91645e-06	Ciliated, Proximal	PRNP
	2.57508e-10	-1.28968	1	0.678	4.94802e-06	Ciliated, Proximal	FAM49B
	2.58523e-10	2.00947	0.966	0.452	4.96753e-06	Ciliated, Proximal	CNTD1
	2.59648e-10	1.67802	0.966	0.442	4.98914e-06	Ciliated, Proximal	ATG9B
	2.59923e-10	1.96147	0.966	0.491	4.99441e-06	Ciliated, Proximal	NLRP1
	2.68904e-10	-1.57116	1	0.89	5.16699e-06	Ciliated, Proximal	BTG1
	2.71901e-10	1.24095	0.931	0.353	5.22458e-06	Ciliated, Proximal	POLM
	2.73619e-10	1.8857	0.966	0.505	5.25758e-06	Ciliated, Proximal	STOX1
	2.74871e-10	1.23215	0.862	0.261	5.28164e-06	Ciliated, Proximal	SHROOM2
	2.75076e-10	0.214807	0.862	0.276	5.28558e-06	Ciliated, Proximal	KCNAB2
	2.75412e-10	1.85608	0.862	0.258	5.29204e-06	Ciliated, Proximal	FP565260.6
	2.76503e-10	1.6404	1	0.509	5.31301e-06	Ciliated, Proximal	RHPN2
	2.78464e-10	0.570091	0.966	0.385	5.35069e-06	Ciliated, Proximal	CCDC15
	2.79496e-10	1.24537	0.966	0.371	5.37051e-06	Ciliated, Proximal	LRRC37A3
	2.80731e-10	-2.3121	1	0.763	5.39424e-06	Ciliated, Proximal	SLC12A2
	2.80814e-10	1.62924	0.828	0.216	5.39583e-06	Ciliated, Proximal	HDC
	2.87799e-10	-0.815846	0.966	0.569	5.53005e-06	Ciliated, Proximal	LRP12
	2.89344e-10	2.19208	0.931	0.339	5.55974e-06	Ciliated, Proximal	TSPOAP1
	2.92269e-10	2.25113	0.793	0.187	5.61594e-06	Ciliated, Proximal	TTC41P
	2.92592e-10	2.09293	0.931	0.325	5.62216e-06	Ciliated, Proximal	SCAMP5
	2.93801e-10	3.09068	0.724	0.155	5.64539e-06	Ciliated, Proximal	PIEZO2
	2.94076e-10	2.71175	0.793	0.198	5.65067e-06	Ciliated, Proximal	KCNJ16
	2.94313e-10	-0.966216	0.966	0.71	5.65522e-06	Ciliated, Proximal	PLLP
	2.95604e-10	2.803	0.759	0.166	5.68004e-06	Ciliated, Proximal	PCSK4
	2.96686e-10	1.89941	0.517	0.046	5.70082e-06	Ciliated, Proximal	SCN11A
	2.98792e-10	0.633133	0.966	0.42	5.74129e-06	Ciliated, Proximal	GPLD1
	3.022e-10	0.281893	0.966	0.481	5.80677e-06	Ciliated, Proximal	DRAM1
	3.03889e-10	0.873966	0.828	0.23	5.83923e-06	Ciliated, Proximal	NAV3
	3.04503e-10	-1.78747	0.897	0.622	5.85102e-06	Ciliated, Proximal	SEMA5A
	3.04942e-10	1.9282	0.862	0.247	5.85947e-06	Ciliated, Proximal	WIPF3
	3.07572e-10	1.02509	1	0.89	5.91e-06	Ciliated, Proximal	POLR2I
	3.08762e-10	1.12146	1	0.442	5.93286e-06	Ciliated, Proximal	MSX1
	3.09642e-10	1.94966	0.966	0.512	5.94978e-06	Ciliated, Proximal	ABRAXAS1
	3.14524e-10	3.0217	0.552	0.057	6.04358e-06	Ciliated, Proximal	USP26
	3.15658e-10	1.92206	0.966	0.403	6.06536e-06	Ciliated, Proximal	PANX2
	3.16225e-10	1.64643	0.966	0.371	6.07626e-06	Ciliated, Proximal	SRPX2
	3.17838e-10	0.619218	1	0.491	6.10725e-06	Ciliated, Proximal	PALB2
	3.18547e-10	-0.644784	1	0.876	6.12089e-06	Ciliated, Proximal	PPCS
	3.2085e-10	1.78933	0.966	0.562	6.16513e-06	Ciliated, Proximal	EPB41L4B
	3.21385e-10	1.46756	0.966	0.371	6.17542e-06	Ciliated, Proximal	LAMP3
	3.24814e-10	0.348628	0.931	0.459	6.2413e-06	Ciliated, Proximal	ABHD4
	3.28561e-10	1.80198	0.759	0.17	6.3133e-06	Ciliated, Proximal	SCN3B
	3.33175e-10	2.10437	0.621	0.088	6.40196e-06	Ciliated, Proximal	WDR97
	3.34017e-10	-0.995624	0.897	0.325	6.41813e-06	Ciliated, Proximal	NEK2
	3.36588e-10	-1.07458	1	0.795	6.46753e-06	Ciliated, Proximal	MPHOSPH6
	3.38119e-10	-0.754533	1	0.855	6.49695e-06	Ciliated, Proximal	RNF181
	3.42711e-10	0.361231	0.966	0.378	6.5852e-06	Ciliated, Proximal	STAT5A
	3.43524e-10	1.41362	1	0.686	6.60081e-06	Ciliated, Proximal	APPL2
	3.45776e-10	0.81233	0.931	0.357	6.64409e-06	Ciliated, Proximal	IRX5
	3.4579e-10	-0.267674	0.966	0.558	6.64436e-06	Ciliated, Proximal	HOOK2
	3.47597e-10	1.91416	0.793	0.191	6.67908e-06	Ciliated, Proximal	DPY19L2P4
	3.48079e-10	1.36631	1	0.435	6.68833e-06	Ciliated, Proximal	AL512646.1
	3.51299e-10	2.09031	0.931	0.339	6.75021e-06	Ciliated, Proximal	RSAD2
	3.52127e-10	-0.910647	1	0.982	6.76612e-06	Ciliated, Proximal	RPS9
	3.53037e-10	0.881565	1	0.442	6.7836e-06	Ciliated, Proximal	TMED8
	3.53487e-10	2.84518	0.759	0.216	6.79226e-06	Ciliated, Proximal	RHCE
	3.54433e-10	1.72652	0.966	0.375	6.81043e-06	Ciliated, Proximal	ZNF713
	3.55253e-10	1.99033	0.966	0.442	6.8262e-06	Ciliated, Proximal	VPS13B
	3.5631e-10	-3.76417	0.724	0.216	6.8465e-06	Ciliated, Proximal	FGL2
	3.56746e-10	1.45853	0.966	0.371	6.85488e-06	Ciliated, Proximal	BTBD8
	3.57784e-10	1.33131	1	0.763	6.87482e-06	Ciliated, Proximal	CTNNAL1
	3.58727e-10	0.963391	0.931	0.325	6.89293e-06	Ciliated, Proximal	ATXN7L1
	3.59111e-10	2.09438	0.828	0.237	6.90032e-06	Ciliated, Proximal	TAF1
	3.60429e-10	-0.609759	0.966	0.428	6.92564e-06	Ciliated, Proximal	GBP2
	3.60437e-10	-0.331705	0.966	0.618	6.9258e-06	Ciliated, Proximal	STAP2
	3.63051e-10	0.472718	0.897	0.339	6.97603e-06	Ciliated, Proximal	WNT4
	3.63905e-10	1.60205	0.931	0.336	6.99244e-06	Ciliated, Proximal	AC138207.8
	3.64471e-10	0.987929	0.897	0.29	7.00331e-06	Ciliated, Proximal	FGF8
	3.65281e-10	-1.18237	1	0.862	7.01887e-06	Ciliated, Proximal	SPTSSA
	3.67293e-10	-0.763043	0.931	0.569	7.05753e-06	Ciliated, Proximal	TSPAN12
	3.68152e-10	-0.854255	0.966	0.767	7.07404e-06	Ciliated, Proximal	TMED3
	3.6886e-10	-1.30633	1	0.739	7.08764e-06	Ciliated, Proximal	CLDND1
	3.69228e-10	0.278389	0.931	0.332	7.09472e-06	Ciliated, Proximal	HMGA2
	3.75644e-10	-0.634668	0.966	0.76	7.21801e-06	Ciliated, Proximal	MRPS12
	3.78787e-10	2.06935	0.862	0.251	7.2784e-06	Ciliated, Proximal	GLB1L2
	3.8061e-10	1.86999	0.966	0.466	7.31342e-06	Ciliated, Proximal	LRP8
	3.809e-10	0.284007	0.966	0.463	7.31899e-06	Ciliated, Proximal	PCDH1
	3.81193e-10	1.00144	0.966	0.389	7.32463e-06	Ciliated, Proximal	TGFA
	3.86729e-10	1.4788	1	0.664	7.431e-06	Ciliated, Proximal	ARL13B
	3.91364e-10	1.83089	0.931	0.329	7.52006e-06	Ciliated, Proximal	SOX5
	3.94202e-10	1.14101	0.931	0.336	7.57459e-06	Ciliated, Proximal	ZKSCAN3
	3.9473e-10	1.59558	1	0.456	7.58473e-06	Ciliated, Proximal	CA5B
	3.96691e-10	1.60644	0.931	0.325	7.62241e-06	Ciliated, Proximal	PCYT1B
	3.96747e-10	-0.756754	1	0.682	7.62349e-06	Ciliated, Proximal	SORD
	3.98629e-10	1.16633	0.897	0.325	7.65966e-06	Ciliated, Proximal	IP6K3
	3.99272e-10	1.14348	0.828	0.233	7.67201e-06	Ciliated, Proximal	REXO5
	4.02733e-10	-0.906494	1	0.731	7.73851e-06	Ciliated, Proximal	GORASP2
	4.02812e-10	1.74263	0.931	0.325	7.74003e-06	Ciliated, Proximal	CEP19
	4.05635e-10	1.0103	0.862	0.265	7.79427e-06	Ciliated, Proximal	HEG1
	4.05824e-10	2.11704	0.793	0.194	7.79792e-06	Ciliated, Proximal	FCRL5
	4.06733e-10	1.03696	0.966	0.375	7.81538e-06	Ciliated, Proximal	GALNT18
	4.09968e-10	1.84969	0.931	0.325	7.87754e-06	Ciliated, Proximal	DPY19L2P3
	4.10193e-10	1.12639	1	0.827	7.88186e-06	Ciliated, Proximal	MSI2
	4.27505e-10	-0.837019	1	0.71	8.21451e-06	Ciliated, Proximal	SURF4
	4.29933e-10	1.21703	0.655	0.11	8.26116e-06	Ciliated, Proximal	FAM166A
	4.30348e-10	0.914253	0.897	0.3	8.26914e-06	Ciliated, Proximal	TPH1
	4.30462e-10	2.4676	0.69	0.127	8.27133e-06	Ciliated, Proximal	FAM167A
	4.31869e-10	1.27308	1	0.438	8.29837e-06	Ciliated, Proximal	SLC2A13
	4.3626e-10	2.48574	0.724	0.148	8.38273e-06	Ciliated, Proximal	CNGB1
	4.38609e-10	1.43181	0.931	0.329	8.42787e-06	Ciliated, Proximal	ANKRD26
	4.41431e-10	-0.984976	0.966	0.707	8.4821e-06	Ciliated, Proximal	POLE4
	4.42158e-10	-2.17598	0.897	0.35	8.49607e-06	Ciliated, Proximal	TFF1
	4.50764e-10	-1.14987	0.621	0.124	8.66144e-06	Ciliated, Proximal	HPGDS
	4.58069e-10	1.088	0.793	0.226	8.80179e-06	Ciliated, Proximal	WDR72
	4.58507e-10	1.55357	0.931	0.329	8.81022e-06	Ciliated, Proximal	OR2AT4
	4.6262e-10	1.36559	0.897	0.322	8.88924e-06	Ciliated, Proximal	KHDC1
	4.63568e-10	1.70393	0.897	0.297	8.90745e-06	Ciliated, Proximal	SLC16A6
	4.66528e-10	0.651246	1	0.463	8.96433e-06	Ciliated, Proximal	CNKSR3
	4.71523e-10	-1.27562	1	0.689	9.06031e-06	Ciliated, Proximal	FAM3D
	4.73153e-10	-0.479228	1	0.668	9.09164e-06	Ciliated, Proximal	C12orf29
	4.78474e-10	2.29952	0.862	0.254	9.19387e-06	Ciliated, Proximal	CNTNAP3
	4.80525e-10	1.9028	0.931	0.343	9.23329e-06	Ciliated, Proximal	SMKR1
	4.80534e-10	1.15781	1	0.802	9.23345e-06	Ciliated, Proximal	ZNF664
	4.84256e-10	3.05688	0.552	0.06	9.30498e-06	Ciliated, Proximal	TRIM80P
	4.84501e-10	0.792257	1	0.459	9.30969e-06	Ciliated, Proximal	DPY19L3
	4.8559e-10	-0.399522	1	0.636	9.33061e-06	Ciliated, Proximal	CSKMT
	4.8755e-10	0.9777	0.793	0.212	9.36827e-06	Ciliated, Proximal	RASGRP3
	4.88012e-10	-2.28006	0.862	0.601	9.37716e-06	Ciliated, Proximal	NOS2
	4.89765e-10	-0.663945	0.931	0.382	9.41084e-06	Ciliated, Proximal	TMEM171
	4.90105e-10	1.38498	0.931	0.329	9.41736e-06	Ciliated, Proximal	SLC2A12
	4.90503e-10	0.352665	0.828	0.251	9.42501e-06	Ciliated, Proximal	DUOX2
	4.90825e-10	-0.537865	0.931	0.512	9.4312e-06	Ciliated, Proximal	ADORA2B
	4.91746e-10	-0.335719	0.966	0.611	9.44891e-06	Ciliated, Proximal	SLC35A4
	4.93664e-10	-0.147289	1	0.537	9.48575e-06	Ciliated, Proximal	PODXL
	4.94021e-10	0.969074	0.931	0.389	9.49262e-06	Ciliated, Proximal	SLC25A44
	4.95498e-10	1.31285	1	0.742	9.521e-06	Ciliated, Proximal	AFDN
	4.95637e-10	-0.810573	0.966	0.742	9.52367e-06	Ciliated, Proximal	COMMD2
	4.96949e-10	0.200621	0.966	0.523	9.54887e-06	Ciliated, Proximal	FAM3A
	4.98852e-10	1.90526	0.966	0.445	9.58545e-06	Ciliated, Proximal	MORN4
	4.98982e-10	-1.46114	1	0.979	9.58794e-06	Ciliated, Proximal	RPS12
	5.03065e-10	1.26924	0.897	0.3	9.66639e-06	Ciliated, Proximal	PRORP
	5.10145e-10	1.35363	1	0.481	9.80244e-06	Ciliated, Proximal	KCTD12
	5.1043e-10	2.26661	0.793	0.194	9.80792e-06	Ciliated, Proximal	ALDH1A2
	5.10598e-10	1.49187	1	0.629	9.81115e-06	Ciliated, Proximal	NAT1
	5.11437e-10	2.89118	0.552	0.064	9.82727e-06	Ciliated, Proximal	DNAJC6
	5.13219e-10	0.937911	1	0.901	9.86151e-06	Ciliated, Proximal	SSB
	5.28424e-10	1.57449	1	0.516	1.01537e-05	Ciliated, Proximal	FXYD1
	5.28841e-10	2.04444	0.862	0.258	1.01617e-05	Ciliated, Proximal	C8orf34
	5.29778e-10	1.48693	0.966	0.696	1.01797e-05	Ciliated, Proximal	TMEM254
	5.299e-10	-0.92618	0.966	0.675	1.0182e-05	Ciliated, Proximal	CHRAC1
	5.32131e-10	-0.987323	0.966	0.583	1.02249e-05	Ciliated, Proximal	CXCL16
	5.33275e-10	0.129957	0.966	0.403	1.02469e-05	Ciliated, Proximal	ANKRD36
	5.34944e-10	3.50028	0.448	0.028	1.02789e-05	Ciliated, Proximal	TRIM55
	5.35194e-10	1.29946	1	0.459	1.02838e-05	Ciliated, Proximal	CLHC1
	5.35857e-10	2.61049	0.552	0.064	1.02965e-05	Ciliated, Proximal	ADAMTS3
	5.37264e-10	1.40655	0.931	0.332	1.03235e-05	Ciliated, Proximal	TMTC1
	5.41021e-10	1.70824	0.828	0.233	1.03957e-05	Ciliated, Proximal	XKR4
	5.41831e-10	0.550973	0.966	0.445	1.04113e-05	Ciliated, Proximal	PIGW
	5.42373e-10	1.78633	0.897	0.29	1.04217e-05	Ciliated, Proximal	ZSCAN1
	5.43544e-10	1.25558	0.759	0.173	1.04442e-05	Ciliated, Proximal	ZNF497
	5.46138e-10	-1.62208	0.931	0.636	1.04941e-05	Ciliated, Proximal	ABCC4
	5.46561e-10	1.48086	1	0.671	1.05022e-05	Ciliated, Proximal	GBP3
	5.4709e-10	-1.44811	0.862	0.576	1.05123e-05	Ciliated, Proximal	NECTIN1
	5.47116e-10	-0.435235	0.966	0.551	1.05128e-05	Ciliated, Proximal	MFSD4A
	5.5088e-10	-0.86931	0.966	0.615	1.05852e-05	Ciliated, Proximal	AC106795.1
	5.51717e-10	-0.794862	1	0.731	1.06012e-05	Ciliated, Proximal	ALDH7A1
	5.54322e-10	-0.776881	0.897	0.548	1.06513e-05	Ciliated, Proximal	LDLRAP1
	5.59804e-10	-0.431602	0.931	0.562	1.07566e-05	Ciliated, Proximal	QDPR
	5.60012e-10	-0.229713	0.931	0.452	1.07606e-05	Ciliated, Proximal	PTK6
	5.60668e-10	1.96514	0.69	0.131	1.07732e-05	Ciliated, Proximal	KLHL33
	5.62861e-10	3.07106	0.724	0.166	1.08154e-05	Ciliated, Proximal	RPRML
	5.64613e-10	0.55333	0.897	0.367	1.0849e-05	Ciliated, Proximal	ACOX2
	5.65736e-10	-0.823255	1	0.512	1.08706e-05	Ciliated, Proximal	ALDH1A3
	5.75657e-10	2.31557	0.828	0.23	1.10613e-05	Ciliated, Proximal	ZBP1
	5.78076e-10	1.46992	1	0.445	1.11077e-05	Ciliated, Proximal	PFKFB2
	5.83903e-10	1.76202	0.897	0.29	1.12197e-05	Ciliated, Proximal	PATL2
	5.8525e-10	-2.93022	0.724	0.205	1.12456e-05	Ciliated, Proximal	CPVL
	5.85441e-10	1.02334	0.966	0.389	1.12493e-05	Ciliated, Proximal	PLOD3
	5.88608e-10	-0.982637	0.966	0.657	1.13101e-05	Ciliated, Proximal	CTNNBIP1
	5.89288e-10	1.92786	0.966	0.424	1.13232e-05	Ciliated, Proximal	TPRXL
	5.92606e-10	3.38983	0.483	0.035	1.13869e-05	Ciliated, Proximal	C11orf91
	5.95147e-10	-0.660792	0.931	0.58	1.14357e-05	Ciliated, Proximal	THOC3
	6.03644e-10	0.573108	0.862	0.272	1.1599e-05	Ciliated, Proximal	MEX3A
	6.15547e-10	-0.431761	0.966	0.555	1.18277e-05	Ciliated, Proximal	PXMP2
	6.177e-10	1.34399	1	0.717	1.18691e-05	Ciliated, Proximal	CCDC125
	6.23624e-10	-2.07495	0.655	0.565	1.19829e-05	Ciliated, Proximal	ACKR3
	6.30614e-10	1.64173	0.966	0.413	1.21173e-05	Ciliated, Proximal	ENDOG
	6.33161e-10	1.98109	0.931	0.375	1.21662e-05	Ciliated, Proximal	ZNF473
	6.39362e-10	2.06694	0.897	0.297	1.22853e-05	Ciliated, Proximal	SRCIN1
	6.43362e-10	-0.763872	0.862	0.498	1.23622e-05	Ciliated, Proximal	TNKS1BP1
	6.44367e-10	0.565603	0.862	0.364	1.23815e-05	Ciliated, Proximal	FBXO17
	6.44987e-10	0.519792	1	0.452	1.23934e-05	Ciliated, Proximal	TLR1
	6.4748e-10	-0.897002	0.931	0.505	1.24413e-05	Ciliated, Proximal	DSC3
	6.5201e-10	0.813941	0.966	0.424	1.25284e-05	Ciliated, Proximal	ZNF689
	6.53786e-10	0.763949	0.931	0.385	1.25625e-05	Ciliated, Proximal	ZNF93
	6.56503e-10	3.37778	0.345	0.007	1.26147e-05	Ciliated, Proximal	AC023141.10
	6.61443e-10	-0.876656	0.966	0.675	1.27096e-05	Ciliated, Proximal	AKIP1
	6.61729e-10	2.24916	0.897	0.396	1.27151e-05	Ciliated, Proximal	HS3ST6
	6.71053e-10	1.65834	1	0.495	1.28943e-05	Ciliated, Proximal	RPS6KA2
	6.72619e-10	-0.115886	1	0.534	1.29244e-05	Ciliated, Proximal	PLA2G4A
	6.74988e-10	-0.212394	0.966	0.477	1.29699e-05	Ciliated, Proximal	BCL2L15
	6.754e-10	1.72264	0.759	0.177	1.29778e-05	Ciliated, Proximal	KLHL31
	6.76058e-10	1.26944	1	0.77	1.29905e-05	Ciliated, Proximal	RCAN3
	6.81629e-10	-1.0075	0.931	0.604	1.30975e-05	Ciliated, Proximal	AIP
	6.81655e-10	1.50029	0.931	0.332	1.3098e-05	Ciliated, Proximal	RLN2
	6.8305e-10	-0.966126	0.966	0.746	1.31248e-05	Ciliated, Proximal	APH1A
	6.83458e-10	-1.62735	0.828	0.565	1.31326e-05	Ciliated, Proximal	NT5DC2
	6.85229e-10	1.90508	0.966	0.42	1.31667e-05	Ciliated, Proximal	CYP2U1
	6.8956e-10	0.489677	0.966	0.438	1.32499e-05	Ciliated, Proximal	LYPD4
	6.91521e-10	1.3619	1	0.731	1.32876e-05	Ciliated, Proximal	AK1
	6.93142e-10	1.47419	1	0.647	1.33187e-05	Ciliated, Proximal	BBS4
	7.00373e-10	1.03007	0.966	0.385	1.34577e-05	Ciliated, Proximal	GCNT4
	7.02108e-10	2.66358	0.69	0.127	1.3491e-05	Ciliated, Proximal	ARHGEF33
	7.07644e-10	-0.222849	0.966	0.587	1.35974e-05	Ciliated, Proximal	SPRYD4
	7.12221e-10	1.97936	0.931	0.438	1.36853e-05	Ciliated, Proximal	ABCC6
	7.13427e-10	-1.07617	0.966	0.668	1.37085e-05	Ciliated, Proximal	MAOA
	7.14422e-10	-0.956376	1	0.979	1.37276e-05	Ciliated, Proximal	RPS17
	7.14979e-10	0.990238	0.966	0.389	1.37383e-05	Ciliated, Proximal	ZNRD1ASP
	7.15195e-10	0.168506	0.897	0.325	1.37425e-05	Ciliated, Proximal	C2
	7.15713e-10	3.23873	0.621	0.092	1.37524e-05	Ciliated, Proximal	HYAL4
	7.16127e-10	-0.787411	0.931	0.587	1.37604e-05	Ciliated, Proximal	SEMA4B
	7.20302e-10	1.1952	0.966	0.385	1.38406e-05	Ciliated, Proximal	NPIPA9
	7.24011e-10	1.4702	1	0.491	1.39119e-05	Ciliated, Proximal	MAOB
	7.29447e-10	-0.453469	0.897	0.551	1.40163e-05	Ciliated, Proximal	HYAL2
	7.46746e-10	-0.551951	0.966	0.71	1.43487e-05	Ciliated, Proximal	CTTNBP2NL
	7.50273e-10	1.71344	0.966	0.424	1.44165e-05	Ciliated, Proximal	CCDC157
	7.56401e-10	1.36639	0.966	0.703	1.45343e-05	Ciliated, Proximal	CYB561
	7.57015e-10	1.11049	0.931	0.343	1.4546e-05	Ciliated, Proximal	CYSRT1
	7.5838e-10	0.975439	0.966	0.417	1.45723e-05	Ciliated, Proximal	ZNF486
	7.61427e-10	-0.152274	0.966	0.413	1.46308e-05	Ciliated, Proximal	ARHGEF6
	7.62271e-10	-1.13555	1	0.636	1.4647e-05	Ciliated, Proximal	HLF
	7.64222e-10	1.20883	0.966	0.403	1.46845e-05	Ciliated, Proximal	C12orf66
	7.65165e-10	0.369342	1	0.523	1.47027e-05	Ciliated, Proximal	TMEM259
	7.75652e-10	1.72754	0.862	0.261	1.49042e-05	Ciliated, Proximal	MKRN2OS
	7.82815e-10	0.17654	1	0.495	1.50418e-05	Ciliated, Proximal	NPC1
	7.83553e-10	2.08042	0.862	0.258	1.5056e-05	Ciliated, Proximal	PROCA1
	7.83561e-10	1.20493	0.793	0.208	1.50561e-05	Ciliated, Proximal	C19orf18
	7.86543e-10	1.30541	0.897	0.293	1.51134e-05	Ciliated, Proximal	SLC35E4
	7.87582e-10	-0.643235	1	0.682	1.51334e-05	Ciliated, Proximal	DNAJC21
	7.89448e-10	-0.176013	0.828	0.456	1.51692e-05	Ciliated, Proximal	GJB3
	7.91422e-10	1.89508	0.966	0.445	1.52072e-05	Ciliated, Proximal	TRIM16L
	7.92517e-10	-0.548437	0.897	0.562	1.52282e-05	Ciliated, Proximal	SHKBP1
	7.93681e-10	2.04266	0.759	0.198	1.52506e-05	Ciliated, Proximal	GCM1
	7.96102e-10	0.362884	1	0.484	1.52971e-05	Ciliated, Proximal	ZNF736
	7.96818e-10	1.87862	0.897	0.297	1.53108e-05	Ciliated, Proximal	WDR73
	7.97233e-10	1.18603	0.828	0.244	1.53188e-05	Ciliated, Proximal	CARD10
	7.98655e-10	0.869555	0.897	0.346	1.53462e-05	Ciliated, Proximal	PIK3C2B
	7.99132e-10	2.0676	0.931	0.371	1.53553e-05	Ciliated, Proximal	CLDN8
	8.06787e-10	1.81918	0.931	0.336	1.55024e-05	Ciliated, Proximal	PLD6
	8.08045e-10	2.1492	0.793	0.201	1.55266e-05	Ciliated, Proximal	SLC22A15
	8.13963e-10	1.64718	0.966	0.403	1.56403e-05	Ciliated, Proximal	TP53AIP1
	8.16859e-10	1.45763	0.862	0.265	1.5696e-05	Ciliated, Proximal	AC124944.2
	8.19715e-10	0.107851	0.897	0.353	1.57508e-05	Ciliated, Proximal	DMC1
	8.24593e-10	-1.24959	0.897	0.721	1.58445e-05	Ciliated, Proximal	MPST
	8.33537e-10	-0.104983	0.897	0.417	1.60164e-05	Ciliated, Proximal	DGKD
	8.37025e-10	0.913022	0.966	0.406	1.60834e-05	Ciliated, Proximal	ATP6V1E2
	8.40748e-10	2.64451	0.828	0.247	1.6155e-05	Ciliated, Proximal	DMGDH
	8.42434e-10	-0.717464	0.897	0.505	1.61874e-05	Ciliated, Proximal	MAN1C1
	8.48135e-10	-0.531033	0.931	0.569	1.62969e-05	Ciliated, Proximal	INPP5K
	8.50962e-10	1.06998	0.828	0.244	1.63512e-05	Ciliated, Proximal	SLC45A3
	8.59341e-10	1.80652	0.966	0.548	1.65122e-05	Ciliated, Proximal	RSPH3
	8.75644e-10	0.193702	0.897	0.389	1.68255e-05	Ciliated, Proximal	ARG2
	8.76067e-10	-0.132304	1	0.53	1.68336e-05	Ciliated, Proximal	GCNT1
	8.80484e-10	3.08761	0.414	0.025	1.69185e-05	Ciliated, Proximal	AC117457.1
	8.81399e-10	2.27829	0.69	0.131	1.69361e-05	Ciliated, Proximal	CD34
	8.83259e-10	2.30338	0.724	0.155	1.69718e-05	Ciliated, Proximal	DNM3
	8.90613e-10	1.79844	0.828	0.233	1.71131e-05	Ciliated, Proximal	CPLANE2
	8.95632e-10	1.03363	0.931	0.367	1.72096e-05	Ciliated, Proximal	ZNF790
	8.96775e-10	0.239384	0.862	0.279	1.72315e-05	Ciliated, Proximal	ZDBF2
	8.99334e-10	-2.11584	0.966	0.71	1.72807e-05	Ciliated, Proximal	MT1G
	9.09396e-10	0.474649	1	0.488	1.7474e-05	Ciliated, Proximal	ZNF140
	9.13109e-10	1.6897	0.966	0.403	1.75454e-05	Ciliated, Proximal	C2CD2L
	9.18459e-10	1.80895	0.862	0.261	1.76482e-05	Ciliated, Proximal	TNFRSF11A
	9.19137e-10	0.519759	0.931	0.346	1.76612e-05	Ciliated, Proximal	WFDC3
	9.19466e-10	2.01484	0.862	0.265	1.76675e-05	Ciliated, Proximal	CRISPLD2
	9.20244e-10	2.02102	0.621	0.099	1.76825e-05	Ciliated, Proximal	LKAAEAR1
	9.23201e-10	1.42078	0.966	0.406	1.77393e-05	Ciliated, Proximal	ZNF214
	9.24153e-10	1.82939	0.966	0.488	1.77576e-05	Ciliated, Proximal	DUSP18
	9.28358e-10	1.82872	0.966	0.459	1.78384e-05	Ciliated, Proximal	BCO2
	9.48783e-10	1.83538	0.966	0.406	1.82309e-05	Ciliated, Proximal	POFUT2
	9.4928e-10	-0.74023	1	0.802	1.82404e-05	Ciliated, Proximal	VAMP2
	9.52099e-10	-0.126793	0.931	0.463	1.82946e-05	Ciliated, Proximal	MPV17L2
	9.54036e-10	0.614982	1	0.491	1.83318e-05	Ciliated, Proximal	CADM4
	9.54415e-10	-1.12765	1	0.922	1.83391e-05	Ciliated, Proximal	ENO1
	9.5638e-10	1.84389	0.759	0.18	1.83768e-05	Ciliated, Proximal	SNORC
	9.61897e-10	0.349673	0.931	0.396	1.84828e-05	Ciliated, Proximal	CRTC3
	9.66096e-10	2.50147	0.31	0.007	1.85635e-05	Ciliated, Proximal	AL031663.1
	9.73523e-10	1.97021	0.897	0.297	1.87062e-05	Ciliated, Proximal	CLMP
	9.75269e-10	-0.450919	0.931	0.587	1.87398e-05	Ciliated, Proximal	ARAF
	9.82359e-10	0.206997	0.966	0.505	1.8876e-05	Ciliated, Proximal	MVK
	9.88628e-10	1.90995	0.931	0.346	1.89965e-05	Ciliated, Proximal	CD200R1
	9.93685e-10	3.07922	0.552	0.067	1.90937e-05	Ciliated, Proximal	AC138969.1
	9.99277e-10	1.80752	0.897	0.3	1.92011e-05	Ciliated, Proximal	AC007546.3
	9.99719e-10	1.53494	1	0.565	1.92096e-05	Ciliated, Proximal	KIAA1841
	1.00067e-09	-0.987554	1	0.943	1.9228e-05	Ciliated, Proximal	EEF1B2
	1.00153e-09	2.03324	0.931	0.466	1.92444e-05	Ciliated, Proximal	HSD11B1L
	1.00783e-09	0.228765	1	0.463	1.93654e-05	Ciliated, Proximal	SLC5A3
	1.00943e-09	1.39431	1	0.686	1.93962e-05	Ciliated, Proximal	ABCA5
	1.02194e-09	0.445485	1	0.495	1.96367e-05	Ciliated, Proximal	AL845552.1
	1.02781e-09	1.31573	1	0.696	1.97494e-05	Ciliated, Proximal	TMEM131
	1.02924e-09	2.08186	0.931	0.406	1.97769e-05	Ciliated, Proximal	ULK2
	1.03097e-09	-0.70528	0.931	0.572	1.98102e-05	Ciliated, Proximal	DMAC2
	1.0314e-09	1.17715	1	0.809	1.98184e-05	Ciliated, Proximal	FAM104B
	1.03343e-09	-1.05827	1	0.993	1.98573e-05	Ciliated, Proximal	RPL23
	1.03784e-09	1.64341	1	0.498	1.9942e-05	Ciliated, Proximal	MCM9
	1.04096e-09	-1.29479	0.966	0.459	2.00021e-05	Ciliated, Proximal	TBC1D4
	1.04679e-09	1.84216	0.897	0.3	2.0114e-05	Ciliated, Proximal	OLA1P3
	1.04771e-09	1.06399	0.966	0.396	2.01318e-05	Ciliated, Proximal	STK10
	1.05141e-09	1.5381	0.862	0.261	2.02028e-05	Ciliated, Proximal	RASA3
	1.05687e-09	0.193667	0.931	0.442	2.03078e-05	Ciliated, Proximal	DHX35
	1.06271e-09	0.165106	0.931	0.364	2.042e-05	Ciliated, Proximal	HDAC9
	1.06548e-09	2.01579	0.931	0.371	2.04733e-05	Ciliated, Proximal	TRNP1
	1.06654e-09	-1.192	1	0.993	2.04936e-05	Ciliated, Proximal	RPS28
	1.07471e-09	-0.807971	0.931	0.572	2.06506e-05	Ciliated, Proximal	PDZK1IP1
	1.0798e-09	1.97166	0.759	0.191	2.07484e-05	Ciliated, Proximal	FOXM1
	1.07989e-09	1.41466	1	0.682	2.07501e-05	Ciliated, Proximal	EFCAB11
	1.07999e-09	2.76714	0.724	0.152	2.0752e-05	Ciliated, Proximal	ZNF233
	1.08046e-09	-0.912208	0.966	0.59	2.07611e-05	Ciliated, Proximal	SLITRK6
	1.08073e-09	3.16774	0.414	0.021	2.07663e-05	Ciliated, Proximal	YWHAEP1
	1.08408e-09	2.97588	0.655	0.113	2.08306e-05	Ciliated, Proximal	C2orf50
	1.08521e-09	2.00914	0.931	0.364	2.08524e-05	Ciliated, Proximal	FAM149A
	1.0854e-09	0.951699	1	0.477	2.08559e-05	Ciliated, Proximal	ULK4
	1.08638e-09	1.40833	1	0.466	2.08748e-05	Ciliated, Proximal	CABIN1
	1.08736e-09	1.68978	0.897	0.3	2.08937e-05	Ciliated, Proximal	RBM11
	1.09628e-09	0.133018	0.966	0.484	2.10649e-05	Ciliated, Proximal	ULK3
	1.10047e-09	1.68966	0.966	0.445	2.11455e-05	Ciliated, Proximal	DUSP4
	1.10116e-09	-0.884304	1	0.746	2.11588e-05	Ciliated, Proximal	DSG2
	1.102e-09	1.74195	0.828	0.247	2.11749e-05	Ciliated, Proximal	POU6F1
	1.10445e-09	1.94471	0.897	0.3	2.12221e-05	Ciliated, Proximal	GJD4
	1.10528e-09	1.85363	0.828	0.251	2.12379e-05	Ciliated, Proximal	NUDT13
	1.11907e-09	1.11834	1	0.767	2.15029e-05	Ciliated, Proximal	C5orf15
	1.12115e-09	1.08542	1	0.735	2.1543e-05	Ciliated, Proximal	IFT74
	1.12127e-09	1.53474	0.966	0.396	2.15452e-05	Ciliated, Proximal	SPATA6L
	1.12912e-09	-0.336	1	0.597	2.16961e-05	Ciliated, Proximal	TP53
	1.13395e-09	1.84845	0.966	0.413	2.17889e-05	Ciliated, Proximal	MYLK
	1.13509e-09	-1.09751	0.931	0.661	2.18108e-05	Ciliated, Proximal	EXOSC5
	1.1386e-09	-1.13735	1	0.883	2.18782e-05	Ciliated, Proximal	OAT
	1.13981e-09	1.7147	0.966	0.519	2.19014e-05	Ciliated, Proximal	PLA1A
	1.14652e-09	-1.16094	1	0.993	2.20303e-05	Ciliated, Proximal	RPS15A
	1.14791e-09	-0.800871	1	0.784	2.2057e-05	Ciliated, Proximal	OSTF1
	1.14834e-09	0.11219	1	0.505	2.20654e-05	Ciliated, Proximal	CAPRIN2
	1.15176e-09	1.83939	0.793	0.219	2.2131e-05	Ciliated, Proximal	ADD2
	1.15581e-09	1.78826	0.931	0.36	2.22089e-05	Ciliated, Proximal	LRP2BP
	1.15903e-09	0.514959	1	0.505	2.22707e-05	Ciliated, Proximal	SDHAP1
	1.16295e-09	-1.3371	0.897	0.516	2.23461e-05	Ciliated, Proximal	SEC14L2
	1.16473e-09	-0.885823	1	0.958	2.23803e-05	Ciliated, Proximal	PPIA
	1.17199e-09	1.53755	1	0.477	2.25197e-05	Ciliated, Proximal	TLCD2
	1.17607e-09	1.83673	0.966	0.502	2.25982e-05	Ciliated, Proximal	NOL6
	1.18017e-09	1.1444	0.862	0.286	2.26769e-05	Ciliated, Proximal	ZSCAN2
	1.18087e-09	0.246012	0.931	0.435	2.26903e-05	Ciliated, Proximal	CPAMD8
	1.18103e-09	1.59088	0.862	0.286	2.26935e-05	Ciliated, Proximal	LENG9
	1.18176e-09	1.31732	1	0.484	2.27075e-05	Ciliated, Proximal	GAS8
	1.18878e-09	1.52327	0.897	0.304	2.28425e-05	Ciliated, Proximal	KCNB1
	1.19115e-09	1.8049	0.966	0.555	2.28879e-05	Ciliated, Proximal	ZNF273
	1.19185e-09	3.00767	0.448	0.035	2.29013e-05	Ciliated, Proximal	MYH15
	1.19515e-09	1.80469	0.966	0.516	2.29648e-05	Ciliated, Proximal	IQANK1
	1.20946e-09	1.32248	0.828	0.233	2.32399e-05	Ciliated, Proximal	NGEF
	1.21057e-09	1.2881	1	0.686	2.3261e-05	Ciliated, Proximal	PDPK1
	1.21256e-09	0.38135	0.862	0.307	2.32993e-05	Ciliated, Proximal	HID1
	1.23211e-09	1.58344	0.724	0.159	2.36751e-05	Ciliated, Proximal	GFAP
	1.24633e-09	1.86277	0.966	0.42	2.39481e-05	Ciliated, Proximal	LDHD
	1.2496e-09	-1.2225	0.793	0.279	2.4011e-05	Ciliated, Proximal	LRMP
	1.25274e-09	0.485189	1	0.466	2.40715e-05	Ciliated, Proximal	ADA2
	1.25703e-09	0.670461	0.828	0.265	2.41538e-05	Ciliated, Proximal	BLM
	1.26012e-09	0.708777	0.828	0.24	2.42132e-05	Ciliated, Proximal	TSPY26P
	1.26169e-09	1.32505	1	0.724	2.42433e-05	Ciliated, Proximal	ACYP1
	1.2775e-09	2.39025	0.828	0.233	2.45472e-05	Ciliated, Proximal	KRT8P12
	1.29264e-09	0.746256	0.931	0.353	2.4838e-05	Ciliated, Proximal	APLF
	1.29668e-09	0.890318	1	0.463	2.49158e-05	Ciliated, Proximal	DOP1A
	1.29879e-09	-1.05488	0.897	0.544	2.49562e-05	Ciliated, Proximal	SLC7A8
	1.30072e-09	-0.808755	1	0.961	2.49933e-05	Ciliated, Proximal	RPL10A
	1.30809e-09	-0.377198	0.931	0.382	2.5135e-05	Ciliated, Proximal	NAIP
	1.3099e-09	-0.509761	0.966	0.449	2.51698e-05	Ciliated, Proximal	ARNTL2
	1.31736e-09	-0.802266	1	0.576	2.53131e-05	Ciliated, Proximal	TSPYL2
	1.31872e-09	1.0402	0.931	0.36	2.53393e-05	Ciliated, Proximal	PLEKHM3
	1.32349e-09	1.01171	0.793	0.208	2.54309e-05	Ciliated, Proximal	BSCL2
	1.32649e-09	1.75517	0.931	0.343	2.54885e-05	Ciliated, Proximal	CBX8
	1.32831e-09	-1.21	1	1	2.55235e-05	Ciliated, Proximal	RPS29
	1.32878e-09	-0.54921	1	0.604	2.55326e-05	Ciliated, Proximal	SIX2
	1.33735e-09	-0.701811	0.966	0.678	2.56972e-05	Ciliated, Proximal	SLC1A5
	1.34136e-09	1.35245	0.828	0.269	2.57743e-05	Ciliated, Proximal	KCTD21
	1.34523e-09	-1.71365	1	0.82	2.58485e-05	Ciliated, Proximal	CSTA
	1.34673e-09	1.82054	0.966	0.498	2.58774e-05	Ciliated, Proximal	ELP1
	1.3614e-09	1.25688	0.931	0.343	2.61593e-05	Ciliated, Proximal	ENPP3
	1.37179e-09	-0.263566	0.966	0.484	2.63589e-05	Ciliated, Proximal	ADAT2
	1.37372e-09	-1.34737	0.931	0.633	2.6396e-05	Ciliated, Proximal	PTPRZ1
	1.37702e-09	2.73821	0.655	0.117	2.64595e-05	Ciliated, Proximal	ZSCAN4
	1.37821e-09	-2.33609	1	0.717	2.64823e-05	Ciliated, Proximal	MSN
	1.37889e-09	1.52157	1	0.64	2.64954e-05	Ciliated, Proximal	DNAJB4
	1.39079e-09	1.90541	0.793	0.219	2.67241e-05	Ciliated, Proximal	CCDC144A
	1.39186e-09	3.11901	0.414	0.028	2.67447e-05	Ciliated, Proximal	WFDC6
	1.39303e-09	0.839236	0.931	0.343	2.67671e-05	Ciliated, Proximal	PDK4
	1.39607e-09	-0.503763	1	0.689	2.68255e-05	Ciliated, Proximal	VAMP5
	1.40133e-09	-0.475164	0.931	0.583	2.69265e-05	Ciliated, Proximal	COMTD1
	1.40506e-09	1.43954	1	0.647	2.69981e-05	Ciliated, Proximal	CCDC88C
	1.41715e-09	2.17801	0.724	0.159	2.72304e-05	Ciliated, Proximal	GPR37L1
	1.42109e-09	0.354765	0.931	0.491	2.73063e-05	Ciliated, Proximal	WIPI1
	1.42783e-09	1.0819	0.828	0.24	2.74358e-05	Ciliated, Proximal	PNMA2
	1.43116e-09	-0.436221	0.931	0.548	2.74998e-05	Ciliated, Proximal	KCTD6
	1.46999e-09	1.29429	1	0.721	2.82459e-05	Ciliated, Proximal	KIFAP3
	1.48104e-09	1.54623	0.759	0.212	2.84582e-05	Ciliated, Proximal	PDE3B
	1.48354e-09	-2.24895	0.931	0.678	2.85061e-05	Ciliated, Proximal	CLDN10
	1.49021e-09	-0.742914	1	0.678	2.86345e-05	Ciliated, Proximal	LBR
	1.49256e-09	1.75185	0.931	0.346	2.86795e-05	Ciliated, Proximal	SNX25
	1.49536e-09	2.69483	0.759	0.194	2.87334e-05	Ciliated, Proximal	PCSK1N
	1.50601e-09	-0.432166	1	0.583	2.8938e-05	Ciliated, Proximal	ATP6V0A1
	1.50707e-09	1.76686	0.897	0.307	2.89583e-05	Ciliated, Proximal	UBE2Q2P2
	1.51406e-09	1.28673	1	0.721	2.90927e-05	Ciliated, Proximal	CFAP20
	1.52397e-09	1.23646	0.897	0.307	2.92831e-05	Ciliated, Proximal	GTF2IP13
	1.53953e-09	1.61262	0.931	0.346	2.95821e-05	Ciliated, Proximal	INPP4A
	1.54923e-09	1.54354	1	0.502	2.97685e-05	Ciliated, Proximal	KIAA0556
	1.55504e-09	-1.569	0.966	0.714	2.988e-05	Ciliated, Proximal	SPRY1
	1.55545e-09	-0.611475	0.966	0.682	2.9888e-05	Ciliated, Proximal	COMMD9
	1.55878e-09	-0.530111	1	0.654	2.99519e-05	Ciliated, Proximal	PER3
	1.56369e-09	1.03816	0.966	0.41	3.00463e-05	Ciliated, Proximal	CCDC141
	1.56501e-09	-0.545362	1	0.834	3.00717e-05	Ciliated, Proximal	AP2M1
	1.58832e-09	0.485582	0.931	0.445	3.05195e-05	Ciliated, Proximal	ITGB6
	1.5906e-09	1.28662	0.897	0.307	3.05634e-05	Ciliated, Proximal	PRDM15
	1.60029e-09	0.381801	0.931	0.36	3.07497e-05	Ciliated, Proximal	PECAM1
	1.60388e-09	-0.617847	1	0.58	3.08186e-05	Ciliated, Proximal	IRS2
	1.61089e-09	1.031	0.966	0.396	3.09532e-05	Ciliated, Proximal	LETM2
	1.61166e-09	-0.972224	0.862	0.322	3.09681e-05	Ciliated, Proximal	POC1A
	1.61893e-09	0.711503	0.931	0.396	3.11078e-05	Ciliated, Proximal	APOLD1
	1.61994e-09	0.401371	1	0.484	3.11272e-05	Ciliated, Proximal	PSD4
	1.62224e-09	1.58775	1	0.565	3.11713e-05	Ciliated, Proximal	RAB3B
	1.62896e-09	2.33018	0.621	0.11	3.13004e-05	Ciliated, Proximal	USP32P1
	1.63402e-09	1.8844	0.793	0.223	3.13977e-05	Ciliated, Proximal	AL358787.2
	1.64535e-09	1.37765	0.724	0.163	3.16155e-05	Ciliated, Proximal	PTCHD1
	1.6497e-09	0.887946	0.862	0.283	3.1699e-05	Ciliated, Proximal	MICAL1
	1.65078e-09	0.843588	0.966	0.406	3.17196e-05	Ciliated, Proximal	DEPDC5
	1.65479e-09	1.99662	0.862	0.269	3.17968e-05	Ciliated, Proximal	SUGT1P3
	1.6584e-09	-0.71373	1	0.615	3.18661e-05	Ciliated, Proximal	SLC25A23
	1.65954e-09	0.879383	1	0.989	3.18882e-05	Ciliated, Proximal	MT-ND2
	1.66042e-09	1.70781	0.759	0.194	3.19049e-05	Ciliated, Proximal	CHMP1B2P
	1.66337e-09	-0.649573	0.724	0.177	3.19616e-05	Ciliated, Proximal	FCN1
	1.66389e-09	-0.374712	0.966	0.519	3.19717e-05	Ciliated, Proximal	TLE2
	1.6722e-09	1.04049	1	0.898	3.21314e-05	Ciliated, Proximal	SYAP1
	1.69915e-09	-0.823279	1	0.724	3.26492e-05	Ciliated, Proximal	NPM3
	1.70909e-09	0.602928	0.966	0.403	3.28401e-05	Ciliated, Proximal	TVP23C
	1.73488e-09	-0.399654	0.897	0.481	3.33357e-05	Ciliated, Proximal	LMTK3
	1.74336e-09	1.745	0.828	0.237	3.34987e-05	Ciliated, Proximal	M1AP
	1.74841e-09	0.604702	1	0.495	3.35957e-05	Ciliated, Proximal	MTCO1P12
	1.75029e-09	1.73996	0.621	0.106	3.36318e-05	Ciliated, Proximal	DIRAS2
	1.75616e-09	1.7875	0.966	0.452	3.37447e-05	Ciliated, Proximal	TMEM17
	1.75979e-09	-0.679759	0.897	0.353	3.38143e-05	Ciliated, Proximal	SLC15A3
	1.76119e-09	3.12123	0.483	0.042	3.38413e-05	Ciliated, Proximal	SCARF2
	1.76178e-09	-0.519792	1	0.668	3.38525e-05	Ciliated, Proximal	RIC3
	1.77076e-09	0.512415	0.931	0.375	3.40251e-05	Ciliated, Proximal	BCL2L14
	1.7733e-09	1.84529	0.862	0.272	3.40739e-05	Ciliated, Proximal	HIST2H3PS2
	1.77557e-09	1.49668	0.897	0.307	3.41176e-05	Ciliated, Proximal	AZIN2
	1.77828e-09	1.75433	0.966	0.435	3.41696e-05	Ciliated, Proximal	COL16A1
	1.78038e-09	0.845446	1	0.912	3.421e-05	Ciliated, Proximal	TMEM14B
	1.78194e-09	1.55942	1	0.537	3.42399e-05	Ciliated, Proximal	TTBK2
	1.78961e-09	0.479525	0.897	0.378	3.43874e-05	Ciliated, Proximal	RASIP1
	1.79137e-09	1.30918	0.793	0.212	3.44212e-05	Ciliated, Proximal	FAM72A
	1.79518e-09	-0.287723	0.966	0.661	3.44944e-05	Ciliated, Proximal	TOLLIP
	1.80089e-09	-0.843417	0.966	0.735	3.4604e-05	Ciliated, Proximal	VKORC1
	1.80363e-09	1.40759	0.966	0.399	3.46568e-05	Ciliated, Proximal	NOP9
	1.80441e-09	1.01692	1	0.823	3.46717e-05	Ciliated, Proximal	FGGY
	1.81428e-09	0.688211	1	0.47	3.48613e-05	Ciliated, Proximal	CYP39A1
	1.8157e-09	2.84263	0.517	0.06	3.48888e-05	Ciliated, Proximal	TTLL13P
	1.82071e-09	2.26012	0.69	0.141	3.4985e-05	Ciliated, Proximal	LRRC37A7P
	1.83439e-09	1.46172	0.966	0.42	3.52478e-05	Ciliated, Proximal	TTC30B
	1.83536e-09	-2.34078	0.966	0.721	3.52664e-05	Ciliated, Proximal	EGR1
	1.84891e-09	1.02909	0.966	0.424	3.55269e-05	Ciliated, Proximal	ZNF490
	1.85206e-09	2.29575	0.655	0.12	3.55874e-05	Ciliated, Proximal	APOF
	1.85267e-09	1.7971	0.966	0.41	3.5599e-05	Ciliated, Proximal	FBXO31
	1.8549e-09	0.828085	1	0.47	3.56419e-05	Ciliated, Proximal	GPC4
	1.85808e-09	0.639595	0.966	0.435	3.5703e-05	Ciliated, Proximal	SOX13
	1.86007e-09	-0.211153	0.966	0.587	3.57412e-05	Ciliated, Proximal	AP1G2
	1.86326e-09	1.04692	0.966	0.399	3.58025e-05	Ciliated, Proximal	AMN1
	1.86568e-09	0.906328	0.897	0.325	3.5849e-05	Ciliated, Proximal	RNF169
	1.87196e-09	-0.625737	0.897	0.367	3.59697e-05	Ciliated, Proximal	FAM111B
	1.87363e-09	-2.06649	0.966	0.724	3.60018e-05	Ciliated, Proximal	CKAP2
	1.88034e-09	-0.167709	0.966	0.565	3.61308e-05	Ciliated, Proximal	SLC39A1
	1.88419e-09	-0.509159	1	0.746	3.62047e-05	Ciliated, Proximal	PON2
	1.88426e-09	3.09997	0.586	0.081	3.62061e-05	Ciliated, Proximal	AC008012.1
	1.89659e-09	3.30011	0.552	0.067	3.64429e-05	Ciliated, Proximal	GOLGA6L10
	1.89662e-09	1.57764	1	0.544	3.64436e-05	Ciliated, Proximal	TSPYL4
	1.89911e-09	0.927616	0.862	0.3	3.64915e-05	Ciliated, Proximal	FAM71F2
	1.90882e-09	1.07273	0.931	0.382	3.66779e-05	Ciliated, Proximal	RFESD
	1.91239e-09	2.72442	0.517	0.06	3.67466e-05	Ciliated, Proximal	AC069366.1
	1.92065e-09	1.82435	0.931	0.35	3.69054e-05	Ciliated, Proximal	FAM86JP
	1.92272e-09	0.494599	0.897	0.339	3.69451e-05	Ciliated, Proximal	SGTB
	1.923e-09	1.85885	0.862	0.283	3.69505e-05	Ciliated, Proximal	ZNF324B
	1.92382e-09	1.19025	0.966	0.406	3.69662e-05	Ciliated, Proximal	COL6A3
	1.93361e-09	-0.351174	0.966	0.604	3.71544e-05	Ciliated, Proximal	HAUS4
	1.93995e-09	0.375531	1	0.53	3.72762e-05	Ciliated, Proximal	GPD1L
	1.94008e-09	1.13563	1	0.767	3.72786e-05	Ciliated, Proximal	TRAK1
	1.95133e-09	1.26385	1	0.555	3.74949e-05	Ciliated, Proximal	CCDC138
	1.95206e-09	1.23886	0.897	0.325	3.75089e-05	Ciliated, Proximal	CRB1
	1.95689e-09	2.86719	0.621	0.099	3.76016e-05	Ciliated, Proximal	HPX
	1.95734e-09	-0.507464	1	0.64	3.76103e-05	Ciliated, Proximal	RASSF9
	1.96438e-09	0.58598	1	0.491	3.77456e-05	Ciliated, Proximal	NDE1
	1.96523e-09	1.6018	0.931	0.35	3.7762e-05	Ciliated, Proximal	STK36
	1.97121e-09	2.68	0.759	0.184	3.78768e-05	Ciliated, Proximal	BEND3
	1.97285e-09	1.16951	1	0.781	3.79082e-05	Ciliated, Proximal	SLC25A36
	1.98644e-09	1.53494	0.966	0.399	3.81694e-05	Ciliated, Proximal	ZNF584
	1.98919e-09	1.71212	0.828	0.254	3.82222e-05	Ciliated, Proximal	AL160272.2
	1.99371e-09	1.49646	0.931	0.35	3.83092e-05	Ciliated, Proximal	CTDP1
	1.99418e-09	2.06709	0.655	0.134	3.83181e-05	Ciliated, Proximal	CSGALNACT1
	2.00134e-09	1.47819	1	0.495	3.84558e-05	Ciliated, Proximal	SPATA13
	2.03016e-09	0.922646	0.966	0.42	3.90096e-05	Ciliated, Proximal	ITPKC
	2.03178e-09	1.35894	0.828	0.254	3.90407e-05	Ciliated, Proximal	ZNF74
	2.03571e-09	0.347892	0.966	0.438	3.91161e-05	Ciliated, Proximal	FBXO30
	2.03654e-09	1.77037	0.966	0.509	3.9132e-05	Ciliated, Proximal	DIXDC1
	2.04197e-09	0.341031	0.897	0.329	3.92364e-05	Ciliated, Proximal	MTCO3P12
	2.04979e-09	1.48279	1	0.629	3.93868e-05	Ciliated, Proximal	MAPK10
	2.05679e-09	0.333548	0.966	0.516	3.95212e-05	Ciliated, Proximal	MGAT4B
	2.06898e-09	0.397461	0.931	0.452	3.97554e-05	Ciliated, Proximal	IL17RC
	2.07476e-09	1.31739	1	0.71	3.98665e-05	Ciliated, Proximal	GLIPR2
	2.0769e-09	3.16541	0.414	0.025	3.99076e-05	Ciliated, Proximal	ADCY10
	2.08317e-09	-0.304436	0.966	0.442	4.00282e-05	Ciliated, Proximal	RHOH
	2.09796e-09	-2.25815	0.966	0.615	4.03122e-05	Ciliated, Proximal	MMP10
	2.1083e-09	-3.14453	1	0.742	4.0511e-05	Ciliated, Proximal	LGALS1
	2.12592e-09	-0.775025	1	0.763	4.08496e-05	Ciliated, Proximal	BEX4
	2.14142e-09	1.70908	0.966	0.406	4.11474e-05	Ciliated, Proximal	AFG1L
	2.15222e-09	-1.65833	0.931	0.622	4.1355e-05	Ciliated, Proximal	MT1M
[truncated: 11,553 more rows]

## Sheet: Goblet cells
p_val	avg_log2FC	pct.1	pct.2	p_val_adj	cluster	gene
5.3508e-45	4.78422	1	0.633	1.02816e-40	Goblet cells	MUC5AC
2.86567e-39	3.43078	1	0.678	5.50639e-35	Goblet cells	PI3
4.36342e-39	3.58517	1	0.83	8.3843e-35	Goblet cells	LYPD2
2.7637e-37	3.3084	0.966	0.548	5.31046e-33	Goblet cells	VSIG2
8.06238e-33	3.46616	1	0.601	1.54919e-28	Goblet cells	CEACAM6
9.69346e-32	2.99126	1	0.742	1.8626e-27	Goblet cells	TSPAN8
1.86994e-30	4.59963	0.931	0.459	3.59308e-26	Goblet cells	MUC2
1.23353e-28	2.74879	1	0.682	2.37023e-24	Goblet cells	RDH10
1.50589e-28	3.55705	1	0.827	2.89357e-24	Goblet cells	MSMB
3.87018e-27	2.31354	1	0.739	7.43655e-23	Goblet cells	CYP2B7P
5.88685e-27	3.43087	0.966	0.435	1.13116e-22	Goblet cells	MSLN
9.87177e-27	3.03852	1	0.611	1.89686e-22	Goblet cells	MMP10
2.08522e-26	3.29992	1	0.731	4.00676e-22	Goblet cells	S100P
3.55076e-26	3.56667	0.966	0.279	6.82279e-22	Goblet cells	AC019117.3
7.22462e-24	3.32109	1	0.477	1.38821e-19	Goblet cells	SERPINB11
9.24556e-24	3.00563	1	0.516	1.77653e-19	Goblet cells	STEAP4
7.47308e-23	2.77194	1	0.59	1.43595e-18	Goblet cells	CYP2A13
1.29049e-22	1.78006	1	0.82	2.47967e-18	Goblet cells	SLC31A1
2.88883e-22	2.27055	1	0.936	5.55089e-18	Goblet cells	AGR2
3.91963e-22	4.68863	0.966	0.343	7.53156e-18	Goblet cells	TFF1
5.49059e-22	3.06574	0.966	0.406	1.05502e-17	Goblet cells	SPDEF
1.12362e-21	3.75411	1	0.813	2.15904e-17	Goblet cells	SCGB1A1
1.52139e-21	3.58989	0.966	0.322	2.92335e-17	Goblet cells	GDPD3
1.61364e-21	2.80778	1	0.76	3.10061e-17	Goblet cells	BPIFB1
3.27312e-21	2.30002	1	0.855	6.28931e-17	Goblet cells	VMO1
4.23635e-21	3.12237	1	0.428	8.14015e-17	Goblet cells	ALPL
6.44855e-21	2.66377	0.966	0.502	1.23909e-16	Goblet cells	PTGFR
1.35446e-20	2.83546	0.966	0.438	2.60259e-16	Goblet cells	DHX35
2.80876e-20	3.36781	1	0.357	5.39702e-16	Goblet cells	FER1L6
8.46312e-20	4.03826	0.931	0.297	1.62619e-15	Goblet cells	CEACAM5
1.1278e-19	4.34588	0.862	0.173	2.16707e-15	Goblet cells	MUC21
1.70549e-19	2.7021	1	0.756	3.2771e-15	Goblet cells	TFF3
2.2589e-19	5.22013	0.931	0.325	4.34049e-15	Goblet cells	SPRR3
6.2002e-19	3.14318	0.966	0.42	1.19137e-14	Goblet cells	TFPI2
1.12735e-18	2.09916	1	0.682	2.1662e-14	Goblet cells	CP
2.57476e-18	2.85856	1	0.35	4.9474e-14	Goblet cells	FAM83D
3.84669e-18	2.95522	0.966	0.537	7.39142e-14	Goblet cells	CYP2F1
4.01479e-18	2.50572	0.966	0.569	7.71441e-14	Goblet cells	CREB3L1
4.19547e-18	1.47335	1	0.848	8.06159e-14	Goblet cells	TSPAN13
4.6329e-18	3.53294	0.966	0.505	8.90211e-14	Goblet cells	KRT4
5.79205e-18	2.0125	1	0.735	1.11294e-13	Goblet cells	CYP2J2
1.00911e-17	1.97486	1	0.714	1.93901e-13	Goblet cells	S100A14
1.5247e-17	2.67209	0.966	0.442	2.9297e-13	Goblet cells	HMGCS2
1.7398e-17	2.15706	1	0.912	3.34303e-13	Goblet cells	WFDC2
1.7862e-17	1.96567	1	0.689	3.43218e-13	Goblet cells	FAM3D
2.20745e-17	2.18173	1	0.618	4.24162e-13	Goblet cells	SLC6A14
3.18963e-17	1.9297	1	0.795	6.12888e-13	Goblet cells	CD55
3.66476e-17	2.38194	0.966	0.541	7.04183e-13	Goblet cells	FBP1
4.826e-17	2.78464	0.966	0.364	9.27316e-13	Goblet cells	RAB37
9.94462e-17	-1.43686	0.931	0.675	1.91086e-12	Goblet cells	MTSS1
1.40757e-16	2.05184	1	0.717	2.70465e-12	Goblet cells	CRYM
1.61341e-16	2.78572	0.897	0.336	3.10017e-12	Goblet cells	LYNX1
1.66206e-16	2.95419	0.931	0.399	3.19365e-12	Goblet cells	KDELR3
1.92087e-16	2.81548	1	0.841	3.69096e-12	Goblet cells	PSCA
6.66145e-16	2.03098	1	0.682	1.28e-11	Goblet cells	ST6GAL1
1.08458e-15	1.95234	0.966	0.643	2.08401e-11	Goblet cells	SMIM31
1.09251e-15	2.37833	0.966	0.247	2.09925e-11	Goblet cells	BPIFA2
1.37982e-15	4.11825	0.793	0.124	2.65132e-11	Goblet cells	CCK
1.46304e-15	1.71812	1	0.83	2.81123e-11	Goblet cells	PIGR
1.67597e-15	1.48048	1	0.866	3.22037e-11	Goblet cells	GSN
1.80131e-15	2.83897	0.966	0.353	3.46121e-11	Goblet cells	TGM2
1.85093e-15	2.27533	1	0.551	3.55657e-11	Goblet cells	GALNT5
3.1786e-15	2.64328	0.966	0.473	6.10768e-11	Goblet cells	LYNX1-SLURP2
3.32606e-15	2.64998	1	0.774	6.39103e-11	Goblet cells	WFDC21P
3.38352e-15	2.09669	0.966	0.551	6.50143e-11	Goblet cells	MFSD4A
3.59643e-15	1.73045	0.966	0.64	6.91055e-11	Goblet cells	GALE
4.79592e-15	2.19105	1	0.608	9.21535e-11	Goblet cells	CD36
7.17205e-15	3.87435	0.793	0.166	1.37811e-10	Goblet cells	ASPG
7.17254e-15	3.64457	0.828	0.138	1.3782e-10	Goblet cells	SCEL
8.79526e-15	3.25114	0.931	0.272	1.69001e-10	Goblet cells	SLURP2
8.84177e-15	1.88131	1	0.943	1.69895e-10	Goblet cells	S100A4
8.92397e-15	3.75333	0.759	0.092	1.71474e-10	Goblet cells	FOXA3
1.05781e-14	2.67746	0.966	0.343	2.03258e-10	Goblet cells	B3GNT3
1.09059e-14	3.05638	0.966	0.396	2.09557e-10	Goblet cells	CYP2A6
1.33644e-14	2.79377	0.966	0.325	2.56797e-10	Goblet cells	CAPN8
1.39403e-14	2.43375	0.966	0.431	2.67862e-10	Goblet cells	PDIA5
2.00865e-14	1.89093	1	0.795	3.85962e-10	Goblet cells	LCN2
2.35824e-14	3.0731	0.931	0.724	4.53135e-10	Goblet cells	BPIFA1
5.65175e-14	1.6367	1	0.837	1.08598e-09	Goblet cells	ADH1C
7.46485e-14	2.35464	0.966	0.463	1.43437e-09	Goblet cells	FUT3
7.83626e-14	1.70829	1	0.71	1.50574e-09	Goblet cells	MUC16
9.97428e-14	2.09381	1	0.481	1.91656e-09	Goblet cells	CYP2B6
1.05057e-13	1.61794	1	0.887	2.01868e-09	Goblet cells	CXCL17
1.24799e-13	2.05988	1	0.484	2.39801e-09	Goblet cells	SLC16A9
1.37005e-13	2.15288	0.966	0.58	2.63255e-09	Goblet cells	WWC2
1.48624e-13	1.81108	1	0.76	2.85581e-09	Goblet cells	MUC1
2.00139e-13	3.60739	0.793	0.219	3.84567e-09	Goblet cells	CHAD
2.35974e-13	1.62379	1	0.682	4.53425e-09	Goblet cells	SORD
3.096e-13	4.43585	0.621	0.074	5.94896e-09	Goblet cells	TAC3
4.92671e-13	2.55681	0.931	0.258	9.46668e-09	Goblet cells	FUT6
6.09454e-13	1.74641	0.966	0.647	1.17107e-08	Goblet cells	STARD10
6.17935e-13	1.88308	0.966	0.597	1.18736e-08	Goblet cells	GALNT12
6.7565e-13	2.02235	1	0.382	1.29826e-08	Goblet cells	CAPN5
7.32288e-13	2.66477	0.897	0.318	1.40709e-08	Goblet cells	KLK13
7.57561e-13	1.95347	0.828	0.159	1.45565e-08	Goblet cells	RGS4
8.19363e-13	2.46284	0.966	0.53	1.57441e-08	Goblet cells	CFB
8.68342e-13	3.67738	0.724	0.131	1.66852e-08	Goblet cells	FAM177B
1.09588e-12	2.59164	0.828	0.159	2.10574e-08	Goblet cells	IYD
1.20875e-12	1.69462	1	0.636	2.3226e-08	Goblet cells	B4GALT5
1.24604e-12	1.91742	0.966	0.293	2.39427e-08	Goblet cells	BDKRB2
1.26714e-12	5.43834	0.621	0.078	2.43481e-08	Goblet cells	KRT24
1.63007e-12	1.94178	0.966	0.498	3.13219e-08	Goblet cells	EPS8L1
1.85851e-12	2.71361	0.966	0.438	3.57113e-08	Goblet cells	UPK1B
1.99329e-12	1.81881	0.862	0.191	3.83011e-08	Goblet cells	TMEM238L
1.99423e-12	1.72834	1	0.59	3.83191e-08	Goblet cells	ERN2
2.12385e-12	2.62132	0.793	0.141	4.08097e-08	Goblet cells	SPNS2
2.13809e-12	1.15999	1	0.901	4.10835e-08	Goblet cells	ALCAM
2.21419e-12	1.78	0.828	0.166	4.25456e-08	Goblet cells	SYT7
2.27986e-12	-1.10685	0.966	0.65	4.38074e-08	Goblet cells	TMEM237
2.47363e-12	2.69597	0.862	0.194	4.75308e-08	Goblet cells	BDKRB1
2.83859e-12	3.04577	0.897	0.265	5.45435e-08	Goblet cells	ATP12A
3.66364e-12	1.27488	0.828	0.201	7.03968e-08	Goblet cells	CLIC5
4.94281e-12	3.60039	0.69	0.102	9.49762e-08	Goblet cells	ADRA2A
4.94955e-12	1.76148	0.966	0.576	9.51055e-08	Goblet cells	SEC24D
5.24877e-12	3.11591	0.828	0.272	1.00855e-07	Goblet cells	CYP2F2P
5.60082e-12	3.18307	0.793	0.177	1.0762e-07	Goblet cells	SYTL5
6.56607e-12	2.19187	0.724	0.11	1.26167e-07	Goblet cells	CEACAM7
7.53919e-12	3.05918	0.793	0.276	1.44866e-07	Goblet cells	APELA
7.95337e-12	2.51522	0.931	0.353	1.52824e-07	Goblet cells	CLIC3
7.96946e-12	4.08527	0.828	0.244	1.53133e-07	Goblet cells	SPRR1B
9.17759e-12	2.26755	0.966	0.424	1.76347e-07	Goblet cells	AL355312.6
9.4726e-12	2.74147	0.862	0.244	1.82016e-07	Goblet cells	KCNK5
9.91659e-12	1.28501	1	0.89	1.90547e-07	Goblet cells	XBP1
1.00808e-11	0.830156	0.931	0.286	1.93703e-07	Goblet cells	SMPD3
1.01072e-11	2.68934	0.897	0.269	1.9421e-07	Goblet cells	PYCR1
1.46865e-11	-0.645035	1	0.664	2.82201e-07	Goblet cells	PIR
1.54585e-11	3.0159	0.828	0.216	2.97035e-07	Goblet cells	VGLL1
1.58401e-11	1.89261	1	0.551	3.04368e-07	Goblet cells	SLC4A4
1.67229e-11	-0.239097	1	0.594	3.2133e-07	Goblet cells	CYB5R2
1.86195e-11	1.99458	0.966	0.71	3.57773e-07	Goblet cells	MT1G
1.90029e-11	2.6429	0.862	0.237	3.6514e-07	Goblet cells	BCO1
1.94923e-11	3.36349	0.759	0.233	3.74544e-07	Goblet cells	PKHD1L1
2.15803e-11	1.42646	1	0.71	4.14666e-07	Goblet cells	FUT2
2.23192e-11	-0.487354	0.931	0.484	4.28863e-07	Goblet cells	NSG1
2.23825e-11	0.968591	0.966	0.339	4.30079e-07	Goblet cells	ENPP3
2.79756e-11	-2.0981	1	0.548	5.37552e-07	Goblet cells	TMEM231
3.16603e-11	3.21559	0.793	0.184	6.08353e-07	Goblet cells	SERPINB2
3.51968e-11	-0.440276	1	0.597	6.76306e-07	Goblet cells	LAYN
3.5199e-11	1.42496	1	0.682	6.7635e-07	Goblet cells	TCEA3
3.83608e-11	2.2377	0.966	0.375	7.37104e-07	Goblet cells	CDKN2B
3.99594e-11	0.193457	1	0.484	7.67819e-07	Goblet cells	DAB2IP
4.06456e-11	1.73184	0.966	0.661	7.81005e-07	Goblet cells	GALNT7
4.07921e-11	1.19614	1	0.746	7.8382e-07	Goblet cells	ST6GALNAC1
4.08943e-11	-2.67103	1	0.717	7.85783e-07	Goblet cells	BASP1
4.10197e-11	2.10029	0.931	0.3	7.88194e-07	Goblet cells	HID1
4.21007e-11	2.35748	0.897	0.265	8.08965e-07	Goblet cells	ZNF467
4.43086e-11	2.10408	0.966	0.477	8.51389e-07	Goblet cells	BCL2L15
5.08798e-11	2.30381	0.931	0.357	9.77655e-07	Goblet cells	NPDC1
5.64855e-11	0.928077	0.966	0.35	1.08537e-06	Goblet cells	SLC7A11
6.71413e-11	1.61813	0.966	0.346	1.29012e-06	Goblet cells	ZNF860
7.4916e-11	1.52977	1	0.682	1.43951e-06	Goblet cells	ASS1
8.05969e-11	0.545916	1	0.445	1.54867e-06	Goblet cells	PIP5K1B
8.76149e-11	1.53337	1	0.686	1.68352e-06	Goblet cells	CAPN13
9.11751e-11	-0.254492	0.966	0.445	1.75193e-06	Goblet cells	DUSP4
1.03273e-10	1.32478	1	0.809	1.9844e-06	Goblet cells	S100A13
1.06807e-10	-0.859997	1	0.845	2.0523e-06	Goblet cells	NAP1L4
1.08717e-10	2.02266	0.931	0.307	2.08899e-06	Goblet cells	KCNE3
1.12929e-10	2.3242	0.897	0.396	2.16992e-06	Goblet cells	CXCL6
1.2051e-10	2.21362	0.931	0.322	2.31561e-06	Goblet cells	MFAP3L
1.25649e-10	-0.508331	0.931	0.385	2.41435e-06	Goblet cells	SLC13A3
1.36655e-10	1.49624	1	0.696	2.62582e-06	Goblet cells	LIPH
1.41677e-10	1.96902	0.966	0.516	2.72232e-06	Goblet cells	LY6D
1.4249e-10	-0.213291	0.931	0.389	2.73794e-06	Goblet cells	FBXL13
1.45869e-10	2.10728	0.966	0.495	2.80287e-06	Goblet cells	PTGES
1.54312e-10	1.95419	0.966	0.406	2.96511e-06	Goblet cells	HK2
1.56081e-10	-0.978488	1	0.799	2.99909e-06	Goblet cells	KIF2A
1.57093e-10	1.67888	1	0.601	3.01854e-06	Goblet cells	RIMS1
1.68889e-10	-1.60019	0.966	0.756	3.2452e-06	Goblet cells	CSRP2
1.7954e-10	0.430762	0.897	0.332	3.44986e-06	Goblet cells	INHBB
1.83861e-10	1.54109	1	0.611	3.53289e-06	Goblet cells	CDC42BPA
1.88131e-10	1.44859	1	0.975	3.61494e-06	Goblet cells	SLPI
1.92443e-10	1.28815	1	0.88	3.69779e-06	Goblet cells	UGT2A1
2.03394e-10	0.928446	0.966	0.392	3.90821e-06	Goblet cells	ADAMTS4
2.04937e-10	-1.04499	0.931	0.438	3.93786e-06	Goblet cells	CCDC190
2.13517e-10	1.25504	1	0.76	4.10273e-06	Goblet cells	IDH1
2.55819e-10	0.72736	1	0.466	4.91556e-06	Goblet cells	ZNF844
2.68628e-10	0.168966	0.931	0.357	5.16169e-06	Goblet cells	MFSD6L
2.77534e-10	2.38974	0.897	0.322	5.33282e-06	Goblet cells	SERPINB10
2.81604e-10	0.103475	1	0.53	5.41101e-06	Goblet cells	PGAP1
2.84761e-10	0.876445	1	0.435	5.47167e-06	Goblet cells	ZBTB37
2.98436e-10	1.13711	0.966	0.371	5.73444e-06	Goblet cells	BCL2L14
3.11983e-10	1.25171	1	0.869	5.99476e-06	Goblet cells	PRSS23
3.25654e-10	1.36114	0.931	0.322	6.25745e-06	Goblet cells	FAR2
3.62285e-10	1.4535	1	0.643	6.96131e-06	Goblet cells	BACE2
3.8391e-10	1.45907	0.966	0.643	7.37683e-06	Goblet cells	SMAGP
3.87433e-10	1.49936	0.966	0.375	7.44453e-06	Goblet cells	AL645922.1
4.42439e-10	-0.584934	1	0.792	8.50147e-06	Goblet cells	HPF1
4.54495e-10	-0.353241	1	0.668	8.73312e-06	Goblet cells	PPP5C
4.68946e-10	1.1207	0.966	0.392	9.0108e-06	Goblet cells	ZNF527
4.71815e-10	3.25065	0.655	0.11	9.06592e-06	Goblet cells	SLURP1
5.16406e-10	3.37137	0.655	0.127	9.92273e-06	Goblet cells	TFF2
5.17525e-10	2.1362	0.931	0.382	9.94424e-06	Goblet cells	BICDL1
5.54848e-10	2.73833	0.897	0.367	1.06614e-05	Goblet cells	GCNT3
5.69307e-10	1.57833	1	0.608	1.09392e-05	Goblet cells	BCAS1
5.97415e-10	-0.132498	1	0.523	1.14793e-05	Goblet cells	WWC1
5.9889e-10	3.48632	0.621	0.106	1.15077e-05	Goblet cells	PADI1
6.02322e-10	0.427046	1	0.452	1.15736e-05	Goblet cells	ATP2A3
6.02608e-10	1.83124	0.897	0.29	1.15791e-05	Goblet cells	TSPAN5
6.05436e-10	-0.942619	0.897	0.424	1.16335e-05	Goblet cells	CD38
6.14029e-10	2.33643	0.897	0.322	1.17986e-05	Goblet cells	RAP1GAP
6.2696e-10	0.733223	0.931	0.431	1.2047e-05	Goblet cells	GTF2IRD2B
6.32373e-10	0.169247	1	0.53	1.2151e-05	Goblet cells	DGKH
6.51888e-10	2.12149	0.931	0.371	1.2526e-05	Goblet cells	TMEM184A
6.68253e-10	-1.59113	1	0.703	1.28405e-05	Goblet cells	RASSF6
6.68461e-10	1.53419	0.966	0.385	1.28445e-05	Goblet cells	SLC25A44
7.27659e-10	1.94517	0.966	0.456	1.3982e-05	Goblet cells	DEFB1
8.03507e-10	-0.497217	1	0.678	1.54394e-05	Goblet cells	IRF6
8.22052e-10	2.39935	0.793	0.201	1.57957e-05	Goblet cells	NPNT
8.26115e-10	-0.66653	1	0.565	1.58738e-05	Goblet cells	STPG1
8.34106e-10	1.27722	1	0.788	1.60274e-05	Goblet cells	LMO7
8.56173e-10	1.31216	1	0.696	1.64514e-05	Goblet cells	HS3ST1
8.64424e-10	2.36147	0.828	0.23	1.66099e-05	Goblet cells	KAZALD1
8.81119e-10	1.37441	1	0.735	1.69307e-05	Goblet cells	KIAA1324
9.2144e-10	1.31305	1	0.739	1.77055e-05	Goblet cells	NIBAN1
9.50629e-10	-0.105789	1	0.562	1.82663e-05	Goblet cells	PTGFRN
9.59574e-10	1.55507	1	0.594	1.84382e-05	Goblet cells	SLCO4C1
1.04642e-09	-0.572167	1	0.64	2.01069e-05	Goblet cells	NUPR1
1.05183e-09	1.59095	0.862	0.261	2.02109e-05	Goblet cells	UGT2B7
1.05569e-09	-0.503536	0.897	0.452	2.02851e-05	Goblet cells	APBB1
1.08109e-09	0.625246	0.759	0.187	2.07731e-05	Goblet cells	LYZ
1.10667e-09	1.52472	1	0.611	2.12647e-05	Goblet cells	PAM
1.11203e-09	0.808622	0.897	0.385	2.13677e-05	Goblet cells	FAM131A
1.16277e-09	1.89677	0.862	0.265	2.23426e-05	Goblet cells	C15orf62
1.17554e-09	1.55444	0.828	0.24	2.2588e-05	Goblet cells	MGAM
1.17686e-09	1.75588	0.966	0.505	2.26133e-05	Goblet cells	ATP13A2
1.18132e-09	1.26597	1	0.456	2.26991e-05	Goblet cells	NDRG1
1.24674e-09	0.648117	0.828	0.276	2.39561e-05	Goblet cells	ABCB11
1.25327e-09	-1.1204	0.966	0.717	2.40817e-05	Goblet cells	BCL7A
1.28135e-09	1.40534	1	0.77	2.46211e-05	Goblet cells	GABRP
1.3007e-09	1.10836	0.931	0.357	2.4993e-05	Goblet cells	IRX5
1.31971e-09	2.59118	0.793	0.283	2.53582e-05	Goblet cells	TMEM92
1.37092e-09	1.30445	0.966	0.399	2.63422e-05	Goblet cells	SERPINA1
1.4027e-09	2.44006	0.897	0.346	2.69528e-05	Goblet cells	CYSRT1
1.44309e-09	4.2442	0.621	0.145	2.7729e-05	Goblet cells	CPA4
1.49674e-09	0.809291	0.966	0.435	2.87599e-05	Goblet cells	CNNM4
1.50817e-09	2.17104	0.966	0.498	2.89795e-05	Goblet cells	IGFBP3
1.52022e-09	1.83541	0.897	0.304	2.92111e-05	Goblet cells	TMEM178B
1.53303e-09	-1.28073	0.897	0.622	2.94571e-05	Goblet cells	LRP1
1.64787e-09	0.78716	0.966	0.428	3.16638e-05	Goblet cells	SPICE1
1.65589e-09	2.69733	0.862	0.322	3.18179e-05	Goblet cells	FCGBP
1.66248e-09	-1.38428	0.931	0.481	3.19445e-05	Goblet cells	SLC22A4
1.68913e-09	1.94926	0.931	0.353	3.24566e-05	Goblet cells	ASAP3
1.72524e-09	2.07444	0.897	0.307	3.31505e-05	Goblet cells	CDC42EP5
1.73806e-09	2.43477	1	0.587	3.33968e-05	Goblet cells	ANKRD36C
1.78725e-09	1.09024	1	0.463	3.43419e-05	Goblet cells	NBPF14
1.79525e-09	-0.409664	1	0.689	3.44957e-05	Goblet cells	LAS1L
1.86769e-09	1.57998	1	0.537	3.58877e-05	Goblet cells	RAB27B
1.87252e-09	-0.603716	1	0.576	3.59805e-05	Goblet cells	BICD2
1.94567e-09	0.578864	0.966	0.42	3.7386e-05	Goblet cells	CFAP65
1.97103e-09	-0.616892	0.931	0.572	3.78732e-05	Goblet cells	PRXL2C
2.04245e-09	1.11367	0.966	0.399	3.92456e-05	Goblet cells	HUNK
2.04654e-09	2.02685	0.931	0.431	3.93243e-05	Goblet cells	MMP1
2.06419e-09	-1.75133	0.931	0.505	3.96634e-05	Goblet cells	CFAP44
2.18153e-09	0.712474	0.966	0.403	4.19181e-05	Goblet cells	JRK
2.27343e-09	-0.386755	0.966	0.739	4.36839e-05	Goblet cells	MRPS9
2.28329e-09	1.43112	0.897	0.322	4.38734e-05	Goblet cells	NEXMIF
2.36299e-09	0.851517	0.931	0.371	4.54048e-05	Goblet cells	AC026273.1
2.39937e-09	3.9103	0.414	0.067	4.61039e-05	Goblet cells	PPP1R1A
2.43765e-09	0.792858	0.966	0.417	4.68394e-05	Goblet cells	AC111188.1
2.45206e-09	2.40868	0.862	0.36	4.71163e-05	Goblet cells	ADCY2
2.45846e-09	-1.23122	0.966	0.781	4.72393e-05	Goblet cells	UBAC1
2.47279e-09	1.11658	0.966	0.403	4.75146e-05	Goblet cells	ANKRD36
2.50675e-09	2.12487	0.897	0.311	4.81672e-05	Goblet cells	OSBPL7
2.56806e-09	-0.305363	1	0.527	4.93452e-05	Goblet cells	AADACP1
2.60306e-09	-1.77947	0.897	0.622	5.00178e-05	Goblet cells	CCDC60
2.64588e-09	0.860309	0.931	0.399	5.08406e-05	Goblet cells	TRIM3
2.65256e-09	1.6081	1	0.572	5.09689e-05	Goblet cells	MBOAT2
2.65463e-09	1.5175	1	0.505	5.10088e-05	Goblet cells	ADORA2B
2.70286e-09	1.98661	0.966	0.428	5.19355e-05	Goblet cells	FAM185A
2.70451e-09	1.89877	0.966	0.431	5.19671e-05	Goblet cells	IDO1
2.72405e-09	1.49418	1	0.615	5.23427e-05	Goblet cells	EDEM3
2.78254e-09	1.27566	1	0.664	5.34666e-05	Goblet cells	LYPD6B
2.79912e-09	0.497772	1	0.484	5.37851e-05	Goblet cells	ALG11
2.8017e-09	-0.737839	0.966	0.675	5.38346e-05	Goblet cells	TCEAL1
2.81791e-09	1.76224	0.828	0.244	5.41462e-05	Goblet cells	CATSPERB
2.8653e-09	-0.507018	1	0.611	5.50567e-05	Goblet cells	STON2
2.87302e-09	2.0042	0.828	0.244	5.52051e-05	Goblet cells	SECTM1
2.88832e-09	-1.50748	0.828	0.286	5.54991e-05	Goblet cells	HEPACAM2
2.92344e-09	0.419949	1	0.509	5.61738e-05	Goblet cells	PPP2R3A
2.92504e-09	-0.566632	0.966	0.671	5.62047e-05	Goblet cells	TTF1
2.96351e-09	2.06345	0.862	0.279	5.69438e-05	Goblet cells	SLC6A20
2.96412e-09	0.699612	1	0.495	5.69556e-05	Goblet cells	RPS6KA2
3.00601e-09	-0.368625	1	0.664	5.77605e-05	Goblet cells	DLG5
3.04523e-09	2.45716	0.828	0.304	5.85142e-05	Goblet cells	PF4V1
3.07717e-09	1.39925	1	0.484	5.91278e-05	Goblet cells	DEPTOR
3.13658e-09	-3.36351	0.897	0.675	6.02694e-05	Goblet cells	KRT5
3.20689e-09	0.48744	0.966	0.491	6.16204e-05	Goblet cells	SLC2A11
3.20698e-09	-0.328358	0.931	0.587	6.16222e-05	Goblet cells	FAS
3.22245e-09	-1.01913	1	0.784	6.19194e-05	Goblet cells	TPGS2
3.31704e-09	1.06622	0.931	0.385	6.3737e-05	Goblet cells	TLR3
3.41017e-09	1.30263	0.931	0.364	6.55263e-05	Goblet cells	ZDHHC15
3.43153e-09	-0.443119	1	0.587	6.59368e-05	Goblet cells	SLC2A4RG
3.44847e-09	0.377875	1	0.527	6.62624e-05	Goblet cells	GPR137
3.49938e-09	0.524821	0.931	0.41	6.72405e-05	Goblet cells	POFUT2
3.51373e-09	1.39367	0.966	0.41	6.75163e-05	Goblet cells	GALNT14
3.52099e-09	0.270148	1	0.523	6.76559e-05	Goblet cells	ZNF100
3.66331e-09	2.27895	0.862	0.343	7.03905e-05	Goblet cells	RPRM
3.67929e-09	-1.37951	0.966	0.587	7.06977e-05	Goblet cells	CAPS2
3.70982e-09	-1.10495	0.966	0.527	7.12842e-05	Goblet cells	ZNF519
3.73107e-09	1.82693	0.931	0.477	7.16925e-05	Goblet cells	LMTK3
3.80107e-09	-0.659106	1	0.562	7.30376e-05	Goblet cells	ZNF432
3.85273e-09	-0.174985	1	0.583	7.40303e-05	Goblet cells	SETD4
3.92341e-09	2.00968	0.862	0.279	7.53883e-05	Goblet cells	AMOTL2
3.95527e-09	-1.72439	1	0.837	7.60006e-05	Goblet cells	HMGB2
3.98334e-09	0.410715	0.966	0.477	7.65399e-05	Goblet cells	THRA
4.30392e-09	1.67758	0.966	0.456	8.26998e-05	Goblet cells	GPX8
4.42739e-09	1.69005	0.966	0.583	8.50724e-05	Goblet cells	SDCBP2
4.47443e-09	1.21136	0.897	0.329	8.59762e-05	Goblet cells	RHBDF1
4.67187e-09	1.7906	0.931	0.367	8.97699e-05	Goblet cells	AXIN2
4.71093e-09	-1.36278	0.966	0.555	9.05205e-05	Goblet cells	FBXO15
4.74266e-09	1.49321	1	0.53	9.11303e-05	Goblet cells	GPD1L
4.78961e-09	0.931047	0.828	0.314	9.20324e-05	Goblet cells	AL355877.1
4.84135e-09	0.307627	0.966	0.473	9.30266e-05	Goblet cells	ANKRD6
4.84194e-09	-0.79965	1	0.806	9.30379e-05	Goblet cells	PRXL2A
4.84571e-09	1.27601	0.966	0.413	9.31103e-05	Goblet cells	TTC39A
4.85328e-09	-0.313395	0.966	0.495	9.32557e-05	Goblet cells	SLC16A5
4.91238e-09	0.516711	1	0.516	9.43914e-05	Goblet cells	HECTD4
4.95068e-09	0.92946	0.897	0.332	9.51273e-05	Goblet cells	SOX5
4.96113e-09	0.495941	1	0.509	9.53281e-05	Goblet cells	TRPS1
4.99432e-09	-0.760902	0.966	0.428	9.59659e-05	Goblet cells	AZGP1
5.03106e-09	-0.216565	0.931	0.523	9.66718e-05	Goblet cells	LYSMD2
5.05215e-09	1.31129	1	0.671	9.7077e-05	Goblet cells	ISG20
5.12373e-09	0.308988	1	0.509	9.84524e-05	Goblet cells	DMXL2
5.1351e-09	-0.998946	0.966	0.728	9.8671e-05	Goblet cells	NPM3
5.14248e-09	-0.108239	1	0.519	9.88127e-05	Goblet cells	MDN1
5.19465e-09	-0.577755	0.966	0.682	9.98152e-05	Goblet cells	FLOT2
5.31759e-09	0.969294	0.897	0.325	0.000102177	Goblet cells	C2
5.33934e-09	0.244469	1	0.527	0.000102595	Goblet cells	PIGO
5.41355e-09	1.22735	1	0.484	0.000104021	Goblet cells	PLEKHH2
5.41988e-09	1.44188	1	0.643	0.000104143	Goblet cells	AKR1C1
5.42756e-09	0.462066	0.966	0.445	0.000104291	Goblet cells	FMN1
5.52515e-09	0.755678	0.966	0.428	0.000106166	Goblet cells	NBPF20
5.7868e-09	1.667	1	0.587	0.000111193	Goblet cells	NOS2
5.81818e-09	0.555366	0.966	0.456	0.000111796	Goblet cells	ENTPD7
5.82069e-09	0.621251	0.931	0.406	0.000111845	Goblet cells	ZFP1
5.91541e-09	0.255377	1	0.509	0.000113665	Goblet cells	RHPN2
6.01152e-09	-1.32582	0.931	0.47	0.000115511	Goblet cells	IL5RA
6.11829e-09	-0.152966	0.966	0.488	0.000117563	Goblet cells	SMIM5
6.14947e-09	1.45104	1	0.488	0.000118162	Goblet cells	NT5C2
6.19351e-09	0.939732	0.931	0.406	0.000119008	Goblet cells	C5orf30
6.21321e-09	0.618518	0.931	0.378	0.000119387	Goblet cells	PLEKHA6
6.22974e-09	2.12339	0.862	0.304	0.000119705	Goblet cells	CRABP2
6.4907e-09	1.46043	0.862	0.286	0.000124719	Goblet cells	CAPN9
6.60203e-09	-0.998558	1	0.64	0.000126858	Goblet cells	DNAJB4
6.63307e-09	1.35296	1	0.668	0.000127454	Goblet cells	ADAM9
6.63551e-09	1.56106	0.931	0.367	0.000127501	Goblet cells	ALDH3B2
6.88569e-09	-0.53059	1	0.739	0.000132308	Goblet cells	TUT4
6.91626e-09	-0.564228	1	0.816	0.000132896	Goblet cells	PRMT1
6.91696e-09	-0.878956	0.897	0.438	0.000132909	Goblet cells	ZC2HC1C
6.95753e-09	-0.510687	0.966	0.615	0.000133689	Goblet cells	PCDH7
6.992e-09	-0.615793	1	0.565	0.000134351	Goblet cells	KIAA1841
7.027e-09	0.784646	0.931	0.378	0.000135024	Goblet cells	CBX4
7.08676e-09	2.28597	0.862	0.353	0.000136172	Goblet cells	C1QTNF9B
7.13774e-09	2.21339	0.897	0.459	0.000137152	Goblet cells	C16orf89
7.19238e-09	1.15834	0.966	0.424	0.000138202	Goblet cells	NBPF10
7.41877e-09	-0.395506	1	0.629	0.000142552	Goblet cells	IMPA2
7.45495e-09	-0.767456	1	0.654	0.000143247	Goblet cells	CEP89
7.62355e-09	-0.846754	1	0.58	0.000146487	Goblet cells	PLIN2
7.69778e-09	-0.70744	0.966	0.781	0.000147913	Goblet cells	HIKESHI
7.74152e-09	-0.199204	0.931	0.512	0.000148753	Goblet cells	PLXNA2
7.79563e-09	-1.77135	0.897	0.463	0.000149793	Goblet cells	AC009093.3
7.95346e-09	1.67292	1	0.548	0.000152826	Goblet cells	CHP2
8.0808e-09	0.275577	0.966	0.516	0.000155273	Goblet cells	ZNF483
8.10851e-09	3.32342	0.759	0.258	0.000155805	Goblet cells	DUOX2
8.1097e-09	-0.533866	1	0.64	0.000155828	Goblet cells	DNAJC9
8.1111e-09	1.47766	1	0.686	0.000155855	Goblet cells	KLK11
8.20335e-09	-1.18676	1	0.721	0.000157627	Goblet cells	CFAP20
8.52005e-09	0.597188	0.966	0.488	0.000163713	Goblet cells	PPP1R13B
8.68424e-09	-0.504519	1	0.587	0.000166868	Goblet cells	TLE3
8.68494e-09	-0.871217	1	0.555	0.000166881	Goblet cells	CELF2
8.68937e-09	0.929347	1	0.855	0.000166966	Goblet cells	RRBP1
8.74526e-09	0.536852	1	0.512	0.00016804	Goblet cells	FYCO1
8.81221e-09	1.50037	0.931	0.389	0.000169327	Goblet cells	ATP10B
8.93878e-09	2.08656	0.828	0.258	0.000171759	Goblet cells	DEPP1
9.02348e-09	-0.184154	0.966	0.527	0.000173386	Goblet cells	CRTAP
9.04617e-09	-0.576897	0.966	0.707	0.000173822	Goblet cells	WDR77
9.10867e-09	0.491646	1	0.512	0.000175023	Goblet cells	NEDD4
9.23876e-09	1.13319	1	0.76	0.000177523	Goblet cells	REEP3
9.28623e-09	-0.974728	1	0.714	0.000178435	Goblet cells	GET1
9.40881e-09	0.209629	0.966	0.488	0.00018079	Goblet cells	NCAPH2
9.51019e-09	1.27338	0.966	0.431	0.000182738	Goblet cells	FOXP4
9.72401e-09	0.539073	0.931	0.41	0.000186847	Goblet cells	FAM120C
9.75793e-09	0.867678	0.862	0.304	0.000187499	Goblet cells	C1orf226
9.76423e-09	0.633296	0.966	0.615	0.00018762	Goblet cells	SCGB3A1
9.95376e-09	1.39691	1	0.516	0.000191262	Goblet cells	ZNF185
1.01597e-08	-0.876063	1	0.696	0.000195219	Goblet cells	TMEM68
1.01793e-08	1.09557	0.966	0.428	0.000195596	Goblet cells	SLC9A8
1.02403e-08	-1.22892	0.966	0.728	0.000196767	Goblet cells	TUSC3
1.03931e-08	1.46875	0.966	0.583	0.000199704	Goblet cells	SDR16C5
1.04017e-08	1.29619	0.966	0.431	0.000199868	Goblet cells	KANTR
1.04078e-08	-0.568959	1	0.629	0.000199986	Goblet cells	TOGARAM1
1.04913e-08	-0.428463	0.931	0.629	0.000201591	Goblet cells	GSTM4
1.05744e-08	2.60482	0.793	0.307	0.000203188	Goblet cells	DKK1
1.05898e-08	-0.286913	1	0.668	0.000203483	Goblet cells	TMEM218
1.06017e-08	2.82276	0.69	0.24	0.000203712	Goblet cells	GJB1
1.06964e-08	1.03709	1	0.876	0.000205532	Goblet cells	TNFSF10
1.07048e-08	1.58666	0.966	0.438	0.000205693	Goblet cells	CACFD1
1.07085e-08	-1.65158	1	0.661	0.000205763	Goblet cells	B9D2
1.08262e-08	0.954289	0.966	0.442	0.000208025	Goblet cells	PCDHA4
1.08679e-08	-0.415548	0.966	0.618	0.000208826	Goblet cells	BLMH
1.08873e-08	1.96012	0.966	0.548	0.0002092	Goblet cells	SLC9A3R2
1.0926e-08	2.08672	0.897	0.357	0.000209943	Goblet cells	FGFBP1
1.09439e-08	-0.926818	1	0.643	0.000210286	Goblet cells	ELK3
1.09471e-08	0.244678	0.897	0.36	0.000210348	Goblet cells	CHST15
1.09884e-08	-0.248188	0.966	0.523	0.000211142	Goblet cells	TMEM234
1.12257e-08	1.17609	1	0.809	0.000215701	Goblet cells	CTSC
1.12971e-08	0.337643	1	0.534	0.000217073	Goblet cells	NUP205
1.14489e-08	0.355207	0.966	0.442	0.000219991	Goblet cells	ZNF189
1.14891e-08	-0.579932	1	0.693	0.000220762	Goblet cells	NOC3L
1.15255e-08	-1.03446	1	0.625	0.000221462	Goblet cells	CEP162
1.15792e-08	-0.402265	1	0.707	0.000222495	Goblet cells	SNX7
1.1712e-08	0.566918	0.931	0.428	0.000225046	Goblet cells	GOLGA2P7
1.175e-08	0.197884	0.966	0.463	0.000225776	Goblet cells	ZNF516
1.18146e-08	-0.716756	0.897	0.435	0.000227017	Goblet cells	TPPP
1.18224e-08	-0.294701	0.966	0.625	0.000227167	Goblet cells	DDB2
1.19177e-08	0.741837	0.966	0.449	0.000228999	Goblet cells	RAB17
1.19323e-08	1.107	0.966	0.449	0.00022928	Goblet cells	DOLPP1
1.19355e-08	0.334389	0.966	0.491	0.000229342	Goblet cells	SPSB2
1.21177e-08	-0.637563	0.897	0.473	0.000232842	Goblet cells	LRP8
1.22788e-08	-0.201008	0.931	0.442	0.000235937	Goblet cells	SLC4A8
1.23149e-08	1.42659	0.931	0.378	0.000236632	Goblet cells	OAS3
1.24638e-08	0.484941	0.966	0.477	0.000239492	Goblet cells	PTPN14
1.25126e-08	-0.513675	0.724	0.18	0.00024043	Goblet cells	APOBEC3A
1.29268e-08	-0.250462	0.966	0.541	0.000248388	Goblet cells	D2HGDH
1.29459e-08	-0.846957	0.966	0.477	0.000248756	Goblet cells	DAPK1
1.29507e-08	0.573497	0.966	0.456	0.000248848	Goblet cells	FZD1
1.32795e-08	0.586101	0.966	0.47	0.000255165	Goblet cells	PXDC1
1.33614e-08	0.550671	0.966	0.459	0.000256739	Goblet cells	P2RY1
1.33757e-08	2.04347	0.759	0.208	0.000257014	Goblet cells	FER1L4
1.35214e-08	-0.695748	1	0.608	0.000259814	Goblet cells	FAM13A
1.36024e-08	1.4476	0.966	0.431	0.00026137	Goblet cells	CPAMD8
1.36112e-08	1.04978	1	0.82	0.00026154	Goblet cells	POR
1.37835e-08	1.64926	0.966	0.466	0.000264849	Goblet cells	PDLIM2
1.38119e-08	0.90549	1	0.859	0.000265396	Goblet cells	ASAH1
1.39009e-08	-1.42152	0.966	0.64	0.000267107	Goblet cells	PHGDH
1.39464e-08	0.847241	0.931	0.403	0.000267981	Goblet cells	KANK2
1.40143e-08	-0.262582	0.897	0.47	0.000269284	Goblet cells	SLIT2
1.40481e-08	1.93871	0.897	0.343	0.000269935	Goblet cells	TXNDC5
1.41609e-08	-0.171095	1	0.629	0.000272103	Goblet cells	HNRNPLL
1.4283e-08	-1.85765	1	0.77	0.000274447	Goblet cells	DST
1.44108e-08	0.330735	0.966	0.512	0.000276904	Goblet cells	CNKSR1
1.45631e-08	2.00366	0.897	0.396	0.00027983	Goblet cells	ADTRP
1.4719e-08	1.53517	0.966	0.484	0.000282826	Goblet cells	STX19
1.47817e-08	0.225453	0.897	0.364	0.00028403	Goblet cells	TGFB2
1.51125e-08	-0.496903	0.862	0.307	0.000290386	Goblet cells	PIP
1.51781e-08	0.646344	1	0.519	0.000291648	Goblet cells	CREBBP
1.52222e-08	1.71616	0.931	0.382	0.000292494	Goblet cells	TUFT1
1.55772e-08	0.880958	0.897	0.364	0.000299316	Goblet cells	PLEKHM3
1.57523e-08	6.14017	0.483	0.092	0.00030268	Goblet cells	SPRR2A
1.586e-08	-0.813608	0.931	0.604	0.00030475	Goblet cells	HRAS
1.59475e-08	1.93998	0.828	0.265	0.000306431	Goblet cells	KLRF1
1.60838e-08	1.69148	0.966	0.565	0.00030905	Goblet cells	OAS1
1.61136e-08	-0.531543	0.828	0.385	0.000309622	Goblet cells	ANKRD45
1.62626e-08	-1.31881	0.966	0.615	0.000312486	Goblet cells	BHLHE41
1.62776e-08	-1.64406	0.897	0.385	0.000312774	Goblet cells	MIA
1.63109e-08	0.748762	0.966	0.463	0.000313414	Goblet cells	RNF19B
1.66117e-08	-0.698346	0.931	0.597	0.000319194	Goblet cells	ARMH1
1.67249e-08	0.566193	0.966	0.452	0.000321369	Goblet cells	ZNF557
1.67428e-08	0.858536	0.966	0.463	0.000321714	Goblet cells	MARK1
1.68738e-08	0.224152	0.966	0.452	0.00032423	Goblet cells	POLR2J3-1
1.70892e-08	1.17102	0.931	0.396	0.000328369	Goblet cells	APOLD1
1.71578e-08	-0.478277	0.897	0.491	0.000329686	Goblet cells	SERPINB13
1.73522e-08	0.157048	0.966	0.502	0.000333423	Goblet cells	ARMH3
1.73736e-08	-1.27389	0.931	0.509	0.000333834	Goblet cells	CFAP69
1.73844e-08	2.45547	0.759	0.208	0.00033404	Goblet cells	ASPHD2
1.74302e-08	0.848138	0.931	0.392	0.000334922	Goblet cells	PDE8B
1.74403e-08	0.581488	0.966	0.495	0.000335116	Goblet cells	LCMT2
1.74468e-08	0.109352	0.966	0.459	0.000335241	Goblet cells	TECPR2
1.74898e-08	-0.416772	1	0.689	0.000336067	Goblet cells	PCIF1
1.77344e-08	0.343968	0.931	0.431	0.000340767	Goblet cells	APOBEC3F
1.77818e-08	0.856959	0.931	0.396	0.000341678	Goblet cells	COG5
1.79582e-08	-0.767989	0.931	0.466	0.000345068	Goblet cells	ACBD7
1.81004e-08	-0.69715	0.966	0.654	0.000347798	Goblet cells	LBH
1.81875e-08	1.33388	1	0.625	0.000349472	Goblet cells	RND3
1.81991e-08	-0.599685	1	0.749	0.000349696	Goblet cells	ACAT1
1.82105e-08	0.212037	1	0.558	0.000349914	Goblet cells	ZNF585A
1.82611e-08	0.563924	0.931	0.463	0.000350887	Goblet cells	UCK1
1.8284e-08	-2.63002	0.966	0.746	0.000351327	Goblet cells	C12orf75
1.85706e-08	1.15544	0.931	0.406	0.000356834	Goblet cells	C12orf66
1.85936e-08	1.72299	1	0.64	0.000357276	Goblet cells	C15orf48
1.86374e-08	0.512971	0.966	0.452	0.000358117	Goblet cells	SEMA3E
1.86802e-08	0.479892	0.931	0.442	0.00035894	Goblet cells	AXIN1
1.8756e-08	0.407809	1	0.534	0.000360397	Goblet cells	ZNF750
1.88669e-08	0.729781	0.931	0.424	0.000362527	Goblet cells	GPLD1
1.89027e-08	0.51551	0.897	0.35	0.000363215	Goblet cells	WFDC3
1.90506e-08	1.60679	0.966	0.541	0.000366057	Goblet cells	PODXL
1.9107e-08	0.983565	1	0.827	0.000367141	Goblet cells	KDELR2
1.91297e-08	0.750948	0.966	0.452	0.000367577	Goblet cells	BNIPL
1.92938e-08	1.41514	0.931	0.385	0.00037073	Goblet cells	CAVIN2
1.93089e-08	0.198818	1	0.58	0.000371021	Goblet cells	NLRX1
1.9321e-08	1.54564	0.966	0.438	0.000371252	Goblet cells	ATXN7
1.93417e-08	0.555203	0.966	0.481	0.00037165	Goblet cells	ARNTL
1.94721e-08	1.44783	0.966	0.438	0.000374157	Goblet cells	B4GALT2
1.98484e-08	1.53163	0.793	0.254	0.000381386	Goblet cells	KCNJ14
2.00885e-08	1.14233	1	0.869	0.000386	Goblet cells	LY6E
2.00983e-08	1.42751	0.966	0.661	0.000386188	Goblet cells	ANPEP
2.01078e-08	0.175585	0.897	0.353	0.000386371	Goblet cells	SYDE2
2.01658e-08	1.06798	0.966	0.452	0.000387486	Goblet cells	TNFRSF10B
2.0184e-08	-0.376581	0.966	0.654	0.000387835	Goblet cells	HSD17B8
2.02028e-08	1.65945	0.966	0.569	0.000388197	Goblet cells	PDZK1IP1
2.04274e-08	0.947732	1	0.509	0.000392513	Goblet cells	BEND7
2.04344e-08	-0.107039	0.966	0.502	0.000392648	Goblet cells	RAB11FIP4
2.04659e-08	0.4273	0.931	0.438	0.000393252	Goblet cells	SPIRE2
2.05553e-08	1.76204	0.828	0.269	0.00039497	Goblet cells	CCDC68
2.05647e-08	-0.103134	1	0.558	0.000395151	Goblet cells	FOXK1
2.07727e-08	0.341736	0.966	0.502	0.000399148	Goblet cells	ZNF649
2.08969e-08	-0.671777	1	0.823	0.000401535	Goblet cells	ESD
2.09012e-08	1.86692	0.862	0.304	0.000401616	Goblet cells	TNNC1
2.09336e-08	0.830913	0.931	0.392	0.00040224	Goblet cells	VEGFC
2.10745e-08	-0.254314	0.966	0.555	0.000404947	Goblet cells	TMPRSS11D
2.11731e-08	-0.924996	1	0.781	0.000406841	Goblet cells	NASP
2.13061e-08	-0.409264	0.966	0.615	0.000409397	Goblet cells	PTGR2
2.18113e-08	-1.14521	0.931	0.565	0.000419105	Goblet cells	ZNF440
2.19927e-08	1.5176	1	0.618	0.00042259	Goblet cells	ADGRF1
2.20073e-08	0.840649	0.966	0.456	0.00042287	Goblet cells	TMEM8A
2.20151e-08	-0.100977	1	0.625	0.00042302	Goblet cells	TBPL1
2.21379e-08	-1.4095	0.828	0.371	0.000425379	Goblet cells	PECAM1
2.2194e-08	-0.268992	0.897	0.42	0.000426458	Goblet cells	TMPRSS3
2.22286e-08	0.582985	1	0.541	0.000427122	Goblet cells	SHOX
2.22546e-08	-0.664243	1	0.668	0.000427623	Goblet cells	CKAP5
2.23173e-08	0.529263	0.931	0.466	0.000428828	Goblet cells	SFI1
2.23596e-08	-0.170231	0.793	0.346	0.000429639	Goblet cells	ERBB4
2.2818e-08	0.90987	0.966	0.445	0.000438447	Goblet cells	TOM1L2
2.30667e-08	0.61233	0.759	0.251	0.000443226	Goblet cells	VSTM2L
2.31066e-08	-2.16398	0.897	0.548	0.000443993	Goblet cells	FANK1
2.32446e-08	0.354032	1	0.551	0.000446645	Goblet cells	CBLL1
2.34294e-08	0.340414	1	0.548	0.000450195	Goblet cells	TBC1D2B
2.34827e-08	-2.59628	0.862	0.558	0.00045122	Goblet cells	PACRG
2.35635e-08	1.46644	0.966	0.459	0.000452773	Goblet cells	LRRC17
2.4135e-08	1.63644	0.966	0.569	0.000463753	Goblet cells	RNASE4
2.42107e-08	0.268825	0.966	0.502	0.000465208	Goblet cells	TADA1
2.42204e-08	-0.444483	0.966	0.625	0.000465395	Goblet cells	KATNA1
2.43183e-08	1.22281	0.966	0.442	0.000467276	Goblet cells	SLC2A13
2.45025e-08	1.25235	0.966	0.442	0.000470816	Goblet cells	NACC1
2.47885e-08	0.722061	0.966	0.47	0.000476311	Goblet cells	NCLN
2.51864e-08	0.988416	0.862	0.314	0.000483958	Goblet cells	GPAT3
2.53202e-08	-1.62779	0.966	0.636	0.000486528	Goblet cells	IFT46
2.5881e-08	0.837206	0.931	0.403	0.000497303	Goblet cells	ZNF618
2.59773e-08	0.887216	0.966	0.473	0.000499154	Goblet cells	ZNF708
2.6171e-08	-0.45145	1	0.774	0.000502875	Goblet cells	SF3B4
2.61721e-08	0.552799	1	0.527	0.000502896	Goblet cells	EYA4
2.62445e-08	-0.125484	1	0.615	0.000504288	Goblet cells	ICE1
2.62817e-08	1.39484	0.828	0.283	0.000505002	Goblet cells	ARHGEF17
2.63454e-08	1.03984	1	0.77	0.000506227	Goblet cells	UAP1
2.65437e-08	2.08676	0.862	0.329	0.000510038	Goblet cells	IP6K3
2.66025e-08	0.487281	0.966	0.452	0.000511167	Goblet cells	CEP112
2.67576e-08	-0.205395	1	0.551	0.000514147	Goblet cells	DNMBP
2.69169e-08	-2.03654	0.966	0.65	0.000517208	Goblet cells	SPATA33
2.71105e-08	0.77213	0.931	0.428	0.000520929	Goblet cells	ZXDC
2.71213e-08	-1.43083	1	0.749	0.000521136	Goblet cells	ZC2HC1A
2.72227e-08	1.88241	0.931	0.473	0.000523084	Goblet cells	MESP1
2.74552e-08	1.30117	0.897	0.357	0.000527553	Goblet cells	ZFYVE26
2.74946e-08	1.76116	0.897	0.346	0.00052831	Goblet cells	PIK3C2B
2.75726e-08	0.65796	0.931	0.456	0.000529807	Goblet cells	PLCD1
2.75877e-08	0.107698	0.966	0.555	0.000530097	Goblet cells	CDH3
2.78018e-08	1.40105	1	0.703	0.000534211	Goblet cells	LRRK1
2.78345e-08	-1.36087	0.931	0.509	0.000534839	Goblet cells	AL390879.1
2.81389e-08	1.84779	0.793	0.244	0.000540689	Goblet cells	SAMD4A
2.83911e-08	3.56557	0.414	0.049	0.000545535	Goblet cells	KRT2
2.85083e-08	-0.894403	1	0.951	0.000547787	Goblet cells	SEPTIN7
2.88446e-08	-0.383274	1	0.572	0.000554249	Goblet cells	ZBTB21
2.89666e-08	0.190379	0.966	0.47	0.000556592	Goblet cells	ZNF587
2.95318e-08	-0.545545	0.966	0.707	0.000567454	Goblet cells	HLTF
2.97303e-08	3.4999	0.414	0.042	0.000571268	Goblet cells	ADM2
2.97358e-08	0.623649	1	0.527	0.000571374	Goblet cells	ATP9A
2.97672e-08	0.383162	0.966	0.488	0.000571976	Goblet cells	TEF
3.02799e-08	0.323799	0.828	0.332	0.000581828	Goblet cells	FBXL2
3.05979e-08	0.206941	0.931	0.406	0.000587938	Goblet cells	TVP23C
3.07411e-08	0.401653	1	0.541	0.00059069	Goblet cells	SYT14
3.08478e-08	-0.621644	0.966	0.519	0.00059274	Goblet cells	TRAF3
3.08998e-08	-2.61708	0.862	0.544	0.000593739	Goblet cells	EFCAB10
3.09944e-08	-0.626511	0.897	0.527	0.000595556	Goblet cells	KATNB1
3.10809e-08	-0.642614	0.931	0.459	0.00059722	Goblet cells	TLR1
3.13985e-08	1.06229	0.966	0.449	0.000603321	Goblet cells	PTK6
3.16216e-08	-1.03014	0.966	0.477	0.000607609	Goblet cells	PLAUR
3.18894e-08	0.323625	1	0.537	0.000612756	Goblet cells	IFIH1
3.23593e-08	-0.169839	0.966	0.466	0.000621784	Goblet cells	ZNF566
3.2435e-08	0.410429	0.897	0.382	0.000623238	Goblet cells	ZNF713
3.24388e-08	-0.627175	1	0.696	0.000623311	Goblet cells	PPID
3.24671e-08	1.55897	0.966	0.53	0.000623855	Goblet cells	ANG
3.25146e-08	-0.163904	1	0.654	0.000624768	Goblet cells	ING4
3.25817e-08	1.0151	1	0.519	0.000626058	Goblet cells	VPS54
3.26365e-08	0.716021	1	0.519	0.00062711	Goblet cells	PDE8A
3.28603e-08	1.8922	0.862	0.311	0.00063141	Goblet cells	RORB
3.29371e-08	1.8846	0.793	0.244	0.000632887	Goblet cells	RNF183
3.30617e-08	1.06634	0.931	0.406	0.000635281	Goblet cells	NR1D1
3.33516e-08	0.196369	1	0.541	0.000640851	Goblet cells	DENND1B
3.34338e-08	1.01386	0.897	0.371	0.000642431	Goblet cells	HELZ2
3.34687e-08	-0.744191	0.966	0.735	0.0006431	Goblet cells	IAH1
3.38292e-08	-0.992973	1	0.848	0.000650028	Goblet cells	CBX5
3.38494e-08	1.35219	1	0.576	0.000650416	Goblet cells	PLA2R1
3.38763e-08	1.49196	0.966	0.551	0.000650933	Goblet cells	MLPH
3.39278e-08	-1.03597	0.966	0.731	0.000651923	Goblet cells	HMGN5
3.41842e-08	-0.72961	0.966	0.608	0.000656849	Goblet cells	PCNX4
3.42384e-08	-1.19024	1	0.678	0.000657892	Goblet cells	SMAP2
3.44585e-08	-0.511806	0.931	0.548	0.00066212	Goblet cells	SRGAP2C
3.45476e-08	-0.199792	1	0.583	0.000663832	Goblet cells	ARPIN
3.45793e-08	-0.217705	1	0.611	0.000664442	Goblet cells	NEDD9
3.47847e-08	0.575609	0.966	0.491	0.000668388	Goblet cells	ZNF605
3.4927e-08	-0.196871	1	0.682	0.000671121	Goblet cells	HCFC1R1
3.49343e-08	-0.334289	1	0.654	0.000671263	Goblet cells	REV1
3.53932e-08	0.751497	0.966	0.459	0.00068008	Goblet cells	MARVELD3
3.57934e-08	-0.344199	0.966	0.583	0.000687771	Goblet cells	TASP1
3.60076e-08	4.29627	0.345	0.067	0.000691886	Goblet cells	GPX6
3.60632e-08	0.930353	0.966	0.449	0.000692955	Goblet cells	FOXQ1
3.61121e-08	-2.4006	0.966	0.64	0.000693894	Goblet cells	RIPOR2
3.61215e-08	0.945258	0.966	0.449	0.000694074	Goblet cells	ARNTL2
3.61813e-08	0.987584	1	0.827	0.000695224	Goblet cells	TM9SF3
3.64264e-08	0.805891	1	0.523	0.000699933	Goblet cells	WHAMM
3.66541e-08	0.819678	1	0.883	0.000704309	Goblet cells	ARF4
3.69077e-08	-1.63316	0.828	0.42	0.000709182	Goblet cells	KIAA2012
3.69371e-08	-0.247461	1	0.551	0.000709747	Goblet cells	EPB41L5
3.70422e-08	1.61344	0.966	0.519	0.000711766	Goblet cells	LDLR
3.71221e-08	-0.537913	0.931	0.449	0.000713301	Goblet cells	ZFP3
3.72177e-08	-0.20138	0.966	0.583	0.000715139	Goblet cells	SEMA4B
3.74671e-08	0.69769	0.966	0.484	0.00071993	Goblet cells	USP27X
3.75796e-08	-0.528905	0.966	0.696	0.000722091	Goblet cells	CMSS1
3.77134e-08	0.429852	0.966	0.484	0.000724662	Goblet cells	B3GALNT2
3.78666e-08	0.467786	1	0.548	0.000727608	Goblet cells	TMEM144
3.80735e-08	0.258067	0.931	0.417	0.000731583	Goblet cells	SWT1
3.84756e-08	-0.236902	1	0.551	0.000739309	Goblet cells	EHMT2
3.86556e-08	1.24052	1	0.587	0.000742768	Goblet cells	TMEM150C
3.87789e-08	1.83355	0.897	0.428	0.000745137	Goblet cells	PLPP1
3.89055e-08	1.14187	1	0.756	0.00074757	Goblet cells	ABLIM1
3.91275e-08	0.250218	1	0.551	0.000751835	Goblet cells	CYBC1
3.95611e-08	-0.854734	1	0.675	0.000760167	Goblet cells	FGFR1OP
3.97448e-08	2.15726	0.793	0.251	0.000763696	Goblet cells	GPRC5A
3.99671e-08	0.367049	1	0.562	0.000767969	Goblet cells	PHYKPL
4.03284e-08	0.31434	0.931	0.491	0.000774909	Goblet cells	PHLPP1
4.05363e-08	0.430287	0.966	0.502	0.000778905	Goblet cells	MARK2
4.09762e-08	0.90778	1	0.523	0.000787358	Goblet cells	NR3C2
4.09866e-08	-2.00043	0.828	0.484	0.000787558	Goblet cells	EPPIN-WFDC6
4.12777e-08	0.466235	0.897	0.367	0.00079315	Goblet cells	HDAC9
4.16825e-08	0.17097	0.931	0.431	0.00080093	Goblet cells	COBL
4.17779e-08	0.372204	0.966	0.498	0.000802762	Goblet cells	BIVM
4.18117e-08	0.407464	0.966	0.488	0.000803411	Goblet cells	TXNRD2
4.2439e-08	-3.23062	0.966	0.792	0.000815465	Goblet cells	STMN1
4.25161e-08	0.587942	0.966	0.47	0.000816946	Goblet cells	AREL1
4.28272e-08	1.38797	0.862	0.318	0.000822925	Goblet cells	HECW2
4.29141e-08	-1.37632	0.966	0.678	0.000824594	Goblet cells	SSBP4
4.30706e-08	1.36254	1	0.551	0.000827601	Goblet cells	ATP7B
4.32747e-08	0.616816	0.931	0.431	0.000831524	Goblet cells	ATG2B
4.32953e-08	-1.24649	0.966	0.59	0.000831918	Goblet cells	PPP1R36
4.33384e-08	1.25746	0.931	0.406	0.000832748	Goblet cells	SHB
4.35235e-08	-0.848748	1	0.668	0.000836303	Goblet cells	TRMT1L
4.38227e-08	-0.66745	1	0.707	0.000842053	Goblet cells	CSE1L
4.41386e-08	-0.37384	0.966	0.565	0.000848122	Goblet cells	POC5
4.42914e-08	-0.227794	0.966	0.466	0.000851059	Goblet cells	ZNF117
4.48148e-08	0.528299	0.897	0.438	0.000861116	Goblet cells	TRAPPC9
4.48904e-08	-0.604486	1	0.618	0.000862569	Goblet cells	KITLG
4.49646e-08	1.14795	1	0.534	0.000863995	Goblet cells	ABHD17C
4.50024e-08	-0.310429	0.966	0.484	0.000864721	Goblet cells	GLIS3
4.50276e-08	1.41823	0.966	0.481	0.000865206	Goblet cells	KLK10
4.52474e-08	-1.36038	0.966	0.572	0.000869429	Goblet cells	LAMC2
4.54457e-08	0.771578	0.931	0.452	0.000873238	Goblet cells	MBTPS2
4.5569e-08	-0.936085	0.966	0.555	0.000875608	Goblet cells	ICA1L
4.55712e-08	-0.672663	0.897	0.456	0.000875651	Goblet cells	USP2
4.56706e-08	0.235959	1	0.541	0.000877561	Goblet cells	VPS33A
4.5943e-08	0.976068	0.966	0.466	0.000882795	Goblet cells	CLUH
4.60843e-08	-1.03445	1	0.654	0.000885509	Goblet cells	AK9
4.64335e-08	0.287377	0.966	0.53	0.000892221	Goblet cells	VPS52
4.65289e-08	0.845069	0.966	0.47	0.000894052	Goblet cells	TYW5
4.65722e-08	0.881162	0.517	0.078	0.000894885	Goblet cells	AC112518.1
4.68486e-08	0.258219	0.931	0.481	0.000900195	Goblet cells	ANKEF1
4.69439e-08	-1.18287	1	0.784	0.000902028	Goblet cells	COMMD8
4.69696e-08	0.647329	0.931	0.442	0.000902521	Goblet cells	ZNF805
4.7215e-08	0.895466	0.966	0.456	0.000907236	Goblet cells	TENT5C
4.72884e-08	1.41153	0.966	0.459	0.000908647	Goblet cells	KCNS3
4.74655e-08	1.22469	0.966	0.456	0.00091205	Goblet cells	TMEM164
4.74969e-08	-0.898208	0.931	0.42	0.000912652	Goblet cells	DGKE
4.75004e-08	-0.8767	0.897	0.488	0.000912721	Goblet cells	TPRG1
4.75346e-08	-1.64786	0.931	0.576	0.000913376	Goblet cells	MAPRE3
4.77334e-08	-0.625975	1	0.615	0.000917197	Goblet cells	L3MBTL2
4.80718e-08	0.209847	0.931	0.435	0.000923699	Goblet cells	ALS2
4.81545e-08	-0.482634	0.897	0.569	0.000925289	Goblet cells	C20orf27
4.81628e-08	0.241923	0.966	0.509	0.000925449	Goblet cells	ERI2
4.84141e-08	1.5452	0.966	0.502	0.000930278	Goblet cells	MYLPF
4.85522e-08	-0.946986	1	0.774	0.00093293	Goblet cells	ITGB3BP
4.85655e-08	0.297962	1	0.555	0.000933186	Goblet cells	SPARCL1
4.89415e-08	-0.63191	0.966	0.59	0.00094041	Goblet cells	NBL1
4.91033e-08	1.04239	0.966	0.463	0.00094352	Goblet cells	ADHFE1
4.94896e-08	0.51968	0.966	0.473	0.000950943	Goblet cells	SLC22A5
4.95301e-08	-0.555242	0.966	0.551	0.000951721	Goblet cells	N6AMT1
4.98101e-08	0.656389	0.931	0.431	0.000957101	Goblet cells	ADAM32
4.9838e-08	0.359108	0.966	0.523	0.000957636	Goblet cells	TTL
5.02248e-08	1.51992	0.828	0.29	0.00096507	Goblet cells	ATP8A2
5.05847e-08	1.01135	0.966	0.456	0.000971986	Goblet cells	HSH2D
5.0724e-08	0.895035	0.931	0.417	0.000974662	Goblet cells	ALG9
5.07709e-08	-0.331607	0.966	0.541	0.000975563	Goblet cells	GEN1
5.14474e-08	0.6604	0.966	0.509	0.000988562	Goblet cells	PRR14
5.26489e-08	0.240364	0.793	0.329	0.00101165	Goblet cells	ROPN1B
5.27648e-08	-1.64865	0.966	0.714	0.00101388	Goblet cells	IFT81
5.28875e-08	-0.327816	1	0.59	0.00101623	Goblet cells	NSMAF
5.2911e-08	0.684676	0.966	0.47	0.00101669	Goblet cells	TAP2
5.31119e-08	0.831496	0.897	0.389	0.00102055	Goblet cells	ARG2
5.33415e-08	0.794883	0.966	0.481	0.00102496	Goblet cells	TLCD2
5.33731e-08	1.08634	0.931	0.403	0.00102556	Goblet cells	VIPR1
5.34519e-08	0.133458	0.966	0.537	0.00102708	Goblet cells	OSTM1
5.3669e-08	0.320932	0.931	0.428	0.00103125	Goblet cells	SYCP2
5.3844e-08	-1.3403	0.966	0.647	0.00103461	Goblet cells	COX7A1
5.4128e-08	-0.3322	0.931	0.516	0.00104007	Goblet cells	GALM
5.4337e-08	0.797074	1	0.534	0.00104409	Goblet cells	ZNF138
5.43481e-08	-0.44761	1	0.615	0.0010443	Goblet cells	CARF
5.46434e-08	-0.708954	0.966	0.643	0.00104997	Goblet cells	HDGFL3
5.4962e-08	-0.104019	0.862	0.413	0.00105609	Goblet cells	COL21A1
5.49835e-08	0.452152	1	0.562	0.00105651	Goblet cells	SAP30L
5.4988e-08	1.03388	0.931	0.413	0.00105659	Goblet cells	STYK1
5.51251e-08	-0.271144	0.931	0.58	0.00105923	Goblet cells	NT5C3B
5.53143e-08	0.173703	1	0.594	0.00106287	Goblet cells	USP28
5.57564e-08	-0.142267	0.931	0.47	0.00107136	Goblet cells	FERMT1
5.58941e-08	-0.111812	1	0.618	0.00107401	Goblet cells	AASDH
5.62504e-08	1.38118	0.966	0.459	0.00108085	Goblet cells	MARCH3
5.62753e-08	-1.59725	0.931	0.636	0.00108133	Goblet cells	SMYD2
5.64043e-08	-0.435288	0.966	0.671	0.00108381	Goblet cells	GNPDA1
5.64449e-08	-1.22759	0.759	0.35	0.00108459	Goblet cells	COL28A1
5.66633e-08	0.589031	0.897	0.452	0.00108879	Goblet cells	EPDR1
5.67095e-08	1.56912	0.966	0.481	0.00108967	Goblet cells	S100A8
5.69539e-08	-0.899676	0.966	0.636	0.00109437	Goblet cells	CHCHD6
5.71272e-08	-1.04342	0.966	0.618	0.0010977	Goblet cells	TNC
5.73668e-08	-0.356118	0.897	0.403	0.0011023	Goblet cells	BIN1
5.74561e-08	3.53498	0.345	0.074	0.00110402	Goblet cells	SERTM1
5.74774e-08	1.20911	1	0.534	0.00110443	Goblet cells	LMTK2
5.76859e-08	1.1134	0.966	0.459	0.00110843	Goblet cells	C4orf19
5.78123e-08	-0.477817	0.966	0.541	0.00111086	Goblet cells	ZBTB18
5.79663e-08	1.30988	1	0.601	0.00111382	Goblet cells	TCIM
5.81923e-08	0.60451	1	0.541	0.00111817	Goblet cells	ILDR1
5.82769e-08	-1.23208	0.966	0.558	0.00111979	Goblet cells	USP18
5.82969e-08	2.94909	0.655	0.184	0.00112018	Goblet cells	DUSP8
5.85962e-08	-0.893664	0.966	0.71	0.00112593	Goblet cells	ITGA2
5.8639e-08	0.40562	1	0.548	0.00112675	Goblet cells	FBXO28
5.86432e-08	-0.204367	0.966	0.601	0.00112683	Goblet cells	TCAIM
5.8687e-08	0.323902	0.931	0.435	0.00112767	Goblet cells	SLC38A9
5.87129e-08	3.50545	0.448	0.049	0.00112817	Goblet cells	B3GNT6
5.87516e-08	-0.380305	0.931	0.544	0.00112891	Goblet cells	ZFP90
5.88064e-08	0.54002	0.931	0.452	0.00112997	Goblet cells	LRP5
5.91271e-08	-2.23998	0.862	0.587	0.00113613	Goblet cells	CENPM
5.91489e-08	0.732055	1	0.53	0.00113655	Goblet cells	TMEM45A
5.95917e-08	0.361476	0.897	0.428	0.00114505	Goblet cells	EID2
5.96471e-08	0.141974	1	0.558	0.00114612	Goblet cells	HMG20A
6.00154e-08	1.49613	0.897	0.36	0.0011532	Goblet cells	C9orf40
6.03129e-08	1.24073	1	0.555	0.00115891	Goblet cells	PRKAA2
6.07703e-08	-0.128956	1	0.58	0.0011677	Goblet cells	CCDC69
6.09318e-08	-1.55157	0.862	0.47	0.0011708	Goblet cells	DNAH7
6.11368e-08	-0.104096	0.966	0.594	0.00117474	Goblet cells	PELP1
6.124e-08	0.11402	1	0.611	0.00117673	Goblet cells	TRAPPC12
6.1266e-08	0.3086	0.966	0.495	0.00117723	Goblet cells	LRIG2
6.17416e-08	-2.80232	0.793	0.456	0.00118637	Goblet cells	PIH1D3
6.17881e-08	0.456219	0.931	0.42	0.00118726	Goblet cells	PRIM2
6.20953e-08	0.380733	0.966	0.481	0.00119316	Goblet cells	PTPRJ
6.2523e-08	-0.191379	0.931	0.512	0.00120138	Goblet cells	COQ8B
6.2894e-08	-0.489962	0.966	0.668	0.00120851	Goblet cells	SRGAP3
6.33122e-08	1.25973	0.966	0.459	0.00121654	Goblet cells	TMEM62
6.33322e-08	-1.6037	1	0.767	0.00121693	Goblet cells	IGFBP2
6.35891e-08	0.439692	0.966	0.502	0.00122186	Goblet cells	GSK3A
6.4231e-08	0.334372	0.966	0.498	0.0012342	Goblet cells	MTRF1
6.42622e-08	0.751121	0.966	0.498	0.0012348	Goblet cells	WWP2
6.47051e-08	1.33165	0.966	0.463	0.00124331	Goblet cells	PCDH1
6.47262e-08	0.367731	0.931	0.445	0.00124371	Goblet cells	TFE3
6.47297e-08	0.159989	0.931	0.445	0.00124378	Goblet cells	ZNF808
6.49512e-08	0.928616	0.931	0.42	0.00124804	Goblet cells	SLC8B1
6.50545e-08	1.11221	1	0.898	0.00125002	Goblet cells	F3
6.51001e-08	0.82315	0.931	0.42	0.0012509	Goblet cells	MEX3D
6.52931e-08	-2.54831	0.897	0.594	0.00125461	Goblet cells	DRC3
6.58361e-08	1.1176	0.828	0.325	0.00126504	Goblet cells	PSAT1
6.58768e-08	0.724631	1	0.541	0.00126582	Goblet cells	ATP7A
6.66263e-08	0.441495	0.966	0.495	0.00128023	Goblet cells	FOXA1
6.67546e-08	1.22278	0.931	0.41	0.00128269	Goblet cells	ARHGEF38
6.73232e-08	-0.442828	1	0.664	0.00129362	Goblet cells	DLAT
6.76052e-08	-0.99238	0.966	0.707	0.00129903	Goblet cells	JAG1
6.76626e-08	1.6388	0.966	0.534	0.00130014	Goblet cells	NKX3-1
6.77239e-08	-1.55538	0.897	0.516	0.00130131	Goblet cells	MYB
6.7928e-08	0.393119	0.793	0.346	0.00130524	Goblet cells	MDFI
6.82092e-08	0.921725	0.862	0.332	0.00131064	Goblet cells	GDF11
6.84847e-08	-0.793789	0.931	0.618	0.00131593	Goblet cells	NUDT7
6.87483e-08	-0.585034	1	0.569	0.001321	Goblet cells	SMCHD1
6.89169e-08	1.17266	0.931	0.41	0.00132424	Goblet cells	ATP13A4
6.90333e-08	0.707744	0.966	0.484	0.00132648	Goblet cells	ULK3
6.99719e-08	-0.579899	1	0.76	0.00134451	Goblet cells	CEP57
7.00698e-08	-1.73923	0.966	0.558	0.00134639	Goblet cells	PTPRE
7.01644e-08	-0.107585	1	0.611	0.00134821	Goblet cells	SEMA5A
7.02983e-08	-0.293564	0.966	0.555	0.00135078	Goblet cells	PWWP2B
7.03075e-08	-0.68909	1	0.714	0.00135096	Goblet cells	SOX15
7.06951e-08	0.249324	0.931	0.484	0.00135841	Goblet cells	FXR2
7.0973e-08	0.552857	1	0.548	0.00136375	Goblet cells	TRIO
7.11518e-08	-0.162655	0.897	0.512	0.00136718	Goblet cells	TMEM51
7.12335e-08	-2.50342	0.897	0.548	0.00136875	Goblet cells	CFAP221
7.12353e-08	-0.806091	0.862	0.537	0.00136879	Goblet cells	PCP4L1
7.14134e-08	0.214294	0.931	0.512	0.00137221	Goblet cells	WDR47
7.18875e-08	3.24613	0.621	0.205	0.00138132	Goblet cells	CYP2A7
7.20955e-08	1.20092	0.897	0.371	0.00138531	Goblet cells	VANGL2
7.21473e-08	-0.927774	0.931	0.562	0.00138631	Goblet cells	LAMA3
7.24419e-08	0.744819	0.966	0.47	0.00139197	Goblet cells	SH3PXD2B
7.32079e-08	0.656517	0.897	0.375	0.00140669	Goblet cells	GABBR2
7.32334e-08	0.89093	1	0.534	0.00140718	Goblet cells	B3GNT7
7.33386e-08	-0.658824	0.966	0.714	0.0014092	Goblet cells	DDAH2
7.37654e-08	0.669447	0.966	0.473	0.0014174	Goblet cells	ZNF12
7.37743e-08	-0.276639	0.931	0.608	0.00141757	Goblet cells	FDX2
7.3792e-08	0.931017	0.966	0.466	0.00141791	Goblet cells	CNKSR3
7.45012e-08	0.502277	1	0.541	0.00143154	Goblet cells	AC139769.1
7.47069e-08	0.135605	0.966	0.537	0.00143549	Goblet cells	USB1
7.5696e-08	-1.23911	0.966	0.618	0.0014545	Goblet cells	BRD3OS
7.6145e-08	0.357388	0.931	0.527	0.00146313	Goblet cells	UCKL1
7.66215e-08	0.561199	1	0.541	0.00147228	Goblet cells	RCC1
7.66463e-08	-1.53443	0.931	0.788	0.00147276	Goblet cells	PLP2
7.66722e-08	1.29427	0.966	0.463	0.00147326	Goblet cells	SLC30A6
7.68331e-08	-0.140408	1	0.608	0.00147635	Goblet cells	BAIAP2L1
7.70824e-08	-1.1335	0.966	0.647	0.00148114	Goblet cells	VRK1
7.72666e-08	-0.60682	1	0.809	0.00148468	Goblet cells	THYN1
7.73172e-08	0.682515	0.931	0.424	0.00148565	Goblet cells	TTC3P1
7.76996e-08	-0.43037	1	0.661	0.001493	Goblet cells	MIPOL1
7.78713e-08	0.524726	0.931	0.463	0.0014963	Goblet cells	MFSD3
7.79885e-08	-0.366081	1	0.636	0.00149855	Goblet cells	ATXN2
7.80702e-08	-2.02534	0.69	0.237	0.00150012	Goblet cells	IGF1
7.82716e-08	-0.260848	0.966	0.594	0.00150399	Goblet cells	MIF4GD
7.84546e-08	-0.133539	0.966	0.495	0.0015075	Goblet cells	NEK9
7.90855e-08	1.36855	0.966	0.47	0.00151963	Goblet cells	WNT7B
7.91254e-08	0.532201	0.966	0.481	0.00152039	Goblet cells	ZNF136
7.91843e-08	0.494504	0.966	0.512	0.00152153	Goblet cells	UNC5B
7.92188e-08	0.652036	0.931	0.424	0.00152219	Goblet cells	SNX11
7.94356e-08	1.39427	0.897	0.364	0.00152635	Goblet cells	AP002990.1
7.95956e-08	-0.327785	1	0.647	0.00152943	Goblet cells	DCP2
7.98876e-08	-0.166173	1	0.587	0.00153504	Goblet cells	NAT10
8.04242e-08	-1.88748	0.966	0.728	0.00154535	Goblet cells	ACYP1
8.0736e-08	0.345018	0.897	0.399	0.00155134	Goblet cells	DOCK4
8.1048e-08	1.65783	0.724	0.223	0.00155734	Goblet cells	SEC14L5
8.15492e-08	0.367933	0.966	0.498	0.00156697	Goblet cells	IGF2BP2
8.16797e-08	0.640675	0.966	0.484	0.00156947	Goblet cells	TMEM135
8.20505e-08	0.137346	0.966	0.551	0.0015766	Goblet cells	DIS3L
8.21597e-08	-1.37934	1	0.763	0.0015787	Goblet cells	TMEM107
8.22107e-08	1.435	1	0.618	0.00157968	Goblet cells	MUC4
8.30311e-08	-0.991278	0.966	0.671	0.00159544	Goblet cells	IDH2
8.33205e-08	3.42181	0.586	0.155	0.001601	Goblet cells	KLK12
8.33658e-08	1.45503	0.862	0.325	0.00160187	Goblet cells	RGS7BP
8.35918e-08	1.12078	1	0.541	0.00160622	Goblet cells	CAMK1D
8.36669e-08	1.36989	0.897	0.382	0.00160766	Goblet cells	ALOX12P2
8.37315e-08	0.64408	0.931	0.445	0.0016089	Goblet cells	TAOK2
8.43203e-08	1.28032	0.862	0.329	0.00162021	Goblet cells	PLPPR2
8.45951e-08	0.603787	0.897	0.428	0.0016255	Goblet cells	STK24
8.48694e-08	-1.75021	0.966	0.636	0.00163077	Goblet cells	RABL2B
8.50785e-08	1.83039	0.862	0.325	0.00163478	Goblet cells	MGAT3
8.52937e-08	0.872304	1	0.537	0.00163892	Goblet cells	KCNK6
8.53002e-08	0.300346	0.966	0.477	0.00163904	Goblet cells	TP53INP2
8.56001e-08	1.65657	0.931	0.438	0.00164481	Goblet cells	F2RL1
8.56274e-08	1.50175	0.966	0.587	0.00164533	Goblet cells	LPCAT4
8.56996e-08	-0.447791	1	0.636	0.00164672	Goblet cells	FAM221A
8.58747e-08	0.495177	0.966	0.534	0.00165008	Goblet cells	ALDH16A1
8.60358e-08	0.143402	0.931	0.424	0.00165318	Goblet cells	ATP6V1B1
8.66214e-08	0.899908	0.966	0.47	0.00166443	Goblet cells	TRIM11
8.66929e-08	0.509882	0.931	0.473	0.0016658	Goblet cells	IGSF8
8.68787e-08	-0.491241	0.966	0.724	0.00166937	Goblet cells	COQ7
8.74578e-08	-0.132721	0.931	0.583	0.0016805	Goblet cells	EPHX2
8.74608e-08	0.551585	0.966	0.488	0.00168056	Goblet cells	RAD51B
8.76532e-08	0.414717	0.966	0.502	0.00168426	Goblet cells	PLSCR4
8.8876e-08	0.513833	1	0.558	0.00170775	Goblet cells	IKBKB
8.89488e-08	0.502659	1	0.569	0.00170915	Goblet cells	ALPK1
8.91805e-08	0.319445	0.621	0.223	0.0017136	Goblet cells	PZP
8.94899e-08	-2.33158	0.966	0.654	0.00171955	Goblet cells	CCDC153
8.96247e-08	-0.139463	0.931	0.431	0.00172214	Goblet cells	TBC1D22B
9.11144e-08	1.22322	0.931	0.417	0.00175076	Goblet cells	RWDD2A
9.12004e-08	0.334938	0.931	0.491	0.00175242	Goblet cells	EDARADD
9.12552e-08	1.01576	0.931	0.42	0.00175347	Goblet cells	RAB15
9.13158e-08	1.2948	0.966	0.466	0.00175463	Goblet cells	GPR157
9.16537e-08	-0.176683	0.966	0.548	0.00176113	Goblet cells	TSPYL4
9.20974e-08	0.794266	1	0.541	0.00176965	Goblet cells	JARID2
9.2225e-08	3.48671	0.448	0.053	0.0017721	Goblet cells	NRAP
9.22454e-08	0.185762	0.966	0.541	0.00177249	Goblet cells	ENDOV
9.32607e-08	-0.347389	1	0.629	0.001792	Goblet cells	STYX
9.35539e-08	0.410125	1	0.569	0.00179764	Goblet cells	SDE2
9.4267e-08	0.792059	0.966	0.473	0.00181134	Goblet cells	ACVR1
9.48244e-08	0.516783	1	0.562	0.00182205	Goblet cells	PCGF3
9.4983e-08	0.394594	0.931	0.442	0.0018251	Goblet cells	KCTD11
9.53874e-08	-0.647499	0.966	0.788	0.00183287	Goblet cells	MRPL11
9.65704e-08	0.68996	0.931	0.435	0.0018556	Goblet cells	GTPBP1
9.6782e-08	0.31579	1	0.565	0.00185967	Goblet cells	ZMAT3
9.7244e-08	0.722015	0.931	0.417	0.00186854	Goblet cells	SFTPB
9.7419e-08	1.25945	0.862	0.343	0.00187191	Goblet cells	QPCTL
9.89639e-08	-0.510531	0.966	0.505	0.00190159	Goblet cells	ZBTB10
9.90595e-08	1.40484	0.966	0.555	0.00190343	Goblet cells	NTHL1
9.96219e-08	0.679757	0.966	0.481	0.00191423	Goblet cells	LONRF1
9.9747e-08	-2.68556	0.897	0.58	0.00191664	Goblet cells	CCDC173
1.00066e-07	-0.235568	1	0.724	0.00192276	Goblet cells	PDHA1
1.00622e-07	2.2175	0.793	0.269	0.00193345	Goblet cells	ACE
1.00839e-07	1.08922	0.862	0.343	0.00193761	Goblet cells	PLCG1
1.01588e-07	1.15722	1	0.587	0.00195202	Goblet cells	MISP
1.02706e-07	-0.644108	1	0.693	0.00197349	Goblet cells	DHRS4L2
1.03205e-07	-0.753705	0.966	0.749	0.00198308	Goblet cells	SVBP
1.03563e-07	-0.595248	0.966	0.551	0.00198997	Goblet cells	RITA1
1.04138e-07	-0.157904	1	0.597	0.00200101	Goblet cells	LATS1
1.0443e-07	-1.32089	0.966	0.668	0.00200662	Goblet cells	B3GNT5
1.04524e-07	0.938671	0.931	0.424	0.00200843	Goblet cells	LDHD
1.04588e-07	0.226101	0.966	0.491	0.00200966	Goblet cells	GTF2IP12
1.04759e-07	0.115475	0.897	0.428	0.00201294	Goblet cells	CYP2U1
1.05025e-07	0.823491	0.931	0.442	0.00201805	Goblet cells	SIPA1L2
1.05128e-07	1.13012	1	0.7	0.00202003	Goblet cells	A4GALT
1.05654e-07	1.69994	0.862	0.329	0.00203014	Goblet cells	FREM2
1.06675e-07	0.369453	0.931	0.505	0.00204977	Goblet cells	CNOT3
1.06845e-07	-1.44688	0.966	0.714	0.00205303	Goblet cells	HSPBP1
1.0715e-07	1.08391	0.931	0.428	0.00205889	Goblet cells	STK35
1.07358e-07	1.02604	0.966	0.47	0.00206289	Goblet cells	MCF2L
1.07418e-07	0.441045	0.966	0.505	0.00206404	Goblet cells	ZNF518B
1.0748e-07	3.58864	0.586	0.148	0.00206523	Goblet cells	A2ML1
1.07635e-07	0.482378	0.966	0.519	0.00206821	Goblet cells	LONP1
1.07649e-07	-0.170292	0.966	0.477	0.00206848	Goblet cells	GRAMD1B
1.08035e-07	0.501795	0.931	0.442	0.00207589	Goblet cells	SLC35D1
1.08074e-07	0.538137	0.966	0.491	0.00207663	Goblet cells	ABHD18
1.08408e-07	0.599086	0.862	0.378	0.00208306	Goblet cells	FAXC
1.08576e-07	0.628305	0.931	0.435	0.00208629	Goblet cells	CLCN7
1.08916e-07	0.742387	0.931	0.442	0.00209283	Goblet cells	AL512646.1
1.08942e-07	1.27646	1	0.608	0.00209332	Goblet cells	STEAP1
1.09246e-07	-0.15307	0.966	0.519	0.00209917	Goblet cells	CARD8
1.09362e-07	0.465819	0.966	0.502	0.00210139	Goblet cells	ZNF251
1.09733e-07	-0.345145	1	0.622	0.00210851	Goblet cells	MRPS27
1.1016e-07	0.478239	0.897	0.431	0.00211673	Goblet cells	SLC36A4
1.10695e-07	1.01322	0.931	0.431	0.002127	Goblet cells	SLC9A6
1.11287e-07	1.1026	1	0.724	0.00213837	Goblet cells	SERINC2
1.11545e-07	1.20177	1	0.58	0.00214335	Goblet cells	F2R
1.11596e-07	-1.11211	0.931	0.565	0.00214432	Goblet cells	ANKRD37
1.11627e-07	1.21402	0.966	0.47	0.0021449	Goblet cells	CHPF2
1.11845e-07	0.661653	1	0.551	0.00214909	Goblet cells	LRRC1
1.12191e-07	-0.576229	1	0.633	0.00215575	Goblet cells	CEP295
1.12207e-07	-0.801505	0.966	0.611	0.00215606	Goblet cells	RGS12
1.12633e-07	-0.774253	1	0.852	0.00216424	Goblet cells	CCT4
1.13031e-07	0.1491	1	0.604	0.00217189	Goblet cells	ZNF395
1.13508e-07	-0.515313	1	0.678	0.00218106	Goblet cells	PIBF1
1.14371e-07	-0.52004	0.517	0.085	0.00219765	Goblet cells	BPIFB2
1.14416e-07	1.03108	0.897	0.385	0.0021985	Goblet cells	MRTFA
1.14425e-07	1.05958	0.966	0.473	0.00219868	Goblet cells	SH2D3A
1.14687e-07	-0.338295	0.862	0.406	0.00220372	Goblet cells	SPATA6L
1.14747e-07	1.64832	0.862	0.332	0.00220486	Goblet cells	MGP
1.14894e-07	-0.762535	1	0.629	0.00220769	Goblet cells	STK17A
1.15018e-07	1.34151	0.759	0.233	0.00221007	Goblet cells	SELP
1.15562e-07	0.88612	0.931	0.438	0.00222052	Goblet cells	GOLT1A
1.16189e-07	0.187433	1	0.58	0.00223258	Goblet cells	WDR75
1.16739e-07	-0.459902	0.966	0.558	0.00224315	Goblet cells	MYO1E
1.16785e-07	0.281152	1	0.594	0.00224403	Goblet cells	TRIM26
1.17435e-07	0.228419	0.966	0.502	0.00225652	Goblet cells	RUNX2
1.17693e-07	0.138659	1	0.587	0.00226147	Goblet cells	RB1
1.18084e-07	1.33371	0.966	0.481	0.00226898	Goblet cells	GAREM1
1.18645e-07	0.427684	0.966	0.491	0.00227977	Goblet cells	GPR180
1.18893e-07	0.905048	0.966	0.477	0.00228454	Goblet cells	FAM171A1
1.1902e-07	0.415687	0.966	0.502	0.00228696	Goblet cells	BCL3
1.1945e-07	-1.77508	0.931	0.633	0.00229524	Goblet cells	FAM161A
1.20146e-07	-0.119614	1	0.611	0.0023086	Goblet cells	TCTN2
1.20965e-07	1.31933	0.862	0.346	0.00232435	Goblet cells	ZNF554
1.21176e-07	-0.2256	0.966	0.618	0.0023284	Goblet cells	CUTC
1.21242e-07	0.737974	1	0.544	0.00232967	Goblet cells	TPBG
1.21748e-07	0.400774	0.966	0.516	0.00233938	Goblet cells	USP36
1.21938e-07	-1.1653	0.966	0.654	0.00234303	Goblet cells	KIAA1211L
1.22118e-07	0.13648	0.966	0.488	0.00234649	Goblet cells	ZNRF2
1.2217e-07	-0.279621	0.931	0.569	0.0023475	Goblet cells	DHRS4
1.22947e-07	-0.5424	0.931	0.488	0.00236244	Goblet cells	RYR3
1.22969e-07	-0.348048	1	0.671	0.00236285	Goblet cells	MCM3
1.22998e-07	-0.230425	1	0.59	0.0023634	Goblet cells	SHROOM3
1.23026e-07	1.53216	0.759	0.251	0.00236395	Goblet cells	CR788268.1
1.23503e-07	0.367402	0.897	0.449	0.00237312	Goblet cells	VPS13B
1.23737e-07	-0.360306	1	0.724	0.0023776	Goblet cells	SSBP2
1.23824e-07	1.45091	0.966	0.481	0.00237928	Goblet cells	DRAM1
1.23893e-07	-1.77109	0.862	0.509	0.0023806	Goblet cells	LCA5L
1.24077e-07	-0.166906	1	0.625	0.00238414	Goblet cells	RUFY3
1.24194e-07	-0.902119	1	0.707	0.00238638	Goblet cells	IRX3
1.24361e-07	-0.876204	1	0.682	0.0023896	Goblet cells	GEMIN6
1.24557e-07	-0.855647	0.862	0.424	0.00239337	Goblet cells	TTLL7
1.24655e-07	0.19318	0.931	0.505	0.00239524	Goblet cells	CAMSAP1
1.24984e-07	-0.24331	0.931	0.58	0.00240156	Goblet cells	THOC3
1.25001e-07	-0.333243	1	0.604	0.0024019	Goblet cells	TBC1D1
1.25059e-07	1.39502	0.931	0.424	0.00240301	Goblet cells	B3GALT5
1.25119e-07	0.622587	0.966	0.509	0.00240416	Goblet cells	STARD3
1.25798e-07	0.907981	0.931	0.438	0.0024172	Goblet cells	VIPAS39
1.25831e-07	1.31468	0.931	0.42	0.00241785	Goblet cells	RSAD1
1.26159e-07	-1.30266	0.931	0.491	0.00242414	Goblet cells	RAB32
1.26322e-07	1.13177	0.862	0.343	0.00242727	Goblet cells	RPL13AP7
1.26366e-07	-0.636801	0.931	0.516	0.00242812	Goblet cells	ANOS1
1.26737e-07	0.227149	0.897	0.42	0.00243524	Goblet cells	CACNB3
1.26823e-07	0.204247	0.966	0.484	0.00243691	Goblet cells	PRDM4
1.27154e-07	1.16823	0.966	0.488	0.00244327	Goblet cells	ST3GAL4
1.27197e-07	-0.880537	0.931	0.629	0.00244409	Goblet cells	TTC5
1.27474e-07	-1.25115	1	0.693	0.00244942	Goblet cells	LGALS7B
1.27645e-07	-0.213084	0.897	0.442	0.00245269	Goblet cells	APOL4
1.28395e-07	-0.567699	1	0.696	0.0024671	Goblet cells	MAP4
1.29051e-07	0.947882	0.966	0.484	0.00247972	Goblet cells	SVIL-AS1
1.29251e-07	-0.182349	0.966	0.601	0.00248356	Goblet cells	NUPR2
1.29645e-07	1.20722	0.862	0.371	0.00249114	Goblet cells	MAN2C1
1.30031e-07	-1.26328	1	0.784	0.00249855	Goblet cells	HIF1A
1.30078e-07	0.123831	0.931	0.495	0.00249944	Goblet cells	AGBL5
1.30228e-07	3.08863	0.586	0.12	0.00250233	Goblet cells	MMEL1
1.30933e-07	-1.01876	0.966	0.686	0.00251588	Goblet cells	EFCAB11
1.31107e-07	-0.365335	1	0.636	0.00251922	Goblet cells	HLF
1.31152e-07	0.506566	0.931	0.484	0.00252009	Goblet cells	LSM14B
1.31934e-07	1.23981	1	0.749	0.00253511	Goblet cells	MT1F
1.3256e-07	1.12039	0.862	0.35	0.00254715	Goblet cells	CLEC16A
1.32615e-07	0.709296	0.966	0.491	0.00254819	Goblet cells	SLC37A4
1.32949e-07	0.838655	0.966	0.495	0.00255461	Goblet cells	PALB2
1.33174e-07	1.23783	1	0.654	0.00255894	Goblet cells	XAB2
1.33176e-07	-1.23635	0.931	0.664	0.00255898	Goblet cells	CENPS
1.33296e-07	-0.742314	0.897	0.572	0.00256129	Goblet cells	AGPAT5
1.34248e-07	0.133674	0.931	0.466	0.00257958	Goblet cells	ZNF704
1.34375e-07	0.439377	0.931	0.452	0.00258202	Goblet cells	ZNF358
1.35054e-07	0.34159	0.966	0.53	0.00259507	Goblet cells	MAU2
1.35539e-07	0.537281	1	0.551	0.00260439	Goblet cells	ARHGAP26
1.35877e-07	-0.836231	0.966	0.604	0.00261087	Goblet cells	OTUD4
1.36049e-07	-0.424654	0.966	0.675	0.00261418	Goblet cells	SSX2IP
1.36058e-07	1.13501	0.931	0.424	0.00261435	Goblet cells	ITPKC
1.36258e-07	1.24362	0.862	0.343	0.0026182	Goblet cells	THSD7A
1.36623e-07	0.382052	0.828	0.406	0.0026252	Goblet cells	AL139353.1
1.36685e-07	-2.59558	0.828	0.53	0.00262641	Goblet cells	MAP3K19
1.37911e-07	-0.214452	1	0.611	0.00264996	Goblet cells	TRUB1
1.38098e-07	-0.305073	0.897	0.42	0.00265355	Goblet cells	APBB2
1.38627e-07	1.15105	1	0.59	0.00266372	Goblet cells	NOTCH2
1.38735e-07	-0.305573	0.862	0.534	0.00266579	Goblet cells	AHNAK2
1.39272e-07	0.356144	0.966	0.53	0.00267612	Goblet cells	EYA3
1.39342e-07	-0.233535	0.966	0.618	0.00267745	Goblet cells	MTHFD1
1.39436e-07	-0.755975	0.931	0.58	0.00267927	Goblet cells	TULP3
1.39569e-07	0.561453	0.931	0.466	0.00268182	Goblet cells	CNBD2
1.40119e-07	1.05717	0.931	0.438	0.00269238	Goblet cells	MMACHC
1.40305e-07	0.418948	0.931	0.459	0.00269596	Goblet cells	ATPSCKMT
1.40555e-07	0.333087	1	0.576	0.00270076	Goblet cells	CHST6
1.41178e-07	0.340011	0.966	0.495	0.00271274	Goblet cells	FAM210A
1.41867e-07	0.57746	0.966	0.477	0.00272597	Goblet cells	TOX3
1.41903e-07	-1.11349	1	0.968	0.00272667	Goblet cells	HMGN2
1.42045e-07	-2.95953	0.931	0.661	0.0027294	Goblet cells	CCDC113
1.42107e-07	1.27458	0.862	0.364	0.00273059	Goblet cells	SLC30A4
1.42584e-07	-0.727323	1	0.682	0.00273976	Goblet cells	PDS5B
1.42822e-07	0.956193	0.966	0.481	0.00274432	Goblet cells	PACSIN3
1.43439e-07	-2.37604	0.793	0.477	0.00275617	Goblet cells	APOBEC4
1.43647e-07	0.136139	0.931	0.534	0.00276017	Goblet cells	GRTP1
1.43766e-07	0.951908	1	0.548	0.00276247	Goblet cells	SH3D19
1.43982e-07	0.693401	0.897	0.382	0.00276661	Goblet cells	GALNT18
1.44133e-07	-1.24737	0.931	0.601	0.00276952	Goblet cells	C9orf72
1.44548e-07	-0.181682	0.828	0.336	0.00277749	Goblet cells	RFTN1
1.44997e-07	0.31214	0.931	0.488	0.00278612	Goblet cells	HARS2
1.45522e-07	0.166608	0.931	0.509	0.00279621	Goblet cells	SCARA3
1.45646e-07	0.177775	0.897	0.431	0.00279859	Goblet cells	MAGIX
1.45788e-07	0.346396	0.897	0.459	0.00280132	Goblet cells	OGFR
1.45944e-07	-0.280299	0.966	0.636	0.00280431	Goblet cells	ITGB4
1.46395e-07	-0.244502	0.931	0.551	0.00281299	Goblet cells	EGFL6
1.47246e-07	-0.571018	1	0.728	0.00282932	Goblet cells	TUBGCP2
1.47299e-07	-0.409827	0.966	0.622	0.00283036	Goblet cells	CASP1
1.47407e-07	0.849328	0.897	0.406	0.00283242	Goblet cells	OR2C3
1.47409e-07	-0.438916	1	0.608	0.00283247	Goblet cells	ZNF680
1.48488e-07	1.64332	0.897	0.375	0.00285319	Goblet cells	RANBP17
1.48959e-07	1.68405	0.897	0.378	0.00286225	Goblet cells	HPSE
1.49051e-07	0.961889	0.966	0.477	0.00286401	Goblet cells	PDZD2
1.50317e-07	0.685334	0.931	0.463	0.00288834	Goblet cells	HDAC11
1.51159e-07	0.296721	0.966	0.523	0.00290453	Goblet cells	PIK3CA
1.51579e-07	-1.87332	0.966	0.629	0.00291259	Goblet cells	CKS2
1.51595e-07	-0.339044	0.931	0.58	0.0029129	Goblet cells	HIRIP3
1.52601e-07	-1.8478	0.966	0.629	0.00293222	Goblet cells	CEP126
1.52895e-07	0.366227	0.966	0.484	0.00293789	Goblet cells	TMEM71
1.52921e-07	0.122912	1	0.604	0.00293837	Goblet cells	ANKRD13C
1.53824e-07	0.327527	0.931	0.449	0.00295573	Goblet cells	ADO
1.54095e-07	0.300111	0.966	0.558	0.00296093	Goblet cells	TOR3A
1.54336e-07	-0.428637	1	0.597	0.00296558	Goblet cells	TRAPPC8
1.54539e-07	0.235751	0.966	0.544	0.00296947	Goblet cells	MAML3
1.54594e-07	-0.306142	0.966	0.671	0.00297052	Goblet cells	UBL7
1.56212e-07	-0.573778	0.966	0.622	0.00300162	Goblet cells	FAM228B
1.56875e-07	0.476965	0.966	0.519	0.00301435	Goblet cells	HDAC6
1.57267e-07	1.51007	0.828	0.322	0.00302188	Goblet cells	MIER2
1.57794e-07	0.388971	0.966	0.509	0.00303201	Goblet cells	MORC2
1.59276e-07	0.277688	1	0.615	0.00306048	Goblet cells	AKTIP
1.59454e-07	-1.08902	0.966	0.629	0.00306391	Goblet cells	ANKRD54
1.60586e-07	-0.749441	1	0.887	0.00308566	Goblet cells	CACYBP
1.60777e-07	0.701614	0.966	0.498	0.00308933	Goblet cells	MTCO1P12
1.60842e-07	0.913201	0.966	0.841	0.00309058	Goblet cells	MAGED2
1.61776e-07	0.675659	0.931	0.445	0.00310852	Goblet cells	EGLN1
1.62068e-07	0.743046	1	0.919	0.00311413	Goblet cells	CLINT1
1.62378e-07	0.786257	0.931	0.452	0.0031201	Goblet cells	MED16
1.62433e-07	1.26884	1	0.657	0.00312114	Goblet cells	ASCC2
1.62987e-07	-0.755712	0.897	0.527	0.00313179	Goblet cells	REC8
1.63055e-07	1.73403	0.897	0.378	0.0031331	Goblet cells	TESK1
1.63083e-07	-0.503555	1	0.816	0.00313364	Goblet cells	SNW1
1.63124e-07	0.579071	0.966	0.516	0.00313442	Goblet cells	PXYLP1
1.63869e-07	-0.826747	1	0.77	0.00314874	Goblet cells	RCAN3
1.64505e-07	0.709645	0.897	0.406	0.00316097	Goblet cells	SRF
1.64787e-07	-1.73566	1	0.753	0.00316638	Goblet cells	WDR66
1.64885e-07	2.17302	0.828	0.36	0.00316827	Goblet cells	ADH1B
1.65131e-07	0.668541	0.966	0.509	0.00317298	Goblet cells	TMEM241
1.65546e-07	-1.70282	0.966	0.696	0.00318097	Goblet cells	COPRS
1.66199e-07	0.147342	0.966	0.601	0.00319351	Goblet cells	MOSPD3
1.66248e-07	0.27057	0.966	0.516	0.00319446	Goblet cells	IL17RA
1.66417e-07	-0.239804	0.931	0.473	0.0031977	Goblet cells	FBXO16
1.66736e-07	-2.52398	0.862	0.548	0.00320384	Goblet cells	AK7
1.67437e-07	0.600038	0.966	0.498	0.0032173	Goblet cells	DTWD2
1.68231e-07	0.832173	0.966	0.484	0.00323256	Goblet cells	NOTCH2NLA
1.68379e-07	-0.614065	0.966	0.576	0.00323541	Goblet cells	CDKN1C
1.68637e-07	1.22369	1	0.64	0.00324036	Goblet cells	VCL
1.69751e-07	0.566535	0.966	0.491	0.00326176	Goblet cells	NYNRIN
1.70319e-07	0.716863	0.897	0.41	0.00327268	Goblet cells	HEATR3
1.7067e-07	0.317953	0.966	0.509	0.00327942	Goblet cells	FGD4
1.7075e-07	-1.07921	0.931	0.523	0.00328096	Goblet cells	PNMA1
1.71004e-07	0.462276	1	0.562	0.00328584	Goblet cells	JMY
1.71528e-07	-0.360088	1	0.622	0.00329591	Goblet cells	NCOA6
1.7191e-07	0.279824	0.966	0.548	0.00330324	Goblet cells	CACHD1
1.71926e-07	0.597447	1	0.58	0.00330355	Goblet cells	GTF3C1
1.72775e-07	0.673926	0.862	0.36	0.00331987	Goblet cells	ZNF619
1.73254e-07	0.630772	0.966	0.498	0.00332908	Goblet cells	PARP11
1.73524e-07	1.47472	0.931	0.428	0.00333427	Goblet cells	LOX
1.7393e-07	0.307583	1	0.562	0.00334207	Goblet cells	SPECC1
1.73996e-07	-0.1889	0.966	0.601	0.00334334	Goblet cells	ARL6IP6
1.74679e-07	0.380188	0.966	0.544	0.00335646	Goblet cells	G6PD
1.74839e-07	1.61984	0.897	0.382	0.00335953	Goblet cells	CEACAM1
1.75246e-07	0.281223	1	0.569	0.00336735	Goblet cells	PCSK5
1.75437e-07	1.55095	0.897	0.378	0.00337102	Goblet cells	SYTL4
1.76194e-07	0.901364	0.966	0.481	0.00338557	Goblet cells	ATG16L1
1.76336e-07	0.266391	0.966	0.537	0.00338829	Goblet cells	HELQ
1.76896e-07	0.877463	0.966	0.488	0.00339906	Goblet cells	DDHD1
1.76906e-07	1.29393	0.931	0.424	0.00339925	Goblet cells	TNFAIP2
1.77176e-07	0.688723	0.966	0.498	0.00340444	Goblet cells	AP4B1
1.77472e-07	-0.497809	0.966	0.643	0.00341013	Goblet cells	MID1IP1
1.77831e-07	0.87847	0.966	0.495	0.00341702	Goblet cells	HDAC7
1.77855e-07	1.0614	1	0.555	0.00341747	Goblet cells	MPP5
1.78244e-07	0.329776	1	0.583	0.00342496	Goblet cells	EFNA2
1.78304e-07	0.171006	0.966	0.509	0.00342611	Goblet cells	ECT2
1.79384e-07	0.16741	0.966	0.583	0.00344687	Goblet cells	CDK9
1.79444e-07	0.451829	0.966	0.509	0.00344801	Goblet cells	AMMECR1
1.79456e-07	0.437821	0.966	0.505	0.00344824	Goblet cells	JADE2
1.79666e-07	0.529338	1	0.576	0.00345228	Goblet cells	NCBP1
1.8018e-07	-1.4521	0.931	0.59	0.00346216	Goblet cells	CEP83
1.80199e-07	-1.6288	0.931	0.445	0.00346253	Goblet cells	IL32
1.80205e-07	1.46189	0.897	0.378	0.00346263	Goblet cells	HHLA1
1.81046e-07	-0.558407	0.931	0.527	0.00347879	Goblet cells	FAM227B
1.81808e-07	0.124311	0.966	0.565	0.00349345	Goblet cells	SRR
1.82282e-07	0.346483	1	0.59	0.00350256	Goblet cells	VCPIP1
1.8325e-07	-0.474994	1	0.65	0.00352116	Goblet cells	GFM2
1.83525e-07	1.12672	1	0.594	0.00352642	Goblet cells	MAN1A1
1.83528e-07	0.259414	1	0.572	0.0035265	Goblet cells	PINK1
1.83634e-07	0.12945	0.966	0.498	0.00352853	Goblet cells	NOMO1
1.83729e-07	0.742145	0.897	0.385	0.00353036	Goblet cells	IFI44L
1.84329e-07	-0.935447	0.862	0.466	0.00354188	Goblet cells	PLEKHB1
1.85116e-07	-1.13111	1	0.866	0.003557	Goblet cells	VDAC3
1.8515e-07	0.162258	0.966	0.555	0.00355766	Goblet cells	MANEA
1.85407e-07	1.83272	0.69	0.194	0.00356259	Goblet cells	IL19
1.85977e-07	0.127182	0.966	0.505	0.00357355	Goblet cells	NEK8
1.86684e-07	0.530533	0.793	0.357	0.00358713	Goblet cells	GLIPR1L2
1.86739e-07	-2.76921	0.897	0.608	0.00358819	Goblet cells	EFCAB1
1.86796e-07	-0.25775	0.966	0.512	0.00358929	Goblet cells	TARBP1
1.87516e-07	-2.53305	1	0.731	0.00360312	Goblet cells	CCDC170
1.87623e-07	0.416712	1	0.562	0.00360517	Goblet cells	ABHD12B
1.87761e-07	0.240148	1	0.597	0.00360782	Goblet cells	TP53
1.88889e-07	-2.00515	0.966	0.664	0.0036295	Goblet cells	B9D1
1.89122e-07	-0.69359	0.966	0.618	0.00363397	Goblet cells	WDPCP
1.89896e-07	0.185976	0.966	0.534	0.00364884	Goblet cells	EMSY
1.90333e-07	0.187027	1	0.576	0.00365724	Goblet cells	PALM2-AKAP2
1.90795e-07	1.44875	0.966	0.565	0.00366613	Goblet cells	CREB3L4
1.90837e-07	-0.530042	0.931	0.558	0.00366693	Goblet cells	ZNF273
1.91906e-07	0.843578	0.897	0.396	0.00368748	Goblet cells	TPK1
1.92566e-07	0.147313	0.966	0.541	0.00370016	Goblet cells	CDK5RAP1
1.92617e-07	-0.629442	0.897	0.438	0.00370113	Goblet cells	CSGALNACT2
1.9491e-07	1.13083	1	0.64	0.0037452	Goblet cells	PRKAR2B
1.94993e-07	-0.499885	1	0.682	0.00374678	Goblet cells	METTL16
1.95011e-07	0.881622	0.897	0.392	0.00374714	Goblet cells	DNAH14
1.95514e-07	-1.08355	0.897	0.537	0.0037568	Goblet cells	ZNF487
1.95885e-07	-0.888187	0.966	0.799	0.00376392	Goblet cells	PYCARD
1.96108e-07	-1.51409	0.966	0.686	0.00376821	Goblet cells	KIF3A
1.96494e-07	0.458555	0.966	0.519	0.00377564	Goblet cells	VPS50
1.96533e-07	0.572507	0.966	0.509	0.00377639	Goblet cells	FBXL18
1.96549e-07	1.17854	0.931	0.428	0.00377669	Goblet cells	NPAS2
1.96864e-07	1.518	0.966	0.537	0.00378274	Goblet cells	SLC17A5
1.97085e-07	-0.764493	1	0.894	0.00378698	Goblet cells	NIPSNAP2
1.98718e-07	1.4947	0.966	0.537	0.00381837	Goblet cells	C1orf116
1.99499e-07	-0.45927	0.759	0.279	0.00383338	Goblet cells	TMPRSS11E
1.99632e-07	0.729354	0.931	0.442	0.00383592	Goblet cells	TMEM150A
1.99993e-07	0.532695	0.966	0.509	0.00384287	Goblet cells	AP5S1
2.01532e-07	0.93431	0.828	0.322	0.00387244	Goblet cells	SLC24A2
2.02216e-07	-0.282619	0.966	0.689	0.00388559	Goblet cells	SNRNP40
2.02361e-07	0.195363	0.966	0.509	0.00388837	Goblet cells	ATXN7L3
2.02513e-07	-1.83396	0.966	0.618	0.00389128	Goblet cells	FHAD1
2.03014e-07	0.300244	0.931	0.473	0.00390091	Goblet cells	TBC1D32
2.03095e-07	0.34213	1	0.576	0.00390246	Goblet cells	IFRD1
2.04004e-07	-0.244867	0.862	0.367	0.00391993	Goblet cells	GNG11
2.04172e-07	1.2402	0.862	0.36	0.00392316	Goblet cells	U2AF1L5
2.04309e-07	0.855112	1	0.555	0.00392579	Goblet cells	SASH1
2.04479e-07	0.89014	0.897	0.392	0.00392906	Goblet cells	CACNB2
2.0471e-07	0.53024	0.931	0.481	0.0039335	Goblet cells	SEMA3F
2.04853e-07	-2.37577	0.966	0.53	0.00393625	Goblet cells	RARRES2
2.05057e-07	0.454562	0.931	0.466	0.00394018	Goblet cells	TMEM94
2.05323e-07	1.83828	0.862	0.35	0.00394528	Goblet cells	PON3
2.05459e-07	0.117841	1	0.604	0.0039479	Goblet cells	SIX2
2.05936e-07	0.568843	0.931	0.502	0.00395707	Goblet cells	ARFRP1
2.06471e-07	-0.244927	0.897	0.541	0.00396735	Goblet cells	TMEM40
2.071e-07	-0.198351	1	0.64	0.00397943	Goblet cells	RNF113A
2.07803e-07	-0.629253	0.966	0.594	0.00399293	Goblet cells	CSNK1G2
2.07857e-07	0.228373	0.966	0.491	0.00399398	Goblet cells	TFAP2C
2.08114e-07	0.322957	0.759	0.261	0.00399892	Goblet cells	PHACTR3
2.08234e-07	-0.832646	0.862	0.527	0.00400121	Goblet cells	FGFR3
2.08667e-07	0.581919	0.966	0.505	0.00400953	Goblet cells	RAP1GDS1
2.09036e-07	0.346049	0.931	0.53	0.00401662	Goblet cells	EPS15L1
2.09167e-07	0.739239	0.966	0.505	0.00401915	Goblet cells	BCAR1
2.09525e-07	0.313192	1	0.583	0.00402603	Goblet cells	HERC4
2.1127e-07	0.577668	0.897	0.428	0.00405955	Goblet cells	ZNF672
2.12393e-07	0.7659	1	0.562	0.00408114	Goblet cells	CDC14B
2.1303e-07	0.966716	1	0.777	0.00409337	Goblet cells	HM13
2.13792e-07	0.710268	0.966	0.491	0.004108	Goblet cells	TMEM39A
2.14107e-07	1.73713	0.655	0.163	0.00411407	Goblet cells	SPRR1A
2.14345e-07	-1.30035	0.897	0.576	0.00411865	Goblet cells	RAB3B
2.1436e-07	1.81987	0.862	0.346	0.00411894	Goblet cells	SYNPO
2.1453e-07	0.703144	0.931	0.47	0.0041222	Goblet cells	PRUNE1
2.14899e-07	1.32315	0.931	0.428	0.00412928	Goblet cells	GCH1
2.15319e-07	0.744783	0.966	0.484	0.00413736	Goblet cells	AFAP1
2.16222e-07	-0.109886	1	0.629	0.00415471	Goblet cells	RAP2B
2.17918e-07	1.22708	0.793	0.279	0.0041873	Goblet cells	RND1
2.17946e-07	-0.235683	0.966	0.615	0.00418783	Goblet cells	GGA2
2.18078e-07	-0.622056	0.931	0.583	0.00419037	Goblet cells	AKR7A2
2.18327e-07	0.755731	0.966	0.643	0.00419515	Goblet cells	RARRES1
2.1901e-07	0.123358	0.966	0.541	0.00420828	Goblet cells	ERCC6
2.19405e-07	0.720701	1	0.565	0.00421586	Goblet cells	FUT8
2.19443e-07	1.16894	1	0.608	0.0042166	Goblet cells	NECTIN4
2.1945e-07	-0.563595	1	0.728	0.00421674	Goblet cells	GCLC
2.19679e-07	0.318394	0.931	0.541	0.00422113	Goblet cells	OGFOD3
2.21282e-07	1.10124	1	0.678	0.00425194	Goblet cells	KIAA0319L
2.21488e-07	1.4412	0.966	0.576	0.00425589	Goblet cells	GATM
2.21977e-07	1.22132	0.966	0.484	0.0042653	Goblet cells	UPRT
2.22728e-07	1.35581	0.966	0.551	0.00427971	Goblet cells	RAB3D
2.2286e-07	0.457696	0.862	0.389	0.00428226	Goblet cells	NCKAP5L
2.22866e-07	0.351416	0.966	0.541	0.00428237	Goblet cells	B4GALT7
2.2304e-07	-0.1589	0.931	0.473	0.00428572	Goblet cells	BCOR
2.23122e-07	-0.459981	0.931	0.481	0.00428729	Goblet cells	CRY1
2.23929e-07	0.541145	0.966	0.544	0.0043028	Goblet cells	CPNE2
2.24868e-07	0.267571	1	0.59	0.00432084	Goblet cells	LCLAT1
2.25145e-07	0.135008	0.931	0.512	0.00432615	Goblet cells	OTUD6B
2.26026e-07	0.860973	1	0.89	0.0043431	Goblet cells	TSPAN3
2.26825e-07	0.617808	0.931	0.463	0.00435845	Goblet cells	AIMP2
2.27358e-07	1.265	1	0.823	0.00436868	Goblet cells	KRT7
2.28266e-07	-2.56581	0.931	0.724	0.00438613	Goblet cells	MSN
2.28503e-07	0.12782	1	0.647	0.00439068	Goblet cells	RNF24
2.29084e-07	1.15826	0.966	0.484	0.00440185	Goblet cells	SULT1A3
2.29992e-07	2.05637	0.793	0.272	0.0044193	Goblet cells	SLC9A4
2.31595e-07	-0.783805	0.966	0.625	0.0044501	Goblet cells	IQCK
2.3182e-07	0.619037	0.966	0.523	0.00445442	Goblet cells	DDX60
2.3208e-07	-0.590734	1	0.802	0.00445942	Goblet cells	LSM6
2.32367e-07	-0.126422	0.966	0.53	0.00446494	Goblet cells	NPIPA1
2.3254e-07	-0.300011	0.931	0.625	0.00446826	Goblet cells	DPH5
2.32886e-07	0.331627	1	0.615	0.00447491	Goblet cells	CLPTM1
2.32935e-07	-0.205556	0.931	0.53	0.00447584	Goblet cells	VEGFB
2.3301e-07	-0.188948	1	0.707	0.00447728	Goblet cells	SAMM50
2.33132e-07	-0.819119	1	0.742	0.00447962	Goblet cells	YEATS4
2.33305e-07	0.355876	0.966	0.548	0.00448296	Goblet cells	SH3BP2
2.33345e-07	-0.261284	0.966	0.583	0.00448372	Goblet cells	CCDC32
2.33756e-07	-0.833969	0.931	0.675	0.00449161	Goblet cells	AMZ2P1
2.34159e-07	-0.267314	0.931	0.555	0.00449937	Goblet cells	GSTM3
2.35285e-07	0.323581	1	0.583	0.004521	Goblet cells	GREM1
2.35671e-07	-0.155352	0.793	0.279	0.00452841	Goblet cells	NUMBL
2.35884e-07	-0.593016	1	0.799	0.00453251	Goblet cells	PAK1
2.36063e-07	0.53208	0.966	0.519	0.00453595	Goblet cells	TEX2
2.36298e-07	-1.22481	0.966	0.668	0.00454047	Goblet cells	ARL13B
2.37105e-07	-1.656	0.931	0.597	0.00455597	Goblet cells	LCA5
2.37918e-07	0.60495	0.793	0.375	0.0045716	Goblet cells	CTF1
2.38322e-07	0.54358	0.931	0.452	0.00457935	Goblet cells	SUZ12P1
2.3833e-07	0.404844	0.966	0.516	0.00457951	Goblet cells	GPC1
2.38532e-07	0.232277	0.897	0.481	0.00458339	Goblet cells	ARHGAP23
2.39112e-07	-0.35872	0.966	0.58	0.00459453	Goblet cells	RIMKLB
2.39114e-07	0.488396	1	0.587	0.00459457	Goblet cells	TXNDC15
2.39582e-07	-2.52263	0.828	0.53	0.00460357	Goblet cells	CFAP52
2.39958e-07	-0.402011	1	0.813	0.00461079	Goblet cells	MRPL21
2.3997e-07	0.427128	0.931	0.463	0.00461103	Goblet cells	CA5B
2.41069e-07	0.956507	0.966	0.488	0.00463214	Goblet cells	TTLL12
2.41075e-07	-1.32489	0.966	0.689	0.00463227	Goblet cells	ARMH4
2.42222e-07	0.659441	0.897	0.442	0.00465429	Goblet cells	NXN
2.424e-07	0.117142	1	0.576	0.00465771	Goblet cells	SLC25A48
2.42531e-07	-0.806665	0.931	0.654	0.00466023	Goblet cells	ATP2B4
2.43219e-07	1.09903	1	0.565	0.00467345	Goblet cells	ALDH18A1
2.43866e-07	-0.576315	1	0.721	0.00468588	Goblet cells	EGFR
2.43945e-07	0.551734	0.931	0.445	0.0046874	Goblet cells	EXOC6B
2.45298e-07	1.06471	1	0.746	0.00471341	Goblet cells	SCIN
2.46481e-07	0.398846	0.897	0.445	0.00473614	Goblet cells	KRBOX4
2.47776e-07	-0.273204	0.966	0.576	0.00476103	Goblet cells	SUPT7L
2.4818e-07	-2.45726	0.931	0.65	0.00476877	Goblet cells	MOK
2.48426e-07	-2.29776	0.931	0.463	0.00477351	Goblet cells	RNASE1
2.48931e-07	-0.186715	0.931	0.558	0.00478322	Goblet cells	P4HA1
2.49036e-07	-0.728958	0.793	0.431	0.00478523	Goblet cells	TTC21A
2.502e-07	0.101403	1	0.636	0.0048076	Goblet cells	LRATD1
2.50507e-07	0.110322	0.966	0.583	0.00481349	Goblet cells	TRMT10B
2.50624e-07	0.953619	1	0.562	0.00481575	Goblet cells	STXBP6
2.50647e-07	0.761634	0.828	0.364	0.00481618	Goblet cells	PPP1R26
2.51336e-07	0.663976	0.862	0.375	0.00482941	Goblet cells	ZNF75D
2.51856e-07	0.662334	0.862	0.35	0.00483941	Goblet cells	FRY
2.52236e-07	0.942851	0.966	0.491	0.00484671	Goblet cells	TMEM44
2.52354e-07	-2.02931	0.966	0.689	0.00484898	Goblet cells	DZIP3
2.52551e-07	-1.79814	0.897	0.608	0.00485276	Goblet cells	EFHC2
2.54055e-07	0.595621	0.931	0.466	0.00488166	Goblet cells	MED17
2.54808e-07	0.965718	0.966	0.491	0.00489613	Goblet cells	BRPF3
2.55528e-07	-0.663928	1	0.735	0.00490998	Goblet cells	CHCHD10
2.55535e-07	-3.18629	0.966	0.71	0.00491011	Goblet cells	CAPSL
2.57127e-07	0.300224	0.931	0.484	0.0049407	Goblet cells	CEP192
2.57162e-07	0.372894	1	0.601	0.00494137	Goblet cells	OGFOD1
2.57178e-07	0.976519	1	0.562	0.00494167	Goblet cells	CADPS2
2.57545e-07	1.44713	0.897	0.385	0.00494873	Goblet cells	FOXG1
2.57659e-07	0.996601	0.931	0.452	0.00495091	Goblet cells	ARL15
2.5883e-07	0.985405	0.862	0.378	0.00497341	Goblet cells	MEIS3
2.59124e-07	-0.165917	0.966	0.523	0.00497906	Goblet cells	ZW10
2.59188e-07	0.259914	0.966	0.519	0.0049803	Goblet cells	STRN4
2.59479e-07	-0.306581	1	0.625	0.0049859	Goblet cells	KIAA0586
2.59495e-07	-0.424476	0.966	0.608	0.00498619	Goblet cells	AZI2
2.61888e-07	0.533434	0.966	0.516	0.00503218	Goblet cells	CDH26
2.61921e-07	-0.229516	1	0.629	0.0050328	Goblet cells	CCDC127
2.62249e-07	0.453263	1	0.59	0.00503912	Goblet cells	STX3
2.62759e-07	0.936559	0.966	0.488	0.00504892	Goblet cells	AGFG2
2.64881e-07	-0.362985	0.931	0.569	0.00508969	Goblet cells	NECTIN1
2.6533e-07	-0.398939	1	0.622	0.00509831	Goblet cells	NFATC2IP
2.66831e-07	-2.34632	0.897	0.59	0.00512715	Goblet cells	AF228730.5
2.6785e-07	0.415313	1	0.59	0.00514674	Goblet cells	TRABD
2.69208e-07	-0.94026	0.897	0.611	0.00517282	Goblet cells	FAM92A
2.71191e-07	-0.511335	0.966	0.541	0.00521094	Goblet cells	OR7E14P
2.72017e-07	-0.592982	0.966	0.696	0.0052268	Goblet cells	TMEM19
2.7266e-07	1.55591	0.897	0.389	0.00523916	Goblet cells	CYP4F12
2.73011e-07	-0.841529	0.966	0.703	0.0052459	Goblet cells	HAGH
2.73113e-07	1.38335	0.897	0.389	0.00524786	Goblet cells	POLR2J3
2.73326e-07	1.21116	0.966	0.491	0.00525196	Goblet cells	CRACR2A
2.75565e-07	1.16493	0.966	0.488	0.00529497	Goblet cells	PRXL2B
2.75609e-07	0.306208	1	0.597	0.00529582	Goblet cells	ISG20L2
2.76457e-07	-0.110013	0.966	0.618	0.00531212	Goblet cells	ZNF544
2.7673e-07	0.655227	0.931	0.456	0.00531736	Goblet cells	ELMO2
2.76775e-07	0.327723	0.897	0.473	0.00531823	Goblet cells	AC093752.1
2.76831e-07	0.558217	0.966	0.527	0.0053193	Goblet cells	RHOD
2.78242e-07	0.882879	1	0.562	0.00534642	Goblet cells	RBMS2
2.78696e-07	-2.02701	0.759	0.42	0.00535514	Goblet cells	SAMD15
2.79582e-07	0.434896	1	0.59	0.00537218	Goblet cells	BCKDK
2.81561e-07	0.637222	0.897	0.449	0.00541019	Goblet cells	GJB3
2.8177e-07	0.57137	0.897	0.396	0.00541421	Goblet cells	ZKSCAN8
2.81971e-07	0.905895	0.966	0.495	0.00541807	Goblet cells	SZT2
2.81974e-07	1.68685	0.897	0.396	0.00541813	Goblet cells	TGFA
2.8198e-07	0.220032	0.966	0.544	0.00541824	Goblet cells	SNX24
2.81996e-07	-0.266964	0.966	0.548	0.00541855	Goblet cells	MLH3
2.83648e-07	2.66128	0.655	0.17	0.00545029	Goblet cells	MMP3
2.83656e-07	1.54934	0.828	0.322	0.00545045	Goblet cells	AC006978.1
2.8513e-07	-0.20956	0.931	0.449	0.00547878	Goblet cells	MREG
2.85633e-07	-0.444713	1	0.71	0.00548844	Goblet cells	STYXL1
2.86184e-07	-0.658398	1	0.717	0.00549903	Goblet cells	FKBP5
2.87129e-07	0.206264	0.966	0.562	0.00551718	Goblet cells	WDSUB1
2.87728e-07	-0.225791	0.966	0.576	0.00552869	Goblet cells	OXSM
2.88738e-07	-0.103673	0.966	0.541	0.00554811	Goblet cells	SBF2
2.90373e-07	0.982769	0.966	0.491	0.00557952	Goblet cells	FASN
2.9078e-07	1.47926	0.966	0.509	0.00558734	Goblet cells	USP54
2.915e-07	0.550442	1	0.58	0.00560117	Goblet cells	MAN2B2
2.91507e-07	1.31172	0.966	0.661	0.0056013	Goblet cells	HEY1
2.91529e-07	-0.225711	0.897	0.459	0.00560173	Goblet cells	ESRRG
2.91591e-07	-0.582694	0.966	0.625	0.00560291	Goblet cells	LRRCC1
2.92258e-07	-0.586145	0.931	0.689	0.00561574	Goblet cells	NUP93
2.92316e-07	0.484865	0.897	0.413	0.00561684	Goblet cells	DEPDC5
2.9254e-07	0.692182	0.862	0.378	0.00562116	Goblet cells	SLC27A3
2.92626e-07	0.339054	0.966	0.537	0.00562281	Goblet cells	TMEM209
2.92686e-07	1.01908	1	0.58	0.00562397	Goblet cells	TRIM16
2.92702e-07	-0.862872	0.897	0.527	0.00562428	Goblet cells	GMPR
2.92797e-07	0.392651	0.897	0.417	0.00562608	Goblet cells	VAV1
2.9289e-07	-0.234431	1	0.601	0.00562787	Goblet cells	CDK6
2.93241e-07	0.458599	0.931	0.47	0.00563462	Goblet cells	NBPF12
2.93845e-07	0.319047	0.862	0.403	0.00564624	Goblet cells	WDR76
2.94078e-07	0.613799	0.931	0.498	0.00565071	Goblet cells	FAM117B
2.94276e-07	-0.608536	1	0.71	0.00565451	Goblet cells	STX6
2.9591e-07	-0.143286	1	0.693	0.00568591	Goblet cells	GTF2H3
2.96911e-07	1.15085	0.966	0.512	0.00570514	Goblet cells	LGI1
2.97767e-07	-0.828515	0.966	0.534	0.00572159	Goblet cells	SPINK5
2.99341e-07	-0.236698	0.966	0.537	0.00575184	Goblet cells	NRIP1
2.99448e-07	1.1903	0.966	0.495	0.00575389	Goblet cells	DOP1B
3.00038e-07	0.392987	0.931	0.473	0.00576523	Goblet cells	MARCH8
3.00147e-07	-1.53135	0.931	0.604	0.00576732	Goblet cells	PHTF1
3.00361e-07	0.217272	0.966	0.523	0.00577144	Goblet cells	FGFR2
3.00758e-07	0.425689	0.966	0.512	0.00577906	Goblet cells	PYGO2
3.00817e-07	-0.69496	0.862	0.555	0.0057802	Goblet cells	COL4A5
3.0103e-07	0.125309	0.966	0.565	0.00578429	Goblet cells	PNPO
3.01277e-07	0.915422	0.897	0.403	0.00578903	Goblet cells	RNF125
3.01984e-07	-0.150815	0.966	0.53	0.00580263	Goblet cells	SENP1
3.02353e-07	0.14878	0.966	0.583	0.00580972	Goblet cells	SHMT2
3.04525e-07	0.943631	0.862	0.367	0.00585144	Goblet cells	SHE
3.04577e-07	-0.673466	1	0.71	0.00585246	Goblet cells	RRM1
3.04918e-07	0.190755	0.966	0.565	0.005859	Goblet cells	SLC25A17
3.0497e-07	0.177955	0.966	0.555	0.00585999	Goblet cells	MAPK8
3.05374e-07	1.11444	0.931	0.435	0.00586777	Goblet cells	LFNG
3.06949e-07	-0.162995	1	0.608	0.00589803	Goblet cells	EP400
3.07627e-07	0.741568	0.931	0.47	0.00591106	Goblet cells	ATP13A1
3.09305e-07	0.188633	0.966	0.551	0.0059433	Goblet cells	FOXO1
3.10122e-07	0.989079	0.862	0.357	0.00595899	Goblet cells	B4GALNT3
3.10221e-07	-0.653833	0.966	0.608	0.0059609	Goblet cells	INO80C
3.10595e-07	2.06764	0.828	0.311	0.00596808	Goblet cells	CDK18
3.10707e-07	0.294465	0.966	0.572	0.00597023	Goblet cells	MAIP1
3.11234e-07	-1.35259	1	0.724	0.00598036	Goblet cells	C11orf49
3.11241e-07	0.328359	0.897	0.466	0.0059805	Goblet cells	HS1BP3
3.11294e-07	0.311195	0.966	0.527	0.00598151	Goblet cells	FBXO38
3.12211e-07	0.252011	0.931	0.509	0.00599914	Goblet cells	TPRA1
3.13369e-07	1.18389	0.966	0.516	0.00602138	Goblet cells	FKBP11
3.13513e-07	1.23458	0.931	0.435	0.00602415	Goblet cells	EFNB2
3.15023e-07	0.131136	1	0.633	0.00605317	Goblet cells	HDDC3
3.15376e-07	0.61117	0.966	0.523	0.00605996	Goblet cells	GPR89A
3.15925e-07	0.654832	0.931	0.484	0.0060705	Goblet cells	DNAJC11
3.16705e-07	-0.358588	0.931	0.576	0.00608549	Goblet cells	CCDC24
3.17737e-07	-0.217062	0.828	0.428	0.00610531	Goblet cells	MYLK
3.18207e-07	-0.467294	1	0.65	0.00611436	Goblet cells	EIF2B2
3.18576e-07	-1.3269	0.897	0.587	0.00612143	Goblet cells	IQCE
3.19191e-07	0.175072	0.897	0.495	0.00613325	Goblet cells	RMC1
3.19575e-07	2.76334	0.552	0.106	0.00614064	Goblet cells	NCCRP1
3.19618e-07	0.264413	0.897	0.463	0.00614147	Goblet cells	PLEKHM2
3.20867e-07	-0.530927	0.897	0.502	0.00616547	Goblet cells	AC026412.1
3.21795e-07	0.905428	0.931	0.452	0.00618329	Goblet cells	AL121758.1
3.2255e-07	-0.263949	1	0.707	0.00619781	Goblet cells	GTF3C3
3.22609e-07	-0.986182	0.862	0.459	0.00619892	Goblet cells	CLCA2
3.23142e-07	0.96898	0.897	0.399	0.00620917	Goblet cells	LURAP1L
3.23323e-07	-0.149438	1	0.633	0.00621265	Goblet cells	SGK3
3.23842e-07	-0.145347	0.931	0.597	0.00622262	Goblet cells	HCFC2
3.23859e-07	-0.32421	0.931	0.502	0.00622296	Goblet cells	SPATA13
3.24177e-07	0.655507	1	0.565	0.00622905	Goblet cells	TMEM45B
3.24447e-07	0.877327	1	0.845	0.00623425	Goblet cells	CCPG1
3.25506e-07	-0.928785	0.759	0.541	0.0062546	Goblet cells	FXYD1
3.25964e-07	-2.47561	0.862	0.551	0.0062634	Goblet cells	ANKUB1
3.2611e-07	0.55288	0.931	0.481	0.00626621	Goblet cells	FRAT2
3.26212e-07	-0.330363	1	0.686	0.00626817	Goblet cells	HDAC3
3.26838e-07	0.226732	0.931	0.537	0.0062802	Goblet cells	FOXRED1
3.27246e-07	-0.926751	1	0.922	0.00628804	Goblet cells	ENO1
3.28763e-07	0.507547	0.862	0.378	0.00631718	Goblet cells	CASTOR2
3.28816e-07	-0.192881	0.966	0.594	0.00631819	Goblet cells	ZBTB33
3.29401e-07	-0.245116	0.828	0.417	0.00632944	Goblet cells	ABCC6P2
3.3002e-07	-0.824703	1	0.767	0.00634133	Goblet cells	PRNP
3.30553e-07	1.37941	0.897	0.392	0.00635158	Goblet cells	LRRC8E
3.31153e-07	1.09276	1	0.633	0.0063631	Goblet cells	B4GALT4
3.31512e-07	-1.41163	0.793	0.456	0.00637	Goblet cells	DENND6B
3.31583e-07	0.328248	1	0.594	0.00637136	Goblet cells	SCYL3
3.3169e-07	-0.239933	0.966	0.548	0.00637341	Goblet cells	ALKBH2
3.32323e-07	-0.232994	0.966	0.686	0.00638559	Goblet cells	SIGIRR
3.3327e-07	-0.51268	0.966	0.746	0.00640378	Goblet cells	ERI3
3.34548e-07	0.77196	0.966	0.495	0.00642835	Goblet cells	OR2M3
3.35139e-07	-0.487861	0.828	0.424	0.00643969	Goblet cells	MORN1
3.36288e-07	0.500782	0.897	0.435	0.00646178	Goblet cells	INTS2
3.36559e-07	-1.45013	0.931	0.569	0.00646698	Goblet cells	MS4A8
3.36695e-07	0.564945	0.931	0.498	0.0064696	Goblet cells	NSUN5P1
3.36789e-07	0.563556	0.828	0.357	0.00647139	Goblet cells	SNX25
3.36838e-07	0.727097	0.966	0.498	0.00647234	Goblet cells	CYBRD1
3.37018e-07	-1.55297	0.966	0.657	0.0064758	Goblet cells	FTO
3.37128e-07	0.753401	0.966	0.512	0.00647792	Goblet cells	UBTD2
3.37237e-07	0.385415	1	0.59	0.00648001	Goblet cells	PITX1
3.3863e-07	-0.840301	0.966	0.696	0.00650678	Goblet cells	GADD45A
3.39344e-07	1.30803	1	0.608	0.00652049	Goblet cells	KRT23
3.39368e-07	-0.534719	0.931	0.618	0.00652095	Goblet cells	KIAA1586
3.39803e-07	0.261589	0.966	0.555	0.00652931	Goblet cells	TYW1
3.39871e-07	1.23523	0.966	0.516	0.00653063	Goblet cells	EIF2AK3
3.39982e-07	0.300319	0.966	0.519	0.00653275	Goblet cells	FAM135A
3.40043e-07	1.11087	1	0.675	0.00653393	Goblet cells	TMCO3
3.40289e-07	-0.129846	0.966	0.618	0.00653866	Goblet cells	FPGS
3.40432e-07	-0.534342	0.931	0.664	0.00654141	Goblet cells	ABCC5
3.40452e-07	0.739865	0.966	0.519	0.00654179	Goblet cells	SDHAF3
3.40646e-07	-0.841241	0.931	0.558	0.00654552	Goblet cells	KDM1B
3.41554e-07	0.161183	0.897	0.516	0.00656296	Goblet cells	RFT1
3.42058e-07	-1.73547	0.966	0.64	0.00657265	Goblet cells	CCDC30
3.42207e-07	0.690306	0.966	0.516	0.00657551	Goblet cells	DHDDS
3.42628e-07	1.14773	0.897	0.403	0.0065836	Goblet cells	PORCN
3.4287e-07	-0.118389	1	0.671	0.00658825	Goblet cells	C6orf226
3.43069e-07	0.81945	0.897	0.417	0.00659207	Goblet cells	CCDC141
3.43928e-07	-0.449701	0.862	0.523	0.00660858	Goblet cells	TTLL1
3.44381e-07	0.257372	0.897	0.491	0.00661728	Goblet cells	SYMPK
3.44497e-07	0.435556	0.931	0.463	0.00661951	Goblet cells	WNK2
3.44904e-07	0.348451	0.897	0.452	0.00662733	Goblet cells	CCDC86
3.45597e-07	1.06035	0.931	0.442	0.00664064	Goblet cells	MRAP2
3.45773e-07	0.258337	0.966	0.534	0.00664402	Goblet cells	ZNF608
3.46881e-07	-0.366747	0.793	0.357	0.00666533	Goblet cells	NFATC2
3.4691e-07	0.388413	0.931	0.477	0.00666587	Goblet cells	WDR37
3.48395e-07	0.547455	0.966	0.534	0.00669441	Goblet cells	PEX26
3.48838e-07	0.570229	0.931	0.452	0.00670292	Goblet cells	GTPBP2
3.49134e-07	1.08794	0.931	0.442	0.00670861	Goblet cells	PARD3B
3.50081e-07	0.213898	0.897	0.424	0.00672681	Goblet cells	CRY2
3.50177e-07	-0.638984	1	0.915	0.00672865	Goblet cells	TRMT112
3.51482e-07	-0.372694	1	0.71	0.00675373	Goblet cells	IMMP1L
3.51898e-07	0.156426	0.931	0.481	0.00676173	Goblet cells	EDC3
3.52018e-07	-0.562504	0.966	0.735	0.00676402	Goblet cells	SMC6
3.52522e-07	-2.54598	0.897	0.633	0.0067737	Goblet cells	OSCP1
3.52747e-07	-0.492389	1	0.792	0.00677803	Goblet cells	CCT7
3.53282e-07	0.13934	0.931	0.516	0.00678831	Goblet cells	TMEM129
3.53459e-07	0.405066	0.931	0.47	0.00679171	Goblet cells	CSAD
3.53847e-07	-1.17626	1	0.951	0.00679917	Goblet cells	HMGN3
3.5549e-07	0.716768	1	0.912	0.00683075	Goblet cells	LAMTOR5
3.55751e-07	3.54151	0.379	0.049	0.00683575	Goblet cells	FLNC
3.55799e-07	-0.645513	0.966	0.682	0.00683668	Goblet cells	LBR
3.5685e-07	-1.14534	0.931	0.541	0.00685687	Goblet cells	NSUN7
3.56861e-07	0.218845	0.897	0.403	0.00685708	Goblet cells	ZNF841
3.56982e-07	0.566574	0.966	0.534	0.00685941	Goblet cells	PWWP2A
3.57098e-07	1.02272	0.862	0.371	0.00686163	Goblet cells	RNF122
3.57679e-07	0.797062	0.931	0.459	0.00687281	Goblet cells	SCRIB
3.57948e-07	0.781768	0.931	0.449	0.00687798	Goblet cells	THEM6
3.57984e-07	-0.684913	1	0.848	0.00687865	Goblet cells	ANP32E
3.59968e-07	0.613698	1	0.58	0.00691678	Goblet cells	SINHCAFP3
3.60438e-07	-0.188406	0.966	0.64	0.00692581	Goblet cells	SNUPN
3.60594e-07	0.468739	0.897	0.428	0.00692882	Goblet cells	ARHGEF10
3.64582e-07	1.03174	1	0.749	0.00700545	Goblet cells	CHP1
3.6518e-07	-0.540526	0.966	0.668	0.00701693	Goblet cells	MSH6
3.6647e-07	-0.557613	1	0.731	0.00704173	Goblet cells	ZC3H8
3.66642e-07	0.405283	1	0.597	0.00704502	Goblet cells	ZNF83
3.66739e-07	0.375515	0.966	0.544	0.00704689	Goblet cells	KLHL22
3.70185e-07	-0.55054	1	0.809	0.00711311	Goblet cells	ILF3
3.71757e-07	-0.262643	0.966	0.544	0.00714331	Goblet cells	KIF11
3.71897e-07	-0.687042	0.966	0.696	0.007146	Goblet cells	RPL23AP82
3.7191e-07	1.1557	0.966	0.495	0.00714625	Goblet cells	PTPRU
3.72668e-07	0.114251	0.966	0.569	0.00716081	Goblet cells	DIPK2A
3.72807e-07	1.10523	0.966	0.495	0.00716349	Goblet cells	SEC24A
3.72977e-07	1.24061	0.931	0.438	0.00716674	Goblet cells	CYP4F3
3.73808e-07	-0.573193	0.966	0.675	0.00718271	Goblet cells	DDX39A
3.74686e-07	0.66479	0.862	0.353	0.0071996	Goblet cells	TNK1
3.74784e-07	0.723216	0.931	0.449	0.00720148	Goblet cells	TRIM5
3.75941e-07	0.766873	0.828	0.357	0.0072237	Goblet cells	DONSON
3.76376e-07	0.743643	0.966	0.512	0.00723206	Goblet cells	GNA15
3.76536e-07	-0.229494	0.966	0.527	0.00723513	Goblet cells	GSE1
3.77292e-07	-0.339722	1	0.746	0.00724966	Goblet cells	WBP4
3.77462e-07	0.180215	0.931	0.488	0.00725294	Goblet cells	KLC4
3.77587e-07	1.17437	0.931	0.438	0.00725534	Goblet cells	NAGLU
3.77768e-07	-1.35225	0.897	0.664	0.00725882	Goblet cells	UBE2S
3.80462e-07	0.517767	1	0.587	0.00731058	Goblet cells	NCOA2
3.80544e-07	0.355746	0.931	0.473	0.00731216	Goblet cells	USP12
3.81977e-07	-0.871595	1	0.756	0.00733969	Goblet cells	DNMT1
3.82754e-07	-1.18159	0.966	0.774	0.00735463	Goblet cells	DMKN
3.83794e-07	0.284224	0.966	0.509	0.00737461	Goblet cells	IRAK1
3.83976e-07	-1.19226	0.862	0.509	0.0073781	Goblet cells	ANKMY1
3.84393e-07	-0.407606	1	0.777	0.00738611	Goblet cells	PHF14
3.84684e-07	0.241898	0.931	0.527	0.0073917	Goblet cells	ASMTL
3.84744e-07	0.899692	0.966	0.498	0.00739285	Goblet cells	PROM2
3.84976e-07	0.173606	1	0.597	0.00739731	Goblet cells	ZNF800
3.851e-07	0.107443	0.966	0.587	0.0073997	Goblet cells	DDX49
3.86089e-07	-0.509756	0.862	0.428	0.00741869	Goblet cells	TTC30A
3.8609e-07	0.7611	1	0.569	0.00741873	Goblet cells	DUSP16
3.87212e-07	0.117429	0.966	0.611	0.00744027	Goblet cells	EXOC3
3.88454e-07	0.115145	0.966	0.569	0.00746414	Goblet cells	RBM27
3.88938e-07	1.26673	0.897	0.396	0.00747344	Goblet cells	CYTH3
3.90291e-07	0.976292	0.793	0.311	0.00749945	Goblet cells	TNFRSF25
3.90384e-07	0.243253	0.862	0.396	0.00750122	Goblet cells	ASTN2
3.90643e-07	0.304068	0.897	0.413	0.00750621	Goblet cells	TESPA1
3.90804e-07	0.873324	0.931	0.445	0.0075093	Goblet cells	TTC23
3.90911e-07	-0.175054	0.828	0.364	0.00751136	Goblet cells	AL109918.1
3.9129e-07	1.15327	0.931	0.445	0.00751864	Goblet cells	ITGB6
3.93425e-07	-0.871849	0.862	0.565	0.00755966	Goblet cells	SERPINB5
3.93601e-07	0.949377	0.862	0.367	0.00756304	Goblet cells	C17orf100
3.94046e-07	0.458367	0.897	0.456	0.0075716	Goblet cells	CDC42BPG
3.95334e-07	0.873542	1	0.569	0.00759633	Goblet cells	DOCK9
3.95402e-07	-1.34742	0.966	0.731	0.00759765	Goblet cells	FAIM
3.95696e-07	0.593007	0.966	0.527	0.00760329	Goblet cells	FAM83H
3.97223e-07	0.509142	0.966	0.512	0.00763264	Goblet cells	CLIC4
3.98598e-07	0.655594	0.966	0.516	0.00765907	Goblet cells	INO80D
3.99983e-07	-0.429326	0.966	0.59	0.00768568	Goblet cells	JADE1
4.00257e-07	0.46339	0.931	0.456	0.00769094	Goblet cells	GXYLT1
4.01227e-07	3.23855	0.517	0.092	0.00770957	Goblet cells	DUOXA2
4.01895e-07	0.147857	0.897	0.488	0.00772242	Goblet cells	MACROD1
4.02364e-07	-0.445344	0.931	0.541	0.00773142	Goblet cells	CENPQ
4.02871e-07	0.831029	0.897	0.438	0.00774116	Goblet cells	TRERF1
4.03217e-07	0.886257	0.897	0.399	0.00774782	Goblet cells	CIART
4.03245e-07	0.629302	0.897	0.431	0.00774835	Goblet cells	CDKL5
4.05245e-07	0.876292	0.862	0.375	0.00778678	Goblet cells	KIAA1549
4.05748e-07	-0.539721	0.931	0.594	0.00779644	Goblet cells	RAB28
4.06037e-07	-0.54786	1	0.668	0.00780201	Goblet cells	PTDSS1
4.06682e-07	0.285153	0.966	0.611	0.0078144	Goblet cells	PJA1
4.07142e-07	-0.21454	0.931	0.551	0.00782323	Goblet cells	CDKAL1
4.07309e-07	0.668777	0.966	0.53	0.00782645	Goblet cells	LMBR1
4.08318e-07	0.298809	0.897	0.406	0.00784583	Goblet cells	HERC3
4.08375e-07	0.513848	0.931	0.466	0.00784692	Goblet cells	CLUHP3
4.09849e-07	-1.42084	1	0.714	0.00787524	Goblet cells	NWD1
4.10281e-07	0.206428	1	0.668	0.00788356	Goblet cells	SMAD1
4.1029e-07	1.21217	1	0.721	0.00788372	Goblet cells	AQP5
4.10564e-07	0.181246	1	0.594	0.00788898	Goblet cells	SSH2
4.11466e-07	0.634021	0.931	0.456	0.00790633	Goblet cells	METRNL
4.11789e-07	-0.11768	0.931	0.534	0.00791253	Goblet cells	IKBIP
4.13077e-07	-0.316727	0.966	0.558	0.00793727	Goblet cells	CDK17
4.13388e-07	1.18131	0.966	0.498	0.00794324	Goblet cells	SOX21
4.14142e-07	-0.404609	1	0.841	0.00795773	Goblet cells	EIF3F
4.15074e-07	-2.83751	0.966	0.724	0.00797565	Goblet cells	SPA17
4.15592e-07	1.82727	0.793	0.283	0.0079856	Goblet cells	PRRX1
4.16816e-07	0.529886	0.966	0.512	0.00800911	Goblet cells	ZMYM6
4.17892e-07	1.96259	0.759	0.251	0.00802979	Goblet cells	SLC45A3
4.17992e-07	1.02635	0.966	0.534	0.00803172	Goblet cells	IL1RN
4.18152e-07	-0.12825	1	0.622	0.00803479	Goblet cells	PCNX2
4.19022e-07	1.4194	0.862	0.353	0.00805151	Goblet cells	ADCY6
4.1903e-07	-0.133	0.966	0.551	0.00805167	Goblet cells	CCZ1B
4.19411e-07	-1.52296	0.897	0.717	0.00805898	Goblet cells	KCTD1
4.20324e-07	-0.75179	0.966	0.686	0.00807652	Goblet cells	RALB
4.21201e-07	-0.818817	1	0.894	0.00809338	Goblet cells	VPS35
4.23147e-07	-0.144992	1	0.643	0.00813077	Goblet cells	PARP2
4.24424e-07	0.536218	0.931	0.491	0.0081553	Goblet cells	RGL1
4.24697e-07	-0.859339	0.897	0.587	0.00816056	Goblet cells	ORAI3
4.25799e-07	0.206403	0.931	0.562	0.00818172	Goblet cells	TFAP2A
4.26529e-07	0.504419	0.931	0.502	0.00819576	Goblet cells	SPATA20
4.27818e-07	0.132304	0.966	0.548	0.00822052	Goblet cells	PCNT
4.28067e-07	-1.9419	0.793	0.449	0.00822532	Goblet cells	RIIAD1
4.2851e-07	-1.69706	0.793	0.318	0.00823383	Goblet cells	CD3D
4.28542e-07	-0.319938	0.931	0.572	0.00823443	Goblet cells	OR7E122P
4.28685e-07	0.399823	0.966	0.534	0.00823719	Goblet cells	TRAPPC6B
4.31227e-07	-0.185898	0.931	0.59	0.00828604	Goblet cells	ATPAF2
4.31336e-07	0.206187	0.966	0.555	0.00828813	Goblet cells	CXorf38
4.31825e-07	0.386034	1	0.594	0.00829753	Goblet cells	ABO
4.33201e-07	-1.96618	0.931	0.633	0.00832395	Goblet cells	UBXN11
4.34115e-07	0.102921	0.966	0.551	0.00834152	Goblet cells	SERTAD3
4.344e-07	-0.350659	1	0.622	0.008347	Goblet cells	REXO4
4.35463e-07	1.38185	0.966	0.537	0.00836742	Goblet cells	PLA2G4A
4.36629e-07	0.726271	0.966	0.509	0.00838982	Goblet cells	UBR1
4.37036e-07	-0.530999	1	0.728	0.00839764	Goblet cells	ZSWIM7
4.37818e-07	0.159091	0.966	0.558	0.00841268	Goblet cells	MAGI1
4.39152e-07	1.1125	0.828	0.318	0.00843831	Goblet cells	ANO1
4.40423e-07	-0.630405	0.897	0.509	0.00846272	Goblet cells	AP4M1
4.41094e-07	0.41244	0.862	0.375	0.00847562	Goblet cells	SETD1B
4.41224e-07	0.502407	1	0.576	0.00847811	Goblet cells	KANSL1
4.43866e-07	1.71886	0.862	0.353	0.00852888	Goblet cells	RAB43
4.44987e-07	-0.140264	0.931	0.558	0.00855042	Goblet cells	PXMP2
4.45233e-07	-1.1849	0.862	0.431	0.00855515	Goblet cells	TTC30B
4.45661e-07	0.561834	0.897	0.417	0.00856338	Goblet cells	NBPF3
4.45961e-07	-0.592516	1	0.735	0.00856914	Goblet cells	TMTC3
4.46049e-07	1.92101	0.931	0.473	0.00857082	Goblet cells	EMP1
4.46397e-07	1.44495	0.862	0.353	0.00857751	Goblet cells	GDPD5
4.46959e-07	0.939855	0.897	0.413	0.00858831	Goblet cells	COL6A3
4.48263e-07	0.606115	0.931	0.463	0.00861338	Goblet cells	RORC
4.48318e-07	0.253003	0.966	0.558	0.00861443	Goblet cells	RRNAD1
4.49409e-07	-0.121926	0.966	0.562	0.00863538	Goblet cells	LARP4B
4.5005e-07	0.994423	0.897	0.424	0.00864771	Goblet cells	RTL6
4.50163e-07	0.78963	1	0.572	0.00864989	Goblet cells	SH3BGRL2
4.50239e-07	1.24825	0.966	0.512	0.00865135	Goblet cells	KLHL2
4.51188e-07	-0.609784	1	0.859	0.00866957	Goblet cells	DCTN3
4.52503e-07	-0.707669	0.966	0.657	0.00869484	Goblet cells	RPS6KA5
4.53163e-07	0.899702	1	0.749	0.00870752	Goblet cells	DHCR24
4.53296e-07	-0.88214	0.966	0.611	0.00871009	Goblet cells	TCEANC2
4.55723e-07	-0.133111	0.966	0.601	0.00875672	Goblet cells	UBE2M
4.58802e-07	0.271037	0.966	0.523	0.00881588	Goblet cells	MTA1
4.59193e-07	0.151809	0.897	0.428	0.00882339	Goblet cells	FCMR
4.60216e-07	-0.233492	1	0.671	0.00884305	Goblet cells	INTU
4.61244e-07	0.931472	0.931	0.452	0.00886281	Goblet cells	ZHX3
4.62314e-07	1.22245	0.966	0.512	0.00888336	Goblet cells	FURIN
4.63209e-07	-0.124822	0.966	0.548	0.00890056	Goblet cells	FAM118A
4.6327e-07	-0.788267	0.966	0.742	0.00890174	Goblet cells	XPC
4.63661e-07	0.137645	1	0.622	0.00890924	Goblet cells	MAP2K2
4.64281e-07	0.178586	0.966	0.572	0.00892117	Goblet cells	AKIRIN2
4.64597e-07	0.977371	0.966	0.502	0.00892723	Goblet cells	FZD5
4.6505e-07	-0.171119	0.966	0.657	0.00893594	Goblet cells	MTG1
4.65446e-07	0.940121	0.931	0.456	0.00894354	Goblet cells	TRIB2
4.65937e-07	-0.383176	1	0.643	0.00895297	Goblet cells	GK
4.66364e-07	-0.438748	1	0.767	0.00896119	Goblet cells	C5orf15
4.67761e-07	-1.29545	0.897	0.505	0.00898803	Goblet cells	CDC14A
4.67792e-07	0.585258	0.862	0.367	0.00898862	Goblet cells	TEP1
4.68439e-07	-0.297442	1	0.64	0.00900105	Goblet cells	DIDO1
4.69701e-07	1.01918	0.931	0.452	0.00902531	Goblet cells	LPAR1
4.70883e-07	0.374995	0.862	0.396	0.00904801	Goblet cells	NPIPA9
4.71505e-07	0.124357	0.897	0.481	0.00905996	Goblet cells	TMEM38A
4.72008e-07	-0.122492	0.966	0.53	0.00906964	Goblet cells	SCAND2P
4.7292e-07	0.349681	0.931	0.488	0.00908715	Goblet cells	ZNF224
4.73323e-07	0.595491	0.966	0.541	0.0090949	Goblet cells	VPS26B
4.73891e-07	0.990963	0.862	0.382	0.00910581	Goblet cells	TLCD5
4.74025e-07	1.0968	0.862	0.371	0.00910839	Goblet cells	C14orf28
4.75345e-07	0.972262	0.931	0.449	0.00913374	Goblet cells	SLC10A7
4.78601e-07	0.3122	0.931	0.505	0.00919632	Goblet cells	MAP7D1
4.79484e-07	-0.572782	0.966	0.604	0.00921329	Goblet cells	TTC8
4.80054e-07	1.00739	1	0.576	0.00922424	Goblet cells	TBC1D19
4.80969e-07	-0.211791	1	0.664	0.00924182	Goblet cells	METAP1
4.81101e-07	0.204264	1	0.643	0.00924436	Goblet cells	AL445685.3
4.81561e-07	0.313852	0.931	0.516	0.00925319	Goblet cells	PHF1
4.82458e-07	1.22548	0.793	0.293	0.00927043	Goblet cells	SLC1A1
4.82645e-07	0.765988	0.931	0.459	0.00927403	Goblet cells	SYNJ2
4.82866e-07	1.04356	0.862	0.367	0.00927828	Goblet cells	PID1
4.83113e-07	-0.114515	0.931	0.562	0.00928302	Goblet cells	ZFP62
4.84871e-07	-0.195744	1	0.668	0.00931679	Goblet cells	MZT1
4.85696e-07	0.904457	0.966	0.502	0.00933266	Goblet cells	IL10RB
4.86674e-07	0.256456	0.931	0.481	0.00935145	Goblet cells	ROBO1
4.86872e-07	1.73388	0.828	0.318	0.00935525	Goblet cells	MYDGF
4.87525e-07	2.03297	0.586	0.141	0.0093678	Goblet cells	AL049629.2
4.8759e-07	0.363356	1	0.597	0.00936904	Goblet cells	TRIM4
4.88621e-07	1.00716	0.966	0.505	0.00938885	Goblet cells	ZNF701
4.89048e-07	-0.305	0.966	0.675	0.00939706	Goblet cells	SYTL1
4.89326e-07	-0.400964	0.966	0.7	0.0094024	Goblet cells	NIP7
4.94004e-07	0.497972	0.966	0.541	0.0094923	Goblet cells	B4GALT3
4.94652e-07	-0.825113	0.966	0.689	0.00950475	Goblet cells	AGTRAP
4.94811e-07	-0.861969	0.862	0.558	0.0095078	Goblet cells	GAMT
4.95015e-07	0.525283	0.931	0.491	0.00951172	Goblet cells	MED18
4.95476e-07	0.333226	0.931	0.498	0.00952057	Goblet cells	BLOC1S4
4.95909e-07	-2.09902	1	0.763	0.00952889	Goblet cells	S100A2
4.97672e-07	0.721956	0.966	0.516	0.00956277	Goblet cells	SLC30A1
4.98262e-07	0.565235	0.966	0.516	0.0095741	Goblet cells	ACVR2A
5.00488e-07	-0.464013	0.862	0.456	0.00961688	Goblet cells	C8orf37
5.00597e-07	-0.28171	1	0.625	0.00961898	Goblet cells	KPNA5
5.0071e-07	0.698875	1	0.58	0.00962115	Goblet cells	MON2
5.01804e-07	-2.76937	0.966	0.724	0.00964217	Goblet cells	AC007906.2
5.0187e-07	0.116313	1	0.59	0.00964344	Goblet cells	ATG4A
5.03404e-07	-0.338012	0.897	0.505	0.00967291	Goblet cells	H2AFX
5.03561e-07	-0.348559	1	0.664	0.00967593	Goblet cells	RUFY2
5.05589e-07	0.164777	0.931	0.512	0.00971489	Goblet cells	NUP188
5.07311e-07	-1.78003	0.931	0.671	0.00974799	Goblet cells	TCTN1
5.07413e-07	1.27542	0.931	0.445	0.00974994	Goblet cells	DUSP10
5.08401e-07	1.26061	0.966	0.53	0.00976892	Goblet cells	SLC44A3
5.09559e-07	-0.636187	0.966	0.534	0.00979117	Goblet cells	HLA-DMA
5.09664e-07	-0.100217	1	0.671	0.0097932	Goblet cells	MRPS17
5.1053e-07	0.150428	0.966	0.537	0.00980983	Goblet cells	CCDC97
5.10637e-07	0.450898	0.828	0.336	0.00981189	Goblet cells	MTCO3P12
5.10813e-07	-0.27256	0.966	0.59	0.00981528	Goblet cells	SHMT1
5.14751e-07	0.36601	1	0.597	0.00989094	Goblet cells	PATL1
5.14845e-07	0.721375	0.931	0.459	0.00989275	Goblet cells	TPCN1
5.1511e-07	1.09575	1	0.58	0.00989784	Goblet cells	CYP3A5
5.15771e-07	-0.129732	0.966	0.608	0.00991053	Goblet cells	IPP
5.18258e-07	-0.764635	0.966	0.629	0.00995833	Goblet cells	TP53BP1
5.18414e-07	0.324675	0.966	0.555	0.00996133	Goblet cells	PAK4
5.19114e-07	0.307813	0.931	0.502	0.00997478	Goblet cells	AIFM2
5.19517e-07	0.885716	0.931	0.456	0.00998252	Goblet cells	TRAM2
5.19677e-07	0.313638	0.897	0.473	0.00998559	Goblet cells	MED20
5.20087e-07	0.60341	0.966	0.519	0.00999347	Goblet cells	CASP2
5.20343e-07	0.812016	0.897	0.435	0.00999839	Goblet cells	RAB33B
5.20545e-07	-3.88329	0.897	0.406	0.0100023	Goblet cells	STATH
5.22745e-07	-0.648886	0.724	0.353	0.0100446	Goblet cells	FAM227A
5.24031e-07	0.803825	0.966	0.505	0.0100692	Goblet cells	LRP6
5.24418e-07	0.819343	0.897	0.42	0.0100767	Goblet cells	ANKS1B
5.25151e-07	-0.233875	1	0.64	0.0100908	Goblet cells	PPARA
5.26177e-07	-1.7235	0.931	0.488	0.0101105	Goblet cells	CFTR
5.26632e-07	0.796035	0.862	0.378	0.0101192	Goblet cells	CHDH
5.28831e-07	0.10429	0.931	0.523	0.0101615	Goblet cells	ORAI1
5.3019e-07	-0.76273	0.828	0.456	0.0101876	Goblet cells	SFXN3
5.30726e-07	0.657125	0.966	0.516	0.0101979	Goblet cells	LETM1
5.30796e-07	-0.466905	0.931	0.654	0.0101993	Goblet cells	ABHD14A
5.32628e-07	0.610524	0.931	0.463	0.0102344	Goblet cells	OR7E22P
5.33962e-07	0.361907	0.966	0.537	0.0102601	Goblet cells	TRIM25
5.34228e-07	0.891342	0.931	0.452	0.0102652	Goblet cells	C15orf39
5.34557e-07	0.22766	0.966	0.534	0.0102715	Goblet cells	KCTD10
5.35316e-07	1.04798	0.966	0.502	0.0102861	Goblet cells	PARM1
5.37724e-07	0.36772	0.966	0.551	0.0103324	Goblet cells	DEXI
5.37922e-07	-1.90525	0.966	0.714	0.0103362	Goblet cells	DPCD
5.39082e-07	-0.731851	1	0.703	0.0103585	Goblet cells	NFIX
5.40502e-07	-1.7085	0.931	0.587	0.0103857	Goblet cells	AC116562.4
5.41558e-07	0.801896	0.931	0.47	0.010406	Goblet cells	PCSK7
5.41754e-07	0.636712	0.931	0.477	0.0104098	Goblet cells	PHF8
5.42337e-07	-2.4833	0.828	0.527	0.010421	Goblet cells	ARMC4
5.4274e-07	0.362356	0.966	0.516	0.0104287	Goblet cells	SAMD9L
5.44702e-07	-0.596819	1	0.834	0.0104664	Goblet cells	EXOSC8
5.47575e-07	-1.67151	0.862	0.551	0.0105217	Goblet cells	RABL2A
5.47868e-07	0.883825	1	0.576	0.0105273	Goblet cells	PTPRK
5.48261e-07	1.24271	0.897	0.41	0.0105348	Goblet cells	PSKH1
5.48316e-07	0.299211	0.931	0.488	0.0105359	Goblet cells	TRIB1
5.49288e-07	0.352809	0.966	0.569	0.0105546	Goblet cells	PDE6D
5.5073e-07	1.51942	0.862	0.357	0.0105823	Goblet cells	GUCY1B1
5.52513e-07	0.134286	1	0.622	0.0106165	Goblet cells	ZNF518A
5.53202e-07	0.258475	1	0.622	0.0106298	Goblet cells	AP1AR
5.53816e-07	0.255607	0.931	0.47	0.0106416	Goblet cells	PPP1R3B
5.54405e-07	-0.100983	0.966	0.587	0.0106529	Goblet cells	RAD9A
5.56647e-07	-0.757254	0.862	0.459	0.010696	Goblet cells	PBX3
5.56756e-07	0.53718	0.966	0.512	0.0106981	Goblet cells	HLCS
5.56785e-07	0.138595	0.966	0.541	0.0106986	Goblet cells	ZNF524
5.58217e-07	0.538178	1	0.587	0.0107261	Goblet cells	ZNF562
5.58893e-07	-0.506128	1	0.604	0.0107391	Goblet cells	FNIP2
5.59341e-07	0.380158	0.862	0.42	0.0107477	Goblet cells	ZNF678
5.60221e-07	-1.09826	0.931	0.597	0.0107646	Goblet cells	IPO11
5.61445e-07	0.724154	0.897	0.413	0.0107882	Goblet cells	HIP1R
5.62622e-07	0.419114	1	0.587	0.0108108	Goblet cells	SLITRK6
5.62822e-07	-1.64134	0.931	0.569	0.0108146	Goblet cells	CENPU
5.63067e-07	0.166217	0.897	0.527	0.0108193	Goblet cells	PDCD7
5.63261e-07	0.648901	0.966	0.527	0.0108231	Goblet cells	TMEM259
5.63414e-07	0.233251	0.931	0.488	0.010826	Goblet cells	AC093829.1
5.6454e-07	0.397385	0.931	0.512	0.0108476	Goblet cells	PUSL1
5.65781e-07	-1.16026	1	0.746	0.0108715	Goblet cells	TSGA10
5.66722e-07	-0.332295	1	0.657	0.0108896	Goblet cells	NECAP2
5.67407e-07	1.0568	1	0.625	0.0109027	Goblet cells	ERBB3
5.69237e-07	1.40666	0.897	0.399	0.0109379	Goblet cells	FA2H
5.69589e-07	0.608152	0.966	0.519	0.0109447	Goblet cells	RAD50
5.69888e-07	0.129526	1	0.611	0.0109504	Goblet cells	DCLRE1C
5.70579e-07	0.579661	0.966	0.519	0.0109637	Goblet cells	FAAH2
5.71913e-07	1.103	0.69	0.226	0.0109893	Goblet cells	SLC9A2
5.73322e-07	0.316051	0.966	0.527	0.0110164	Goblet cells	GANC
5.73609e-07	-0.403808	1	0.777	0.0110219	Goblet cells	MRPL15
5.73846e-07	-1.35534	0.448	0.071	0.0110264	Goblet cells	PRR4
5.74604e-07	-0.751426	1	0.686	0.011041	Goblet cells	MSH3
5.74652e-07	0.649875	0.931	0.463	0.0110419	Goblet cells	CERS4
5.76705e-07	0.524524	0.897	0.438	0.0110814	Goblet cells	MOCS3
5.76786e-07	1.08024	1	0.601	0.0110829	Goblet cells	COG3
5.77353e-07	0.472301	0.966	0.544	0.0110938	Goblet cells	MARCH2
5.7773e-07	0.217226	0.897	0.449	0.0111011	Goblet cells	MMP15
5.79166e-07	-0.201036	1	0.65	0.0111287	Goblet cells	SERTAD2
5.79619e-07	0.89477	0.966	0.509	0.0111374	Goblet cells	SMPD1
5.80044e-07	-0.18662	1	0.65	0.0111455	Goblet cells	THAP6
5.80877e-07	0.321389	1	0.594	0.0111615	Goblet cells	EPB41
5.82737e-07	1.84062	0.724	0.23	0.0111973	Goblet cells	NFATC4
5.84933e-07	-0.752703	0.966	0.774	0.0112395	Goblet cells	ARL2
5.86043e-07	0.782252	0.931	0.463	0.0112608	Goblet cells	FANCD2
5.87461e-07	0.40225	0.931	0.466	0.0112881	Goblet cells	ARHGEF34P
5.87571e-07	0.752149	0.897	0.438	0.0112902	Goblet cells	ATL1
5.87925e-07	-1.28368	0.828	0.555	0.011297	Goblet cells	APCDD1
5.88446e-07	0.463336	0.931	0.456	0.011307	Goblet cells	AC114324.1
5.89024e-07	-0.715757	0.966	0.682	0.0113181	Goblet cells	C2orf76
5.89362e-07	1.31006	0.966	0.523	0.0113246	Goblet cells	VWA1
5.90106e-07	0.876019	0.897	0.424	0.0113389	Goblet cells	AC093827.5
5.90762e-07	-0.159162	1	0.622	0.0113515	Goblet cells	SENP5
5.91031e-07	0.838704	1	0.58	0.0113567	Goblet cells	VEGFA
5.92235e-07	-3.28969	0.966	0.739	0.0113798	Goblet cells	RSPH1
5.94583e-07	-0.204968	0.966	0.594	0.0114249	Goblet cells	ABHD12
5.95341e-07	0.372733	0.966	0.541	0.0114395	Goblet cells	FRMD8
5.95986e-07	0.458491	0.966	0.541	0.0114519	Goblet cells	TSTD2
5.96433e-07	-0.819108	0.966	0.678	0.0114605	Goblet cells	LYRM7
5.97754e-07	-0.947129	0.966	0.76	0.0114858	Goblet cells	ERCC1
5.98661e-07	-0.163787	1	0.608	0.0115033	Goblet cells	PITRM1
5.99014e-07	0.544577	0.966	0.544	0.0115101	Goblet cells	HYAL2
5.99385e-07	0.148213	0.966	0.565	0.0115172	Goblet cells	RBM15B
6.01671e-07	1.8508	0.724	0.24	0.0115611	Goblet cells	ZNF154
6.03058e-07	0.355227	1	0.608	0.0115878	Goblet cells	CRELD2
6.03739e-07	0.568751	0.966	0.53	0.0116008	Goblet cells	PIGL
6.04388e-07	0.826188	0.552	0.134	0.0116133	Goblet cells	CD300LF
6.07192e-07	0.357457	0.931	0.495	0.0116672	Goblet cells	WDR44
6.10134e-07	-0.688621	1	0.866	0.0117237	Goblet cells	RPL26L1
6.10941e-07	0.25259	0.966	0.53	0.0117392	Goblet cells	SEC23A
6.11088e-07	-0.234018	0.897	0.519	0.0117421	Goblet cells	ABRAXAS1
6.12353e-07	0.642968	0.897	0.452	0.0117664	Goblet cells	FLCN
6.13408e-07	-0.165972	0.897	0.562	0.0117866	Goblet cells	CUEDC1
6.15873e-07	0.704065	0.966	0.519	0.011834	Goblet cells	SNX12
6.16886e-07	-0.641268	0.931	0.696	0.0118535	Goblet cells	CMTM7
6.20762e-07	-0.789559	0.966	0.735	0.0119279	Goblet cells	PYCR2
6.21663e-07	0.101728	0.966	0.516	0.0119453	Goblet cells	ATP9B
6.21924e-07	0.455413	0.931	0.488	0.0119503	Goblet cells	KIAA0355
6.22381e-07	0.237414	0.966	0.519	0.0119591	Goblet cells	SLC51A
6.22994e-07	0.461889	0.966	0.516	0.0119708	Goblet cells	TRIM68
6.23052e-07	0.345141	0.931	0.509	0.0119719	Goblet cells	COPZ2
6.2601e-07	-1.03201	0.862	0.438	0.0120288	Goblet cells	VCAN
6.26327e-07	0.948051	1	0.774	0.0120349	Goblet cells	TPD52L1
6.27504e-07	-0.791445	1	0.611	0.0120575	Goblet cells	NUP160
6.28098e-07	0.235679	0.828	0.367	0.0120689	Goblet cells	CYP46A1
6.28925e-07	1.33309	0.897	0.403	0.0120848	Goblet cells	WDFY3
6.30426e-07	0.941274	0.966	0.505	0.0121136	Goblet cells	NCEH1
6.32071e-07	-0.375211	0.931	0.572	0.0121452	Goblet cells	WARS2
6.33792e-07	0.969623	0.828	0.343	0.0121783	Goblet cells	ZNF526
6.34221e-07	-4.58744	0.828	0.76	0.0121866	Goblet cells	LGALS1
6.34988e-07	0.779057	0.966	0.509	0.0122013	Goblet cells	FAM83F
6.35501e-07	-0.842308	1	0.922	0.0122112	Goblet cells	PAIP2
6.36011e-07	-0.24883	0.966	0.608	0.012221	Goblet cells	E2F4
6.3858e-07	0.495196	0.966	0.523	0.0122703	Goblet cells	KLHL20
6.38874e-07	1.1195	0.862	0.36	0.012276	Goblet cells	TRIM35
6.39026e-07	1.81696	0.655	0.177	0.0122789	Goblet cells	COLGALT2
6.39054e-07	0.480151	0.966	0.519	0.0122794	Goblet cells	TSC22D2
6.40383e-07	0.918491	0.862	0.385	0.012305	Goblet cells	ZNF296
6.4168e-07	-0.242837	1	0.629	0.0123299	Goblet cells	NAT1
6.43636e-07	-0.377042	0.966	0.643	0.0123675	Goblet cells	TAF9B
6.46231e-07	-1.90232	0.69	0.417	0.0124173	Goblet cells	IQUB
6.46264e-07	0.826517	1	0.583	0.012418	Goblet cells	SPRYD4
6.46506e-07	-0.549196	0.966	0.597	0.0124226	Goblet cells	ORC6
6.47676e-07	-0.523978	1	0.767	0.0124451	Goblet cells	MGMT
6.48076e-07	-0.306041	0.966	0.601	0.0124528	Goblet cells	ARAP2
6.49495e-07	0.403364	0.966	0.523	0.01248	Goblet cells	PPM1H
6.50609e-07	-0.189973	0.862	0.424	0.0125015	Goblet cells	MAPK8IP1
6.50637e-07	-0.539332	0.966	0.537	0.012502	Goblet cells	ZMYM3
6.50945e-07	-1.37993	1	0.809	0.0125079	Goblet cells	FAM104B
6.51122e-07	-0.285877	0.966	0.587	0.0125113	Goblet cells	CCT6B
6.54465e-07	0.420915	0.931	0.537	0.0125755	Goblet cells	IMMP2L
6.55748e-07	-0.302539	0.966	0.675	0.0126002	Goblet cells	RPP25L
6.57239e-07	-0.70726	1	0.799	0.0126288	Goblet cells	EBNA1BP2
6.58631e-07	-0.293403	1	0.71	0.0126556	Goblet cells	BECN1
6.58651e-07	-0.228938	0.862	0.544	0.012656	Goblet cells	IGFBP4
6.60185e-07	-0.427853	0.966	0.714	0.0126855	Goblet cells	DPP7
6.61611e-07	-1.72257	0.931	0.576	0.0127129	Goblet cells	GPNMB
6.61643e-07	0.598809	0.966	0.512	0.0127135	Goblet cells	RASA2
6.62145e-07	1.16467	0.862	0.375	0.0127231	Goblet cells	SLC38A7
6.63223e-07	0.696347	0.966	0.512	0.0127438	Goblet cells	RNASEL
6.65939e-07	0.41477	1	0.597	0.012796	Goblet cells	AFF1
6.6598e-07	-2.47478	0.862	0.534	0.0127968	Goblet cells	EFHB
6.66392e-07	-0.195722	1	0.668	0.0128047	Goblet cells	WDR82
6.66556e-07	0.268714	0.966	0.527	0.0128079	Goblet cells	MMS19
6.68253e-07	-0.143355	0.966	0.611	0.0128405	Goblet cells	ODC1
6.68869e-07	0.185668	0.966	0.558	0.0128523	Goblet cells	TAF3
6.68872e-07	-0.922634	0.966	0.682	0.0128524	Goblet cells	P4HTM
6.691e-07	0.38302	0.897	0.442	0.0128568	Goblet cells	BNIP1
6.69309e-07	-0.149273	0.966	0.594	0.0128608	Goblet cells	RRAGC
6.71515e-07	0.677499	0.966	0.512	0.0129032	Goblet cells	NAV1
6.71521e-07	1.67107	0.862	0.36	0.0129033	Goblet cells	TPTEP1
6.71808e-07	0.841304	0.897	0.413	0.0129088	Goblet cells	FBLN5
6.72017e-07	1.27299	0.966	0.629	0.0129128	Goblet cells	SEL1L3
6.73767e-07	-2.08978	0.931	0.64	0.0129464	Goblet cells	SPATA17
6.74007e-07	0.114976	1	0.611	0.012951	Goblet cells	DMXL1
6.75067e-07	-0.761003	0.966	0.625	0.0129714	Goblet cells	AKAP10
6.75277e-07	1.12007	1	0.686	0.0129754	Goblet cells	UGCG
6.75372e-07	-0.219626	0.828	0.477	0.0129773	Goblet cells	COQ10A
6.75416e-07	0.45567	0.966	0.519	0.0129781	Goblet cells	KAT2B
6.801e-07	0.513428	0.931	0.463	0.0130681	Goblet cells	TLNRD1
6.80398e-07	-0.448782	0.966	0.59	0.0130738	Goblet cells	PTPN6
6.80404e-07	1.05397	0.862	0.367	0.013074	Goblet cells	FGFRL1
6.81009e-07	1.18781	0.966	0.615	0.0130856	Goblet cells	VTCN1
6.81317e-07	0.604629	0.931	0.466	0.0130915	Goblet cells	ZFP14
6.81632e-07	0.431258	0.966	0.544	0.0130976	Goblet cells	INPP5F
6.83549e-07	-0.157092	0.966	0.562	0.0131344	Goblet cells	PARG
6.84154e-07	1.00112	0.655	0.244	0.013146	Goblet cells	AQP7
6.84815e-07	-0.47826	0.931	0.622	0.0131587	Goblet cells	TRIM37
6.85147e-07	0.580356	1	0.59	0.0131651	Goblet cells	DHX32
6.85346e-07	0.478295	0.931	0.505	0.0131689	Goblet cells	ANAPC4
6.86615e-07	-0.400362	0.793	0.378	0.0131933	Goblet cells	POMT2
6.8739e-07	0.414114	0.931	0.488	0.0132082	Goblet cells	TLCD1
6.89011e-07	-0.378957	1	0.767	0.0132394	Goblet cells	PTRHD1
6.89651e-07	0.606914	1	0.597	0.0132517	Goblet cells	TFB2M
6.90434e-07	-0.485696	1	0.746	0.0132667	Goblet cells	IL18
6.92387e-07	1.51541	0.897	0.403	0.0133042	Goblet cells	SRP54-AS1
6.92653e-07	0.247397	0.966	0.548	0.0133093	Goblet cells	UBE4B
6.92879e-07	-1.76204	0.862	0.53	0.0133137	Goblet cells	ARMC2
6.93799e-07	-0.611644	1	0.739	0.0133313	Goblet cells	ICE2
6.95179e-07	-0.375533	1	0.7	0.0133579	Goblet cells	GRHL2
6.95968e-07	0.281747	0.862	0.399	0.013373	Goblet cells	ZNRD1ASP
6.96173e-07	-1.47903	0.966	0.721	0.013377	Goblet cells	CLUAP1
6.96189e-07	-0.500494	1	0.703	0.0133773	Goblet cells	PDCD11
6.97227e-07	0.27682	0.931	0.548	0.0133972	Goblet cells	CYB5D2
6.98034e-07	0.300001	0.897	0.431	0.0134127	Goblet cells	EPG5
6.98578e-07	1.34574	0.966	0.523	0.0134232	Goblet cells	ANO10
6.98754e-07	1.27092	0.897	0.403	0.0134266	Goblet cells	XDH
6.99075e-07	-1.25068	0.931	0.625	0.0134327	Goblet cells	RPGRIP1L
6.99613e-07	0.356149	0.966	0.541	0.0134431	Goblet cells	SCAF4
7.02408e-07	-1.3237	0.793	0.431	0.0134968	Goblet cells	ENDOG
7.03998e-07	0.132246	0.966	0.548	0.0135273	Goblet cells	RANBP6
7.04951e-07	0.789236	0.828	0.36	0.0135456	Goblet cells	ZNF441
7.06861e-07	-2.34743	0.724	0.449	0.0135823	Goblet cells	DNAAF1
7.09218e-07	1.4943	0.862	0.367	0.0136276	Goblet cells	CYP2G1P
7.10363e-07	0.209431	0.897	0.442	0.0136496	Goblet cells	TDRD7
7.10737e-07	0.510906	1	0.587	0.0136568	Goblet cells	NOVA2
7.12029e-07	-0.131541	0.966	0.643	0.0136816	Goblet cells	TATDN3
7.12085e-07	-1.02235	0.966	0.594	0.0136827	Goblet cells	ZNF3
7.12532e-07	-0.747277	0.966	0.64	0.0136913	Goblet cells	TTLL5
7.13571e-07	-0.445723	0.966	0.548	0.0137113	Goblet cells	TNPO2
7.13859e-07	0.351147	0.931	0.477	0.0137168	Goblet cells	PLEKHM1P1
7.14004e-07	0.654736	0.931	0.498	0.0137196	Goblet cells	ADGRV1
7.15473e-07	-0.581166	0.966	0.618	0.0137478	Goblet cells	XPNPEP3
7.16317e-07	-1.83009	0.897	0.65	0.013764	Goblet cells	EPB41L2
7.17744e-07	0.669125	0.966	0.519	0.0137914	Goblet cells	TGFBRAP1
7.18352e-07	-0.129305	1	0.71	0.0138031	Goblet cells	IVD
7.19154e-07	0.14531	0.897	0.42	0.0138185	Goblet cells	PARP12
7.21341e-07	0.309195	0.966	0.523	0.0138606	Goblet cells	TADA2B
7.21789e-07	0.303099	0.966	0.583	0.0138692	Goblet cells	CIZ1
7.22021e-07	0.173446	0.931	0.527	0.0138736	Goblet cells	INTS3
7.22177e-07	1.55837	0.724	0.244	0.0138766	Goblet cells	WHAMMP2
7.22638e-07	0.375417	1	0.604	0.0138855	Goblet cells	FOXP2
7.23231e-07	0.891667	0.897	0.424	0.0138969	Goblet cells	L3MBTL4
7.23511e-07	0.899022	0.966	0.516	0.0139023	Goblet cells	MGAT4B
7.236e-07	-2.65111	0.897	0.611	0.013904	Goblet cells	PPIL6
7.24987e-07	0.960366	0.793	0.343	0.0139306	Goblet cells	CPEB1
7.25177e-07	0.301685	1	0.633	0.0139343	Goblet cells	MAP3K7
7.25365e-07	0.986274	0.966	0.516	0.0139379	Goblet cells	SLC39A8
7.26347e-07	-0.461	0.966	0.724	0.0139567	Goblet cells	EXOSC7
7.27243e-07	-0.440061	1	0.633	0.013974	Goblet cells	SPDL1
7.27339e-07	-0.310326	0.931	0.555	0.0139758	Goblet cells	STAG3L4
7.27915e-07	0.186186	0.931	0.523	0.0139869	Goblet cells	KLHL21
7.32505e-07	0.52877	0.931	0.484	0.0140751	Goblet cells	RILP
7.33632e-07	0.888384	1	0.929	0.0140967	Goblet cells	TSPAN1
7.34239e-07	0.466853	0.966	0.541	0.0141084	Goblet cells	LDLRAP1
7.34975e-07	-0.215541	0.931	0.558	0.0141226	Goblet cells	EMD
7.35355e-07	0.387998	0.862	0.41	0.0141299	Goblet cells	STK11
7.35792e-07	0.822936	0.966	0.509	0.0141382	Goblet cells	GSDMB
7.36003e-07	0.472669	0.897	0.452	0.0141423	Goblet cells	ZNF470
7.37336e-07	0.364457	0.897	0.431	0.0141679	Goblet cells	SPATA5
7.39279e-07	-0.130896	0.966	0.618	0.0142053	Goblet cells	SLC1A4
7.39671e-07	0.621739	1	0.583	0.0142128	Goblet cells	OXSR1
7.4002e-07	0.177452	0.966	0.537	0.0142195	Goblet cells	ZNF252P
7.40136e-07	0.789736	0.897	0.41	0.0142217	Goblet cells	DISP1
7.40365e-07	0.381504	1	0.608	0.0142261	Goblet cells	NEUROD2
7.41277e-07	0.860458	0.897	0.417	0.0142436	Goblet cells	ULK1
7.44669e-07	-1.10127	0.966	0.65	0.0143088	Goblet cells	BBS4
7.46227e-07	0.672458	0.966	0.509	0.0143387	Goblet cells	SDK1
7.47493e-07	-0.420047	1	0.7	0.0143631	Goblet cells	NARF
7.48498e-07	0.782273	0.931	0.466	0.0143824	Goblet cells	PAX9
7.52835e-07	0.746726	1	0.583	0.0144657	Goblet cells	POF1B
7.54907e-07	0.134542	0.931	0.484	0.0145055	Goblet cells	PDE4D
7.55028e-07	-0.51607	0.828	0.544	0.0145079	Goblet cells	THOC6
7.55943e-07	0.772439	0.966	0.509	0.0145254	Goblet cells	SEMA3A
7.56311e-07	0.82822	0.828	0.392	0.0145325	Goblet cells	RGS5
7.58715e-07	1.01134	0.862	0.385	0.0145787	Goblet cells	GSDMC
7.59408e-07	1.01111	1	0.615	0.014592	Goblet cells	MT1M
7.61144e-07	0.346181	1	0.601	0.0146254	Goblet cells	SLC44A3-AS1
7.61187e-07	-0.319391	0.931	0.516	0.0146262	Goblet cells	MYH10
7.69873e-07	-0.596406	0.966	0.693	0.0147931	Goblet cells	ZNF22
7.70692e-07	0.585638	0.966	0.519	0.0148089	Goblet cells	C11orf24
7.70702e-07	-0.34074	0.966	0.654	0.014809	Goblet cells	ABHD10
7.71882e-07	-1.24323	0.862	0.534	0.0148317	Goblet cells	SMPD2
7.71935e-07	-0.329481	0.966	0.657	0.0148327	Goblet cells	EXOSC5
7.73519e-07	-0.583843	0.966	0.749	0.0148632	Goblet cells	NT5C
7.73591e-07	-1.17624	0.931	0.622	0.0148645	Goblet cells	CSPP1
7.76091e-07	-0.166943	1	0.707	0.0149126	Goblet cells	SUZ12
7.77859e-07	-1.36028	0.966	0.661	0.0149466	Goblet cells	MAP9
7.78273e-07	0.679157	0.931	0.463	0.0149545	Goblet cells	CDC42EP1
7.78828e-07	0.251762	1	0.608	0.0149652	Goblet cells	GMNN
7.79138e-07	1.07167	0.931	0.452	0.0149711	Goblet cells	C2CD2
7.80055e-07	-0.261794	1	0.668	0.0149888	Goblet cells	SFXN1
7.80691e-07	-0.761864	0.897	0.615	0.015001	Goblet cells	MAD2L2
7.83189e-07	-0.125072	1	0.629	0.015049	Goblet cells	MCPH1
7.84741e-07	0.666869	1	0.587	0.0150788	Goblet cells	FMO5
7.86773e-07	0.317008	1	0.618	0.0151178	Goblet cells	FARP1
7.86905e-07	0.393393	0.931	0.477	0.0151204	Goblet cells	TRIM23
7.87157e-07	-0.276693	0.862	0.502	0.0151252	Goblet cells	STOX2
7.87404e-07	1.14531	0.793	0.314	0.01513	Goblet cells	MYEOV
7.87513e-07	-0.126305	1	0.622	0.0151321	Goblet cells	WDR11
7.88105e-07	-0.112984	0.966	0.594	0.0151434	Goblet cells	BRI3BP
7.89979e-07	1.45532	0.931	0.463	0.0151794	Goblet cells	OSBPL10
7.91742e-07	0.169263	1	0.608	0.0152133	Goblet cells	PSME4
7.92753e-07	1.19171	0.931	0.456	0.0152327	Goblet cells	DCUN1D3
7.928e-07	0.365838	1	0.608	0.0152337	Goblet cells	RC3H1
7.93032e-07	-0.18523	0.966	0.53	0.0152381	Goblet cells	BRWD3
7.9304e-07	1.17108	0.828	0.332	0.0152383	Goblet cells	ZNF555
7.94386e-07	0.869444	1	0.636	0.0152641	Goblet cells	QSOX1
7.95116e-07	0.354462	1	0.615	0.0152781	Goblet cells	XPR1
7.96961e-07	-0.757757	1	0.816	0.0153136	Goblet cells	CETN3
7.98439e-07	-1.82232	0.966	0.71	0.015342	Goblet cells	RUVBL1
8.00203e-07	0.239282	0.966	0.541	0.0153759	Goblet cells	USP25
8.00666e-07	0.778135	0.966	0.512	0.0153848	Goblet cells	MTHFR
8.00687e-07	2.37317	0.724	0.276	0.0153852	Goblet cells	CLCF1
8.02258e-07	-0.317252	1	0.781	0.0154154	Goblet cells	SDCCAG8
8.0263e-07	0.206629	0.966	0.576	0.0154225	Goblet cells	KDM4A
8.02664e-07	-0.140597	0.966	0.555	0.0154232	Goblet cells	IDS
8.03752e-07	-0.351486	1	0.675	0.0154441	Goblet cells	IQCB1
8.04143e-07	0.849973	0.931	0.47	0.0154516	Goblet cells	GPHN
8.04457e-07	2.45533	0.724	0.269	0.0154576	Goblet cells	MYBPC3
8.05521e-07	-1.54172	1	0.777	0.0154781	Goblet cells	CFAP36
8.06151e-07	0.687908	0.897	0.435	0.0154902	Goblet cells	ZNF444
8.06981e-07	0.800718	0.931	0.459	0.0155061	Goblet cells	NT5E
8.07313e-07	-0.559568	0.966	0.693	0.0155125	Goblet cells	ITGB1BP1
8.08045e-07	0.747717	0.931	0.459	0.0155266	Goblet cells	POLA2
8.08393e-07	-1.64072	0.966	0.675	0.0155333	Goblet cells	TEX9
8.08445e-07	1.03049	0.897	0.435	0.0155343	Goblet cells	RIPK3
8.09503e-07	0.28231	0.931	0.481	0.0155546	Goblet cells	THOC5
8.10457e-07	0.840052	1	0.587	0.0155729	Goblet cells	SP1
8.11858e-07	0.216545	1	0.625	0.0155999	Goblet cells	DDX56
8.13455e-07	-1.69118	0.931	0.682	0.0156305	Goblet cells	NME7
8.13896e-07	-0.507965	1	0.682	0.015639	Goblet cells	CLEC2B
[truncated: 8,902 more rows]

## Sheet: Basal cells, Proximal
p_val	avg_log2FC	pct.1	pct.2	p_val_adj	cluster	gene
2.66352e-16	2.65932	0.966	0.541	5.11795e-12	Basal cells, Proximal	LYPD3
5.52506e-16	2.64924	0.966	0.551	1.06164e-11	Basal cells, Proximal	CLCA4
7.1975e-16	2.3296	0.966	0.484	1.383e-11	Basal cells, Proximal	SERPINB13
1.90923e-15	2.13714	1	0.693	3.66859e-11	Basal cells, Proximal	LGALS7B
1.74621e-14	1.94188	1	0.714	3.35533e-10	Basal cells, Proximal	SERPINB4
1.53606e-12	1.90685	0.931	0.742	2.95155e-08	Basal cells, Proximal	GPX2
1.99355e-12	2.30498	0.931	0.565	3.83061e-08	Basal cells, Proximal	CALML3
3.31971e-12	2.44414	0.966	0.449	6.37882e-08	Basal cells, Proximal	CLCA2
6.29706e-12	1.59945	1	0.763	1.20998e-07	Basal cells, Proximal	S100A2
7.32938e-12	1.9085	0.966	0.555	1.40834e-07	Basal cells, Proximal	TMPRSS11D
4.02595e-11	1.8361	0.931	0.53	7.73587e-07	Basal cells, Proximal	PCP4L1
2.06487e-10	1.55964	0.966	0.689	3.96764e-06	Basal cells, Proximal	DAPL1
3.39353e-10	2.65597	0.724	0.336	6.52067e-06	Basal cells, Proximal	ALOX15B
3.63439e-10	1.46811	1	0.664	6.98348e-06	Basal cells, Proximal	KRT5
4.30262e-10	1.81794	0.897	0.495	8.26748e-06	Basal cells, Proximal	RAET1G
1.03438e-09	2.1775	0.931	0.431	1.98756e-05	Basal cells, Proximal	PLAT
1.14523e-09	1.36161	0.966	0.756	2.20055e-05	Basal cells, Proximal	CSRP2
1.3256e-09	1.87069	1	0.82	2.54715e-05	Basal cells, Proximal	CSTA
1.4137e-09	1.59621	1	0.746	2.71643e-05	Basal cells, Proximal	CLDN1
3.05482e-09	1.39147	1	0.876	5.86984e-05	Basal cells, Proximal	AQP3
3.34676e-09	1.54699	0.966	0.742	6.43081e-05	Basal cells, Proximal	AKR1C2
4.44196e-09	1.25205	0.966	0.806	8.53524e-05	Basal cells, Proximal	MPZL2
5.88449e-09	1.89043	0.862	0.466	0.00011307	Basal cells, Proximal	TNFRSF18
6.16619e-09	1.73231	0.897	0.562	0.000118483	Basal cells, Proximal	SERPINB5
6.8561e-09	1.82326	0.897	0.488	0.00013174	Basal cells, Proximal	NSG1
7.44335e-09	2.48392	0.793	0.314	0.000143024	Basal cells, Proximal	CAPNS2
7.69049e-09	1.77321	0.931	0.484	0.000147773	Basal cells, Proximal	SNCG
9.88268e-09	1.22466	1	0.837	0.000189896	Basal cells, Proximal	EPAS1
1.00709e-08	1.74586	0.931	0.519	0.000193513	Basal cells, Proximal	FGFR3
1.14426e-08	3.00375	0.897	0.452	0.000219869	Basal cells, Proximal	SLC9A9
1.26829e-08	1.92797	0.897	0.42	0.000243701	Basal cells, Proximal	ANXA8L1
1.46865e-08	1.32951	1	0.799	0.000282201	Basal cells, Proximal	ATP1B3
1.56016e-08	1.34828	0.966	0.657	0.000299784	Basal cells, Proximal	GSTA4
1.92415e-08	1.45143	0.966	0.693	0.000369726	Basal cells, Proximal	SFN
3.2345e-08	1.5331	0.931	0.587	0.000621508	Basal cells, Proximal	SEMA4B
3.27941e-08	1.77878	0.897	0.364	0.000630139	Basal cells, Proximal	SNX31
3.30869e-08	-0.950805	0.931	0.664	0.000635766	Basal cells, Proximal	ARFGEF3
3.33645e-08	1.35929	0.966	0.647	0.000641098	Basal cells, Proximal	SDC1
3.34012e-08	1.30039	0.966	0.724	0.000641804	Basal cells, Proximal	HPGD
4.15316e-08	1.59835	0.931	0.42	0.00079803	Basal cells, Proximal	FAT2
4.23168e-08	1.12739	0.966	0.823	0.000813117	Basal cells, Proximal	AKR1C3
4.24888e-08	1.31827	1	0.576	0.000816422	Basal cells, Proximal	SULT1E1
4.30526e-08	1.20598	1	0.947	0.000827256	Basal cells, Proximal	HSPB1
5.17792e-08	1.16279	1	0.887	0.000994938	Basal cells, Proximal	ADIRF
6.06842e-08	-3.28631	0.897	0.845	0.00116605	Basal cells, Proximal	SCGB2A1
6.5355e-08	1.52598	1	0.615	0.0012558	Basal cells, Proximal	TNC
7.24166e-08	1.1936	0.966	0.739	0.00139149	Basal cells, Proximal	S100A16
7.42359e-08	1.52695	0.931	0.555	0.00142644	Basal cells, Proximal	GPR87
7.53411e-08	1.3074	1	0.926	0.00144768	Basal cells, Proximal	SERPINB3
9.17784e-08	1.70564	0.897	0.523	0.00176352	Basal cells, Proximal	ANXA8
9.20511e-08	-1.69699	0.966	0.965	0.00176876	Basal cells, Proximal	DNAJA1
9.24897e-08	1.94165	0.931	0.505	0.00177719	Basal cells, Proximal	DSC3
1.01389e-07	1.35291	1	0.922	0.00194819	Basal cells, Proximal	MT1X
1.01889e-07	1.44875	0.897	0.587	0.0019578	Basal cells, Proximal	RAB38
1.02918e-07	0.969039	1	0.947	0.00197756	Basal cells, Proximal	CD9
1.09805e-07	-3.41894	0.897	0.834	0.00210991	Basal cells, Proximal	CD24
1.13166e-07	1.20774	0.966	0.717	0.00217448	Basal cells, Proximal	SOX15
1.19774e-07	2.06772	0.828	0.389	0.00230146	Basal cells, Proximal	IL20RB
1.21664e-07	0.979387	0.966	0.834	0.00233777	Basal cells, Proximal	RHOC
1.28944e-07	1.37629	1	0.611	0.00247766	Basal cells, Proximal	SEMA5A
1.44309e-07	1.23205	0.966	0.693	0.0027729	Basal cells, Proximal	TMPRSS4
1.47313e-07	1.04568	0.966	0.852	0.00283061	Basal cells, Proximal	C19orf33
2.36775e-07	0.932738	0.966	0.809	0.00454964	Basal cells, Proximal	PRXL2A
2.64284e-07	-2.47789	0.862	0.753	0.00507822	Basal cells, Proximal	DHRS9
2.95193e-07	2.34647	0.759	0.254	0.00567214	Basal cells, Proximal	GJA1
3.24323e-07	1.82072	1	0.643	0.00623186	Basal cells, Proximal	S100A9
3.30251e-07	2.51396	0.69	0.251	0.00634578	Basal cells, Proximal	KEL
3.36405e-07	1.50706	1	0.89	0.00646403	Basal cells, Proximal	FABP5
3.78675e-07	1.43113	0.966	0.583	0.00727624	Basal cells, Proximal	LSAMP
3.83423e-07	1.96991	0.862	0.389	0.00736748	Basal cells, Proximal	FRMD6
3.97196e-07	0.692924	1	0.986	0.00763212	Basal cells, Proximal	RPLP0
4.61753e-07	0.539214	0.966	0.509	0.00887258	Basal cells, Proximal	SEMA3A
4.67383e-07	1.33244	1	0.636	0.00898077	Basal cells, Proximal	HLF
4.88017e-07	-2.65002	0.862	0.774	0.00937724	Basal cells, Proximal	TMC5
5.27476e-07	1.55105	0.897	0.541	0.0101355	Basal cells, Proximal	TMEM40
5.31524e-07	1.05633	1	0.781	0.0102132	Basal cells, Proximal	FMO2
5.36551e-07	1.31229	0.966	0.534	0.0103098	Basal cells, Proximal	IGFBP4
5.45707e-07	-2.74893	0.966	0.898	0.0104858	Basal cells, Proximal	TUBB4B
7.36132e-07	-2.23585	0.931	0.837	0.0141448	Basal cells, Proximal	SMIM22
7.894e-07	2.16429	0.793	0.357	0.0151683	Basal cells, Proximal	MXRA5
8.42748e-07	-2.14018	0.897	0.774	0.0161934	Basal cells, Proximal	CTNNAL1
8.52081e-07	1.48236	0.897	0.424	0.0163727	Basal cells, Proximal	PKP1
9.51664e-07	1.24454	0.966	0.544	0.0182862	Basal cells, Proximal	LRRC8A
9.75735e-07	-1.92931	1	0.947	0.0187488	Basal cells, Proximal	NUCB2
1.15832e-06	1.03214	1	0.848	0.0222571	Basal cells, Proximal	NTS
1.16618e-06	-2.19126	0.966	0.852	0.0224082	Basal cells, Proximal	HSPH1
1.16998e-06	0.805174	1	0.89	0.0224812	Basal cells, Proximal	TSPO
1.27961e-06	-3.85931	0.897	0.869	0.0245878	Basal cells, Proximal	TUBA1A
1.68289e-06	-1.06787	0.931	0.767	0.0323367	Basal cells, Proximal	GFPT1
1.71942e-06	0.706453	1	1	0.0330386	Basal cells, Proximal	RPS18
1.72973e-06	1.13643	0.931	0.47	0.0332368	Basal cells, Proximal	C16orf74
1.77087e-06	1.10621	0.966	0.541	0.0340273	Basal cells, Proximal	APCDD1
1.77632e-06	1.97862	0.793	0.382	0.0341319	Basal cells, Proximal	PLEKHN1
1.864e-06	1.37654	0.931	0.53	0.0358168	Basal cells, Proximal	SYT8
1.88635e-06	1.07191	0.966	0.929	0.0362462	Basal cells, Proximal	KRT19
2.08346e-06	-1.02184	0.966	0.961	0.0400336	Basal cells, Proximal	GNAS
2.14313e-06	-2.36612	1	0.855	0.0411801	Basal cells, Proximal	IFT57
2.26158e-06	1.65325	0.862	0.463	0.0434563	Basal cells, Proximal	CALML5
2.29647e-06	0.886935	1	0.774	0.0441267	Basal cells, Proximal	TSHZ2
2.45941e-06	2.24776	0.724	0.29	0.0472575	Basal cells, Proximal	CAMP
2.54247e-06	-1.87967	0.966	0.986	0.0488536	Basal cells, Proximal	HSP90AA1
2.7995e-06	2.24825	0.759	0.3	0.0537925	Basal cells, Proximal	KRT6A
3.02181e-06	0.988195	0.966	0.724	0.0580641	Basal cells, Proximal	PPIC
3.15749e-06	0.82562	0.966	0.852	0.0606712	Basal cells, Proximal	EMP2
3.30632e-06	1.11569	0.966	0.686	0.0635309	Basal cells, Proximal	CLEC2B
3.37879e-06	1.79566	0.793	0.325	0.0649235	Basal cells, Proximal	C12orf54
3.57687e-06	1.38169	0.897	0.562	0.0687295	Basal cells, Proximal	CDH3
3.64287e-06	-3.83799	0.828	0.753	0.0699977	Basal cells, Proximal	AGR3
3.7536e-06	0.512451	1	0.982	0.0721255	Basal cells, Proximal	COX4I1
3.86227e-06	1.10562	1	0.622	0.0742136	Basal cells, Proximal	ZNF37A
3.87115e-06	-0.797843	1	1	0.0743841	Basal cells, Proximal	UBB
4.03195e-06	-1.84827	0.931	0.795	0.077474	Basal cells, Proximal	GOLM1
4.33318e-06	-3.38063	0.862	0.845	0.083262	Basal cells, Proximal	PIGR
4.47455e-06	2.85271	0.897	0.488	0.0859784	Basal cells, Proximal	S100A8
4.55144e-06	-1.87384	0.931	0.837	0.087456	Basal cells, Proximal	PLAC8
4.81344e-06	1.50553	0.897	0.519	0.0924903	Basal cells, Proximal	GLDN
4.98507e-06	-1.03263	0.966	0.753	0.0957881	Basal cells, Proximal	PKIB
5.07982e-06	1.06943	0.931	0.491	0.0976087	Basal cells, Proximal	CAVIN1
5.59607e-06	-1.28839	0.862	0.643	0.107528	Basal cells, Proximal	ENPP4
5.92705e-06	-1.94816	0.931	0.799	0.113888	Basal cells, Proximal	ODF2L
6.03492e-06	1.06567	0.966	0.601	0.115961	Basal cells, Proximal	FHL2
6.23583e-06	1.10196	0.966	0.622	0.119821	Basal cells, Proximal	CROT
6.29135e-06	0.53345	1	0.961	0.120888	Basal cells, Proximal	RPL10A
6.31816e-06	1.48232	0.793	0.339	0.121403	Basal cells, Proximal	CCL26
6.3508e-06	2.12305	0.759	0.311	0.122031	Basal cells, Proximal	PLCXD2
6.7376e-06	1.6886	0.793	0.431	0.129463	Basal cells, Proximal	CBLC
6.78242e-06	0.560077	0.931	0.498	0.130324	Basal cells, Proximal	LAMB1
7.0335e-06	2.78139	0.621	0.219	0.135149	Basal cells, Proximal	RPL26P30
7.20254e-06	0.882854	1	0.767	0.138397	Basal cells, Proximal	BEX3
7.91321e-06	-4.79736	0.828	0.76	0.152052	Basal cells, Proximal	C20orf85
8.0037e-06	1.19852	0.966	0.59	0.153791	Basal cells, Proximal	SLITRK6
8.14934e-06	0.934674	1	0.731	0.15659	Basal cells, Proximal	ALDH7A1
8.394e-06	1.92834	0.897	0.523	0.161291	Basal cells, Proximal	LY6D
8.4093e-06	-1.74834	0.931	0.816	0.161585	Basal cells, Proximal	AP2B1
8.518e-06	1.37489	0.862	0.42	0.163673	Basal cells, Proximal	INKA1
8.76505e-06	1.10069	0.931	0.749	0.16842	Basal cells, Proximal	PTN
8.9127e-06	-0.782504	0.931	0.717	0.171258	Basal cells, Proximal	MUC16
9.58232e-06	0.814888	1	0.936	0.184124	Basal cells, Proximal	PERP
9.88469e-06	-1.12487	0.931	0.901	0.189934	Basal cells, Proximal	COX17
1.00065e-05	-2.37556	0.931	0.894	0.192275	Basal cells, Proximal	ARHGAP18
1.00649e-05	1.01855	1	0.82	0.193397	Basal cells, Proximal	GPX3
1.00757e-05	-1.24784	0.966	0.94	0.193605	Basal cells, Proximal	NAP1L1
1.0196e-05	0.624089	1	0.996	0.195916	Basal cells, Proximal	RPLP1
1.02087e-05	-4.59559	0.862	0.788	0.19616	Basal cells, Proximal	C9orf24
1.07611e-05	-2.74872	0.655	0.71	0.206775	Basal cells, Proximal	UCP2
1.08429e-05	1.22496	0.931	0.509	0.208347	Basal cells, Proximal	NTMT1
1.11989e-05	-1.38499	0.862	0.622	0.215188	Basal cells, Proximal	MAP1LC3A
1.14253e-05	1.30276	0.897	0.58	0.219536	Basal cells, Proximal	CKMT1B
1.17848e-05	1.26287	0.897	0.463	0.226444	Basal cells, Proximal	DEFB1
1.20198e-05	0.961647	1	0.71	0.230961	Basal cells, Proximal	STX6
1.23976e-05	0.793967	1	0.862	0.238219	Basal cells, Proximal	SPTSSA
1.26247e-05	-0.466574	0.931	0.608	0.242584	Basal cells, Proximal	PLTP
1.27128e-05	-2.34568	0.897	0.749	0.244277	Basal cells, Proximal	DNAL1
1.27163e-05	-0.359073	1	0.792	0.244344	Basal cells, Proximal	RABAC1
1.28283e-05	1.03922	0.897	0.463	0.246496	Basal cells, Proximal	LAMC1
1.29491e-05	1.56869	0.862	0.442	0.248817	Basal cells, Proximal	EPHB6
1.29793e-05	0.555741	1	0.996	0.249398	Basal cells, Proximal	RPL31
1.3114e-05	-1.5685	0.793	0.657	0.251986	Basal cells, Proximal	CLDN3
1.38449e-05	1.04199	0.966	0.671	0.266029	Basal cells, Proximal	GNPDA1
1.39505e-05	1.2157	0.931	0.572	0.268058	Basal cells, Proximal	DGKA
1.40414e-05	1.11827	0.966	0.668	0.269805	Basal cells, Proximal	MAOA
1.41333e-05	2.00809	0.759	0.322	0.27157	Basal cells, Proximal	HACD1
1.45312e-05	0.826571	0.931	0.516	0.279217	Basal cells, Proximal	RNF185
1.45984e-05	-0.881602	0.828	0.601	0.280507	Basal cells, Proximal	GMPPB
1.46518e-05	1.43146	0.897	0.516	0.281535	Basal cells, Proximal	PHLDA3
1.5049e-05	3.50464	0.034	0.025	0.289166	Basal cells, Proximal	AP003385.5
1.54302e-05	1.47758	0.862	0.466	0.296492	Basal cells, Proximal	TNS4
1.54652e-05	1.6178	0.897	0.601	0.297164	Basal cells, Proximal	AKR1B10
1.54925e-05	0.974817	1	0.714	0.297688	Basal cells, Proximal	CNN2
1.54963e-05	1.30207	0.966	0.604	0.297762	Basal cells, Proximal	SMARCD1
1.55762e-05	1.33042	0.862	0.569	0.299297	Basal cells, Proximal	LAD1
1.59638e-05	-2.55424	1	0.876	0.306745	Basal cells, Proximal	CAPS
1.59993e-05	0.666059	0.966	0.855	0.307427	Basal cells, Proximal	FAM162A
1.60224e-05	-0.821614	0.862	0.686	0.30787	Basal cells, Proximal	IL13RA1
1.62235e-05	0.817784	1	0.869	0.311735	Basal cells, Proximal	PRSS23
1.65699e-05	-0.429195	0.966	0.671	0.318391	Basal cells, Proximal	TRMT1L
1.68069e-05	-3.80349	0.862	0.746	0.322945	Basal cells, Proximal	CCDC170
1.69007e-05	-1.81128	0.828	0.756	0.324747	Basal cells, Proximal	SLC44A4
1.70597e-05	0.56791	1	0.657	0.327802	Basal cells, Proximal	ERAP1
1.7292e-05	-0.840094	0.897	0.682	0.332265	Basal cells, Proximal	ARFIP2
1.77024e-05	1.96542	0.759	0.378	0.340152	Basal cells, Proximal	ADAD2
1.7761e-05	1.04259	0.931	0.544	0.341279	Basal cells, Proximal	TP63
1.79053e-05	1.84491	0.759	0.343	0.34405	Basal cells, Proximal	KRT13
1.79718e-05	0.93768	0.966	0.717	0.345329	Basal cells, Proximal	S100A14
1.83783e-05	0.995649	0.966	0.898	0.353138	Basal cells, Proximal	TACSTD2
1.86089e-05	-4.69216	0.793	0.746	0.357571	Basal cells, Proximal	C1orf194
1.86453e-05	-4.51206	0.828	0.767	0.358269	Basal cells, Proximal	FAM183A
1.88163e-05	1.57567	0.862	0.452	0.361555	Basal cells, Proximal	ITGB6
1.90409e-05	1.6822	0.828	0.442	0.365871	Basal cells, Proximal	PLCH2
1.95257e-05	0.77322	1	0.686	0.375186	Basal cells, Proximal	CAPN13
1.97791e-05	-0.242131	0.759	0.35	0.380056	Basal cells, Proximal	NPPC
1.99265e-05	-0.413802	0.931	0.625	0.382888	Basal cells, Proximal	MUC4
2.02278e-05	-0.884064	0.862	0.689	0.388677	Basal cells, Proximal	MYO1B
2.06339e-05	0.978008	0.931	0.523	0.396481	Basal cells, Proximal	RIPK4
2.09363e-05	0.785848	0.966	0.855	0.40229	Basal cells, Proximal	ALDH2
2.1307e-05	-2.10001	0.931	0.777	0.409414	Basal cells, Proximal	IFT22
2.1426e-05	0.550983	1	0.989	0.4117	Basal cells, Proximal	RPL29
2.19703e-05	-0.708461	0.828	0.611	0.422159	Basal cells, Proximal	PRR15
2.1993e-05	0.615759	0.966	0.961	0.422595	Basal cells, Proximal	SLC25A5
2.21424e-05	-0.481582	0.931	0.59	0.425466	Basal cells, Proximal	IFIT2
2.226e-05	-1.25976	0.931	0.784	0.427726	Basal cells, Proximal	UBL3
2.23697e-05	-0.909275	0.966	0.873	0.429834	Basal cells, Proximal	SMIM14
2.26837e-05	0.997813	1	0.823	0.435867	Basal cells, Proximal	RPL22L1
2.3735e-05	1.49274	0.828	0.481	0.456068	Basal cells, Proximal	NOTCH3
2.37499e-05	-1.71362	0.724	0.643	0.456355	Basal cells, Proximal	MTURN
2.38931e-05	-3.35482	0.862	0.735	0.459105	Basal cells, Proximal	AC007906.2
2.41872e-05	0.86401	0.966	0.781	0.464757	Basal cells, Proximal	ASPH
2.50148e-05	-0.522153	0.966	0.841	0.48066	Basal cells, Proximal	CLTC
2.52547e-05	-1.0129	0.931	0.739	0.485268	Basal cells, Proximal	AK1
2.5463e-05	0.913313	0.966	0.813	0.489271	Basal cells, Proximal	GLTP
2.59942e-05	2.36151	0.724	0.322	0.499479	Basal cells, Proximal	TMEM178B
2.66041e-05	0.978652	0.966	0.749	0.511198	Basal cells, Proximal	PTPN13
2.77511e-05	-1.33418	0.862	0.696	0.533237	Basal cells, Proximal	WLS
2.86343e-05	1.2656	0.862	0.438	0.550207	Basal cells, Proximal	RASSF8
2.87189e-05	-1.92954	0.966	0.887	0.551833	Basal cells, Proximal	PCM1
2.89012e-05	-1.63591	0.897	0.774	0.555337	Basal cells, Proximal	TMEM107
2.96481e-05	-4.5171	0.862	0.806	0.569689	Basal cells, Proximal	SNTN
2.99047e-05	-1.93342	0.828	0.654	0.574618	Basal cells, Proximal	ENPP5
3.0129e-05	-1.55506	0.966	0.83	0.578929	Basal cells, Proximal	SPAG16
3.02578e-05	-0.508708	0.931	0.671	0.581403	Basal cells, Proximal	HEATR5B
3.03129e-05	-0.913361	0.931	0.756	0.582463	Basal cells, Proximal	MT1F
3.07721e-05	-1.17877	0.931	0.763	0.591285	Basal cells, Proximal	SECISBP2L
3.08339e-05	-1.77882	0.931	0.784	0.592474	Basal cells, Proximal	RUVBL2
3.09926e-05	1.52294	0.828	0.488	0.595522	Basal cells, Proximal	SPTSSB
3.1092e-05	-1.09925	0.966	0.986	0.597432	Basal cells, Proximal	HSPA8
3.24591e-05	-1.85103	0.759	0.686	0.623701	Basal cells, Proximal	MB
3.26229e-05	-1.03029	0.897	0.519	0.62685	Basal cells, Proximal	MSR1
3.31749e-05	-3.24616	0.828	0.721	0.637456	Basal cells, Proximal	MLF1
3.34504e-05	-4.69684	0.793	0.763	0.642749	Basal cells, Proximal	TPPP3
3.37089e-05	-0.709598	0.966	0.763	0.647717	Basal cells, Proximal	TUSC2
3.40915e-05	-4.72876	0.759	0.731	0.655068	Basal cells, Proximal	CAPSL
3.42104e-05	0.91889	0.897	0.484	0.657354	Basal cells, Proximal	VSNL1
3.44147e-05	-0.945586	0.966	0.841	0.661279	Basal cells, Proximal	GCC2
3.4456e-05	-0.740383	0.931	0.7	0.662071	Basal cells, Proximal	GALNT3
3.44954e-05	0.281429	0.931	0.555	0.662829	Basal cells, Proximal	EPC2
3.49321e-05	-0.861008	0.897	0.647	0.671221	Basal cells, Proximal	FAM221A
3.52066e-05	-0.540977	0.828	0.572	0.676496	Basal cells, Proximal	CMTM4
3.53816e-05	1.55729	0.828	0.53	0.679858	Basal cells, Proximal	GPC1
3.57404e-05	-1.35716	0.931	0.721	0.686752	Basal cells, Proximal	APOD
3.58184e-05	0.956675	0.966	0.724	0.68825	Basal cells, Proximal	EGFR
3.64037e-05	1.00478	0.931	0.548	0.699498	Basal cells, Proximal	COL4A5
3.65341e-05	1.81006	0.793	0.403	0.702003	Basal cells, Proximal	TBX6
3.69225e-05	0.670772	0.966	0.883	0.709466	Basal cells, Proximal	POLR1D
3.71019e-05	-1.61853	0.931	0.76	0.712913	Basal cells, Proximal	WDR60
3.73741e-05	-4.07114	0.759	0.661	0.718144	Basal cells, Proximal	C5orf49
3.76886e-05	-4.47467	0.793	0.76	0.724186	Basal cells, Proximal	PIFO
3.79881e-05	0.924024	0.966	0.636	0.729942	Basal cells, Proximal	PLPP3
3.83612e-05	0.58457	1	0.979	0.73711	Basal cells, Proximal	RPL18
4.00338e-05	-4.19661	0.828	0.781	0.769249	Basal cells, Proximal	CCDC146
4.02293e-05	-0.52895	0.862	0.636	0.773006	Basal cells, Proximal	ATP2C2
4.07047e-05	1.59415	0.793	0.403	0.78214	Basal cells, Proximal	EDIL3
4.10912e-05	-0.643089	0.966	0.731	0.789567	Basal cells, Proximal	NCOA7
4.15651e-05	-0.605379	0.931	0.721	0.798674	Basal cells, Proximal	NUP50
4.24184e-05	-1.35824	0.931	0.753	0.81507	Basal cells, Proximal	TSGA10
4.42616e-05	-0.777423	0.793	0.491	0.850486	Basal cells, Proximal	LYNX1-SLURP2
4.4582e-05	1.16504	0.862	0.611	0.856643	Basal cells, Proximal	LAYN
4.50146e-05	0.607211	0.931	0.548	0.864955	Basal cells, Proximal	ILDR1
4.54593e-05	0.112963	0.966	0.664	0.873501	Basal cells, Proximal	C16orf87
4.62989e-05	1.66081	0.828	0.449	0.889633	Basal cells, Proximal	EPHA4
4.66594e-05	0.893118	0.966	0.735	0.896559	Basal cells, Proximal	TRIM29
4.70203e-05	1.05252	0.931	0.555	0.903496	Basal cells, Proximal	RAB3D
4.7498e-05	1.41768	0.862	0.643	0.912673	Basal cells, Proximal	ITGA6
4.76145e-05	-0.708947	0.931	0.742	0.914912	Basal cells, Proximal	TCEAL3
4.78765e-05	-0.758427	0.931	0.686	0.919947	Basal cells, Proximal	P4HTM
4.80456e-05	-0.815223	0.828	0.583	0.923196	Basal cells, Proximal	TMEM45B
4.85955e-05	1.67623	0.828	0.488	0.933762	Basal cells, Proximal	CRAT
5.00523e-05	-2.14491	0.897	0.735	0.961754	Basal cells, Proximal	EFHC1
5.04352e-05	-1.15959	0.897	0.728	0.969112	Basal cells, Proximal	CIPC
5.06016e-05	0.535139	1	0.982	0.97231	Basal cells, Proximal	RPS24
5.1866e-05	0.684138	1	0.802	0.996606	Basal cells, Proximal	MGST1
5.24676e-05	1.14264	0.897	0.601	1	Basal cells, Proximal	GJB5
5.31998e-05	-0.897092	0.966	0.841	1	Basal cells, Proximal	CHST9
5.33074e-05	-1.81934	1	0.951	1	Basal cells, Proximal	DYNLL1
5.35146e-05	-0.260401	0.966	0.767	1	Basal cells, Proximal	DNAJC10
5.47292e-05	0.904445	0.966	0.717	1	Basal cells, Proximal	JUP
5.51432e-05	-3.05683	0.828	0.721	1	Basal cells, Proximal	BBOF1
5.5526e-05	-1.43284	0.897	0.664	1	Basal cells, Proximal	MUC15
5.56739e-05	0.919224	1	0.781	1	Basal cells, Proximal	PLP2
5.60549e-05	1.22343	0.897	0.512	1	Basal cells, Proximal	RAPGEFL1
5.73385e-05	-2.78967	0.897	0.756	1	Basal cells, Proximal	KIF9
5.78473e-05	-1.15683	0.793	0.587	1	Basal cells, Proximal	ORAI2
5.78501e-05	1.09912	0.931	0.622	1	Basal cells, Proximal	STAP2
5.80437e-05	-3.35409	0.828	0.742	1	Basal cells, Proximal	NME5
5.83834e-05	0.749109	0.966	0.823	1	Basal cells, Proximal	ACAP2
5.85702e-05	0.94864	0.966	0.611	1	Basal cells, Proximal	RXRA
5.91205e-05	-2.38259	0.931	0.795	1	Basal cells, Proximal	TCTEX1D2
5.92456e-05	0.908055	0.931	0.551	1	Basal cells, Proximal	CCDC51
6.02408e-05	0.519934	1	0.972	1	Basal cells, Proximal	RPS7
6.07406e-05	-0.166063	1	0.756	1	Basal cells, Proximal	ABLIM1
6.15166e-05	0.966194	0.897	0.502	1	Basal cells, Proximal	SLC35F6
6.18236e-05	-1.85483	0.931	0.742	1	Basal cells, Proximal	IFT74
6.20381e-05	1.7057	0.793	0.385	1	Basal cells, Proximal	FRAS1
6.24515e-05	2.16002	0.724	0.36	1	Basal cells, Proximal	DSG3
6.31195e-05	0.759487	0.966	0.611	1	Basal cells, Proximal	PJA1
6.32178e-05	0.428399	1	0.696	1	Basal cells, Proximal	SKA2
6.38503e-05	-0.702075	0.828	0.643	1	Basal cells, Proximal	NAGA
6.45508e-05	1.78313	0.759	0.396	1	Basal cells, Proximal	GSDMC
6.53404e-05	0.724113	0.931	0.551	1	Basal cells, Proximal	EGFL6
6.54388e-05	1.31008	0.828	0.523	1	Basal cells, Proximal	CYP26A1
6.54712e-05	-1.35176	0.862	0.742	1	Basal cells, Proximal	SQLE
6.67972e-05	-0.479277	0.931	0.696	1	Basal cells, Proximal	MX1
6.6826e-05	0.612962	0.966	0.611	1	Basal cells, Proximal	ZNF462
6.75616e-05	-0.876715	0.931	0.763	1	Basal cells, Proximal	SELENOM
6.76802e-05	-0.792421	0.931	0.746	1	Basal cells, Proximal	DUSP14
6.86168e-05	0.130732	0.931	0.618	1	Basal cells, Proximal	PRPF40A
6.88273e-05	2.44792	0.552	0.187	1	Basal cells, Proximal	RHCG
6.89411e-05	0.840571	0.966	0.731	1	Basal cells, Proximal	CFH
6.96913e-05	2.42847	0.552	0.17	1	Basal cells, Proximal	RYR2
6.98491e-05	-4.76304	0.69	0.689	1	Basal cells, Proximal	ROPN1L
7.05463e-05	-0.896128	0.897	0.848	1	Basal cells, Proximal	FDFT1
7.12682e-05	-3.09876	0.862	0.763	1	Basal cells, Proximal	SPEF2
7.16224e-05	-2.36285	0.828	0.689	1	Basal cells, Proximal	TEX9
7.17009e-05	0.963717	0.759	0.346	1	Basal cells, Proximal	LOXL4
7.1828e-05	-1.60051	0.966	0.873	1	Basal cells, Proximal	CTSS
7.37052e-05	1.01607	0.897	0.502	1	Basal cells, Proximal	FGFR1
7.37233e-05	-1.53954	0.862	0.643	1	Basal cells, Proximal	DYNC2H1
7.39533e-05	-4.50321	0.724	0.767	1	Basal cells, Proximal	C11orf88
7.41914e-05	0.642828	1	0.753	1	Basal cells, Proximal	KNOP1
7.4519e-05	2.24655	0.621	0.223	1	Basal cells, Proximal	OR7E28P
7.62826e-05	-0.982271	0.931	0.693	1	Basal cells, Proximal	SPATA6
7.63234e-05	0.400178	0.931	0.565	1	Basal cells, Proximal	FNIP1
7.68734e-05	1.02718	0.931	0.569	1	Basal cells, Proximal	PTGFRN
7.79849e-05	-0.631515	0.966	0.728	1	Basal cells, Proximal	BRI3
7.82086e-05	0.430511	0.897	0.527	1	Basal cells, Proximal	RAD50
7.85746e-05	-1.92532	0.897	0.788	1	Basal cells, Proximal	CFAP36
7.98508e-05	0.880736	0.966	0.682	1	Basal cells, Proximal	ETHE1
7.98831e-05	0.528096	0.966	0.954	1	Basal cells, Proximal	ARPC2
7.99003e-05	-0.966366	0.931	0.802	1	Basal cells, Proximal	CNDP2
8.00003e-05	1.03893	0.931	0.594	1	Basal cells, Proximal	RERG
8.00773e-05	0.666132	1	0.784	1	Basal cells, Proximal	IL33
8.06527e-05	0.808185	0.966	0.629	1	Basal cells, Proximal	PTPRZ1
8.11281e-05	-0.751247	0.897	0.661	1	Basal cells, Proximal	REV3L
8.11719e-05	-3.09412	0.897	0.784	1	Basal cells, Proximal	CRIP1
8.25118e-05	-0.479647	0.931	0.731	1	Basal cells, Proximal	MTHFD2L
8.27058e-05	-1.19088	0.897	0.749	1	Basal cells, Proximal	PLAAT3
8.3358e-05	-0.798702	0.759	0.53	1	Basal cells, Proximal	FYB2
8.389e-05	1.14351	0.69	0.283	1	Basal cells, Proximal	TSLP
8.39494e-05	1.39362	0.862	0.562	1	Basal cells, Proximal	SUSD4
8.50562e-05	-2.99048	0.897	0.809	1	Basal cells, Proximal	MORN2
8.64079e-05	-1.6547	0.931	0.799	1	Basal cells, Proximal	CKB
8.74258e-05	-0.647692	0.931	0.767	1	Basal cells, Proximal	MYO6
8.79194e-05	-0.88644	0.897	0.682	1	Basal cells, Proximal	SOAT1
8.85131e-05	-0.435257	0.931	0.756	1	Basal cells, Proximal	APIP
8.90626e-05	1.61021	0.724	0.314	1	Basal cells, Proximal	CYP24A1
9.02852e-05	0.55131	0.966	0.618	1	Basal cells, Proximal	RPP21
9.0691e-05	-3.96663	0.759	0.64	1	Basal cells, Proximal	TMEM190
9.1546e-05	-4.52713	0.759	0.746	1	Basal cells, Proximal	C9orf116
9.16904e-05	0.742462	1	0.717	1	Basal cells, Proximal	ATP8B1
9.18622e-05	-3.41573	0.828	0.774	1	Basal cells, Proximal	TFF3
9.19149e-05	0.909838	0.966	0.671	1	Basal cells, Proximal	PLEKHA1
9.28064e-05	-2.53071	0.862	0.767	1	Basal cells, Proximal	GON7
9.34745e-05	1.29446	0.862	0.534	1	Basal cells, Proximal	AHNAK2
9.34854e-05	-1.83805	0.862	0.71	1	Basal cells, Proximal	DIAPH2
9.43375e-05	-0.676014	0.931	0.83	1	Basal cells, Proximal	TTC3
9.44237e-05	0.769791	1	0.746	1	Basal cells, Proximal	DSG2
9.46601e-05	-0.191433	0.862	0.569	1	Basal cells, Proximal	PRKAA2
9.51518e-05	0.331234	0.966	0.65	1	Basal cells, Proximal	YIPF1
9.52205e-05	0.710463	0.931	0.562	1	Basal cells, Proximal	KANK1
9.54798e-05	1.30327	0.862	0.498	1	Basal cells, Proximal	TNKS1BP1
9.57926e-05	-2.32179	0.966	0.898	1	Basal cells, Proximal	GSTA1
9.59037e-05	-0.433341	0.931	0.703	1	Basal cells, Proximal	MDFIC
9.6624e-05	0.974854	0.897	0.509	1	Basal cells, Proximal	SIAE
9.70828e-05	-1.3671	0.828	0.77	1	Basal cells, Proximal	IDI1
9.72695e-05	1.37939	0.897	0.541	1	Basal cells, Proximal	PGAP1
9.75189e-05	3.03852	0.483	0.184	1	Basal cells, Proximal	SGCB
9.76126e-05	0.832723	0.966	0.774	1	Basal cells, Proximal	GABRP
9.82149e-05	2.26252	0.655	0.269	1	Basal cells, Proximal	MTMR11
9.87915e-05	1.1524	0.897	0.572	1	Basal cells, Proximal	NECTIN1
9.90715e-05	-0.207804	0.966	0.71	1	Basal cells, Proximal	PARD6B
9.9488e-05	1.95146	0.69	0.325	1	Basal cells, Proximal	MYEOV
9.96184e-05	0.32313	0.966	0.622	1	Basal cells, Proximal	SLC6A14
0.00010038	1.03872	0.931	0.597	1	Basal cells, Proximal	VAV3
0.000100499	0.766862	1	0.739	1	Basal cells, Proximal	XPC
0.000100541	0.957024	0.759	0.367	1	Basal cells, Proximal	ADH1B
0.000101183	-4.22124	0.655	0.689	1	Basal cells, Proximal	LRRIQ1
0.000102148	-4.63008	0.69	0.767	1	Basal cells, Proximal	RSPH1
0.000102249	1.33763	0.793	0.389	1	Basal cells, Proximal	CCDC120
0.000102772	0.810681	0.966	0.717	1	Basal cells, Proximal	SERPINF1
0.000103391	-1.83411	0.828	0.671	1	Basal cells, Proximal	AK9
0.000104087	1.06478	0.931	0.647	1	Basal cells, Proximal	NUPR1
0.000105122	-1.28422	0.828	0.767	1	Basal cells, Proximal	RAB11FIP1
0.000105735	-3.36646	0.759	0.682	1	Basal cells, Proximal	CFAP300
0.000105941	-2.87597	0.69	0.749	1	Basal cells, Proximal	PROM1
0.000107001	0.642511	1	0.703	1	Basal cells, Proximal	EIF3C
0.00010724	0.887902	0.966	0.756	1	Basal cells, Proximal	APOBEC3C
0.00010807	2.54957	0.586	0.233	1	Basal cells, Proximal	UGT1A10
0.000108261	0.825263	0.966	0.774	1	Basal cells, Proximal	LGALS8
0.000108679	0.77941	0.966	0.647	1	Basal cells, Proximal	AKR1C1
0.000108869	0.281855	0.966	0.643	1	Basal cells, Proximal	SMIM31
0.000108895	-0.798877	0.897	0.696	1	Basal cells, Proximal	AGTRAP
0.000109556	-1.42818	0.828	0.721	1	Basal cells, Proximal	IGFBP5
0.000109747	-0.456811	0.931	0.714	1	Basal cells, Proximal	RASEF
0.000110935	-1.58868	0.828	0.587	1	Basal cells, Proximal	UBE2T
0.000112062	0.445153	1	0.972	1	Basal cells, Proximal	BTF3
0.000113636	-0.669781	0.759	0.449	1	Basal cells, Proximal	TPPP
0.000113695	0.556101	1	0.859	1	Basal cells, Proximal	MGST2
0.000114169	3.30429	0.31	0.053	1	Basal cells, Proximal	FAM240C
0.00011486	1.17611	0.897	0.527	1	Basal cells, Proximal	ZNF185
0.000114882	-0.614948	0.966	0.77	1	Basal cells, Proximal	ACBD3
0.000117313	0.862888	0.966	0.64	1	Basal cells, Proximal	MAPK13
0.000118106	1.69482	0.897	0.551	1	Basal cells, Proximal	NXT2
0.000118778	0.692919	0.931	0.569	1	Basal cells, Proximal	SLC25A17
0.000119313	-1.30847	0.828	0.65	1	Basal cells, Proximal	CLMN
0.000120162	-0.806666	0.828	0.576	1	Basal cells, Proximal	ZNF440
0.000120634	0.874847	0.966	0.717	1	Basal cells, Proximal	CA12
0.00012108	0.992658	0.966	0.65	1	Basal cells, Proximal	ATP2B4
0.000122414	-0.49528	0.931	0.845	1	Basal cells, Proximal	GLO1
0.000122653	-1.26899	0.724	0.671	1	Basal cells, Proximal	TUBB2A
0.000123694	2.63474	0.552	0.187	1	Basal cells, Proximal	LYPD1
0.000125105	1.12482	0.897	0.523	1	Basal cells, Proximal	EML3
0.000125541	0.504968	1	0.982	1	Basal cells, Proximal	RPS15
0.000125581	-0.668918	0.931	0.763	1	Basal cells, Proximal	SPTBN1
0.000126205	0.272846	0.966	0.675	1	Basal cells, Proximal	RHOQ
0.00012629	0.978641	0.931	0.657	1	Basal cells, Proximal	ARL4D
0.000127051	0.983738	0.931	0.707	1	Basal cells, Proximal	A4GALT
0.000128288	1.28302	0.862	0.481	1	Basal cells, Proximal	PLEKHH3
0.000128353	-3.41042	0.759	0.661	1	Basal cells, Proximal	LRRC23
0.000129779	1.11708	0.931	0.622	1	Basal cells, Proximal	MAP3K5
0.00013028	-0.829995	0.897	0.654	1	Basal cells, Proximal	ELK3
0.000130553	-2.39807	0.828	0.703	1	Basal cells, Proximal	DZIP3
0.000130608	1.074	0.862	0.47	1	Basal cells, Proximal	P2RY1
0.000131076	-3.89373	0.621	0.611	1	Basal cells, Proximal	ARMC3
0.000132505	-0.887645	0.897	0.753	1	Basal cells, Proximal	AFDN
0.000133217	1.2188	0.862	0.541	1	Basal cells, Proximal	GRTP1
0.000133402	0.469412	0.897	0.541	1	Basal cells, Proximal	DGKH
0.000134393	0.474337	0.931	0.58	1	Basal cells, Proximal	MR1
0.000135448	-0.285195	0.966	0.629	1	Basal cells, Proximal	KRT15
0.000135452	0.11503	0.931	0.572	1	Basal cells, Proximal	AC087721.2
0.000136614	1.23823	0.862	0.484	1	Basal cells, Proximal	ARHGAP23
0.00013706	1.65684	0.69	0.293	1	Basal cells, Proximal	S1PR5
0.000137285	0.574602	1	0.926	1	Basal cells, Proximal	ATP5MC3
0.000137525	-0.223789	0.931	0.664	1	Basal cells, Proximal	EXOSC6
0.000139087	1.19483	0.897	0.537	1	Basal cells, Proximal	EOGT
0.000139267	0.219577	0.966	0.643	1	Basal cells, Proximal	TRIP10
0.000139591	2.18287	0.655	0.314	1	Basal cells, Proximal	MMP28
0.000139977	1.56353	0.793	0.417	1	Basal cells, Proximal	SOX7
0.000140214	0.46797	1	0.996	1	Basal cells, Proximal	RPL13A
0.000140527	0.497266	0.862	0.495	1	Basal cells, Proximal	MTRR
0.000140579	1.50721	0.897	0.618	1	Basal cells, Proximal	KRT23
0.000140621	-1.7064	0.897	0.721	1	Basal cells, Proximal	CARS
0.000141473	0.467128	1	0.996	1	Basal cells, Proximal	RPS14
0.00014166	0.462699	1	0.996	1	Basal cells, Proximal	RPS6
0.000142989	-2.80789	0.793	0.71	1	Basal cells, Proximal	DNAAF4
0.000143154	-1.23163	0.828	0.739	1	Basal cells, Proximal	CPEB4
0.000144501	-4.17892	0.793	0.7	1	Basal cells, Proximal	GSTA2
0.000145265	-3.04634	0.862	0.746	1	Basal cells, Proximal	ODF3B
0.000147522	0.183053	0.897	0.572	1	Basal cells, Proximal	TSPAN12
0.000148161	-1.22514	0.759	0.633	1	Basal cells, Proximal	BAIAP2L1
0.000149062	-0.928928	0.966	0.894	1	Basal cells, Proximal	FOXP1
0.000149411	1.29162	0.862	0.534	1	Basal cells, Proximal	PPP1R13L
0.000149681	-2.18431	0.828	0.7	1	Basal cells, Proximal	LZTFL1
0.000150445	0.677819	0.655	0.279	1	Basal cells, Proximal	POU3F1
0.00015103	1.1604	0.862	0.565	1	Basal cells, Proximal	CKMT1A
0.000153357	-1.59465	0.966	0.848	1	Basal cells, Proximal	CFAP298
0.000153594	0.966114	0.931	0.615	1	Basal cells, Proximal	NECTIN4
0.000155671	-0.715519	0.966	0.89	1	Basal cells, Proximal	MPC2
0.00015576	0.684152	0.759	0.371	1	Basal cells, Proximal	FGFBP1
0.000156006	-0.661119	0.897	0.76	1	Basal cells, Proximal	ACAT1
0.00015655	-0.877932	0.897	0.696	1	Basal cells, Proximal	PTPRN2
0.000156651	0.541803	0.966	0.633	1	Basal cells, Proximal	LRIG3
0.000158745	-4.25702	0.69	0.682	1	Basal cells, Proximal	MNS1
0.000159995	0.870737	0.621	0.261	1	Basal cells, Proximal	MEGF6
0.000161231	-0.84757	0.966	0.859	1	Basal cells, Proximal	PPP1R7
0.000161419	0.152388	0.862	0.495	1	Basal cells, Proximal	NMU
0.000161767	1.12648	0.897	0.636	1	Basal cells, Proximal	PAX7
0.000163259	-1.37519	0.828	0.668	1	Basal cells, Proximal	KIAA1211L
0.000163396	-3.17055	0.655	0.686	1	Basal cells, Proximal	ALDH3B1
0.000166759	1.01817	0.931	0.615	1	Basal cells, Proximal	CEP68
0.000167315	-1.49788	0.862	0.689	1	Basal cells, Proximal	NME7
0.000167571	-0.113145	0.897	0.562	1	Basal cells, Proximal	PBX2
0.000167989	-3.84439	0.69	0.636	1	Basal cells, Proximal	SAXO2
0.000169212	0.91246	0.862	0.481	1	Basal cells, Proximal	C19orf12
0.000170316	-3.30529	0.448	0.629	1	Basal cells, Proximal	CENPM
0.000170679	1.02298	0.793	0.396	1	Basal cells, Proximal	ETV1
0.000171146	1.2344	0.862	0.498	1	Basal cells, Proximal	MCC
0.000172121	0.992044	0.931	0.724	1	Basal cells, Proximal	AGL
0.000172992	1.42743	0.793	0.459	1	Basal cells, Proximal	GJB3
0.000174101	-2.94315	0.759	0.686	1	Basal cells, Proximal	B9D1
0.000174112	0.983427	0.862	0.477	1	Basal cells, Proximal	SVOPL
0.000174697	-1.10571	0.966	0.827	1	Basal cells, Proximal	LIMS1
0.000177421	-1.34876	0.828	0.643	1	Basal cells, Proximal	NEK1
0.000177978	0.224103	0.862	0.512	1	Basal cells, Proximal	PTGFR
0.000178824	0.951616	0.931	0.686	1	Basal cells, Proximal	FLOT2
0.000178851	1.29769	0.862	0.551	1	Basal cells, Proximal	LDLRAP1
0.000179288	0.628471	0.966	0.636	1	Basal cells, Proximal	RHBDL2
0.000179545	-0.646436	0.793	0.555	1	Basal cells, Proximal	B3GNT7
0.000179629	1.1573	0.897	0.587	1	Basal cells, Proximal	PTPRK
0.000180896	1.28653	0.862	0.491	1	Basal cells, Proximal	FAM83B
0.00018172	0.422303	0.897	0.548	1	Basal cells, Proximal	DIP2A
0.000181988	-2.31742	0.793	0.668	1	Basal cells, Proximal	SPATA33
0.000182463	-2.9049	0.862	0.781	1	Basal cells, Proximal	FAM229B
0.000183169	-3.77443	0.69	0.657	1	Basal cells, Proximal	LDLRAD1
0.000189597	-0.312196	0.966	0.763	1	Basal cells, Proximal	HIPK1
0.000189822	-0.758127	0.931	0.739	1	Basal cells, Proximal	SLC27A2
0.000190792	-1.48967	0.759	0.735	1	Basal cells, Proximal	GLIPR2
0.000192208	-0.227123	0.966	0.742	1	Basal cells, Proximal	PLPP5
0.000192474	1.15151	0.793	0.399	1	Basal cells, Proximal	CYP4F12
0.000194156	0.985622	0.793	0.403	1	Basal cells, Proximal	ITPRIPL1
0.000194158	0.583827	0.862	0.481	1	Basal cells, Proximal	EMP1
0.000194217	0.728154	0.966	0.64	1	Basal cells, Proximal	SGPP2
0.000194332	0.719736	0.862	0.484	1	Basal cells, Proximal	PLEKHM1P1
0.000194644	-0.183902	0.828	0.615	1	Basal cells, Proximal	TFB2M
0.000196067	2.98505	0.414	0.138	1	Basal cells, Proximal	PNCK
0.000196318	-0.398331	0.897	0.661	1	Basal cells, Proximal	MED7
0.000198077	-1.26622	0.793	0.629	1	Basal cells, Proximal	BCAS1
0.000198787	0.958276	0.931	0.714	1	Basal cells, Proximal	ITGA2
0.000199149	3.54326	0.034	0.018	1	Basal cells, Proximal	OLA1P2
0.000199292	1.95415	0.724	0.343	1	Basal cells, Proximal	ST6GAL2
0.000203547	1.51682	0.793	0.41	1	Basal cells, Proximal	PARD6G
0.000207521	0.757986	0.931	0.58	1	Basal cells, Proximal	SESN3
0.000207553	-0.282761	0.966	0.731	1	Basal cells, Proximal	RHOB
0.000208626	-0.639874	0.793	0.59	1	Basal cells, Proximal	CCDC24
0.00020937	-0.457004	0.931	0.7	1	Basal cells, Proximal	TMEM254
0.00020994	0.522102	0.931	0.58	1	Basal cells, Proximal	MEGF8
0.000210044	-1.61481	0.966	0.933	1	Basal cells, Proximal	TUBA1B
0.000210213	1.38067	0.828	0.495	1	Basal cells, Proximal	PACSIN3
0.000211683	0.781268	0.966	0.813	1	Basal cells, Proximal	BAG1
0.000212081	-0.832662	0.931	0.859	1	Basal cells, Proximal	SMS
0.000212154	-0.427361	0.966	0.763	1	Basal cells, Proximal	PLEKHS1
0.000214158	0.139545	0.966	0.664	1	Basal cells, Proximal	KIAA1671
0.000216353	-0.331725	0.793	0.477	1	Basal cells, Proximal	ABHD11-AS1
0.000216459	-4.11047	0.69	0.686	1	Basal cells, Proximal	DYNLRB2
0.000217947	0.220915	0.966	0.671	1	Basal cells, Proximal	ZYG11B
0.000218879	0.92968	0.931	0.696	1	Basal cells, Proximal	RPIA
0.000220286	-0.634638	0.862	0.661	1	Basal cells, Proximal	HILPDA
0.000220735	-3.4891	0.759	0.707	1	Basal cells, Proximal	IQCG
0.000222951	-0.861012	0.931	0.859	1	Basal cells, Proximal	SPATS2L
0.000224821	-0.750402	0.897	0.792	1	Basal cells, Proximal	ISCA2
0.000225214	-0.257359	1	0.827	1	Basal cells, Proximal	METTL7A
0.000225629	1.56869	0.828	0.473	1	Basal cells, Proximal	NDRG1
0.000226436	-0.66866	0.931	0.724	1	Basal cells, Proximal	ERICH5
0.000227128	-0.416946	0.793	0.569	1	Basal cells, Proximal	TMPRSS2
0.000228333	-0.929279	0.931	0.735	1	Basal cells, Proximal	FAIM
0.000228554	0.867655	0.966	0.682	1	Basal cells, Proximal	SNCA
0.000229259	0.484383	1	0.982	1	Basal cells, Proximal	RPS3
0.00022932	-0.384766	0.931	0.763	1	Basal cells, Proximal	MLEC
0.000229752	-3.19616	0.724	0.647	1	Basal cells, Proximal	WDR78
0.000229762	1.24712	0.828	0.442	1	Basal cells, Proximal	INTS2
0.000230371	-0.564389	0.966	0.806	1	Basal cells, Proximal	ENAH
0.000231079	0.502091	1	0.993	1	Basal cells, Proximal	PABPC1
0.000231298	-0.609666	0.966	0.823	1	Basal cells, Proximal	TMF1
0.000231761	1.20324	0.724	0.332	1	Basal cells, Proximal	MARVELD1
0.000235011	-0.773201	0.862	0.643	1	Basal cells, Proximal	MAPK10
0.000235628	0.915715	0.931	0.59	1	Basal cells, Proximal	POF1B
0.000236214	1.2785	0.862	0.516	1	Basal cells, Proximal	IL4R
0.000236324	-1.22723	0.828	0.668	1	Basal cells, Proximal	GFM2
0.000236383	-2.71115	0.724	0.686	1	Basal cells, Proximal	SPAG1
0.00023703	-0.93176	0.897	0.728	1	Basal cells, Proximal	CCDC125
0.000237477	-1.10384	0.862	0.661	1	Basal cells, Proximal	IFT80
0.000240123	2.30471	0.586	0.219	1	Basal cells, Proximal	UGT1A7
0.000241359	-0.573951	1	0.816	1	Basal cells, Proximal	HEPACAM
0.000241482	0.455829	0.931	0.587	1	Basal cells, Proximal	FAN1
0.000242311	-2.23007	0.759	0.629	1	Basal cells, Proximal	C20orf96
0.000242582	-1.2237	0.793	0.657	1	Basal cells, Proximal	MIPEP
0.000243164	0.287103	0.897	0.572	1	Basal cells, Proximal	CYP4V2
0.000243407	1.35033	0.759	0.375	1	Basal cells, Proximal	SERPINB7
0.000243666	0.83717	0.966	0.65	1	Basal cells, Proximal	UFSP2
0.000244692	-1.16912	0.897	0.739	1	Basal cells, Proximal	LXN
0.000245484	-3.45872	0.724	0.678	1	Basal cells, Proximal	CCDC153
0.000245951	2.07136	0.69	0.332	1	Basal cells, Proximal	PPARG
0.000246549	0.540453	0.966	0.647	1	Basal cells, Proximal	TMX3
0.000247233	1.31509	0.828	0.519	1	Basal cells, Proximal	COPZ2
0.0002497	-1.61274	0.862	0.784	1	Basal cells, Proximal	PPP1R15A
0.000250931	-0.769438	0.931	0.728	1	Basal cells, Proximal	FAM174A
0.000251289	-0.203536	0.828	0.484	1	Basal cells, Proximal	DPY19L1P1
0.000251888	-0.615446	0.931	0.774	1	Basal cells, Proximal	SPTAN1
0.000252091	3.36845	0.034	0.032	1	Basal cells, Proximal	AC008802.1
0.000255049	-2.38344	0.828	0.657	1	Basal cells, Proximal	ECRG4
0.000255218	-3.29534	0.724	0.717	1	Basal cells, Proximal	WDR54
0.000255589	-1.42036	0.897	0.813	1	Basal cells, Proximal	OFD1
0.000256676	-0.141168	0.931	0.654	1	Basal cells, Proximal	TTC39C
0.000256994	-0.592984	0.897	0.604	1	Basal cells, Proximal	MAN1A1
0.00025848	-1.11112	0.793	0.643	1	Basal cells, Proximal	NIN
0.000258499	0.517242	0.897	0.544	1	Basal cells, Proximal	C1orf116
0.000259007	0.779301	0.966	0.767	1	Basal cells, Proximal	MYOF
0.000259447	-0.663745	0.966	0.742	1	Basal cells, Proximal	XRCC1
0.000259737	-1.34823	0.897	0.756	1	Basal cells, Proximal	DYNC2LI1
0.000260251	-1.62716	0.69	0.643	1	Basal cells, Proximal	NBEA
0.000260546	1.19597	0.862	0.509	1	Basal cells, Proximal	MAN1C1
0.000260888	-1.20739	0.69	0.594	1	Basal cells, Proximal	TMEM125
0.000261065	0.562384	1	0.731	1	Basal cells, Proximal	EEA1
0.000262353	-4.31835	0.517	0.622	1	Basal cells, Proximal	FAM81B
0.000262995	0.810556	0.897	0.534	1	Basal cells, Proximal	NR3C2
0.000263556	0.616633	1	0.883	1	Basal cells, Proximal	UQCRC1
0.00026391	0.502385	0.966	0.65	1	Basal cells, Proximal	ZNF146
0.000265126	-0.537451	0.966	0.802	1	Basal cells, Proximal	CCDC82
0.00026749	0.479455	1	0.979	1	Basal cells, Proximal	RPL3
0.000267982	-0.8686	0.862	0.763	1	Basal cells, Proximal	SCCPDH
0.000268687	1.1954	0.793	0.406	1	Basal cells, Proximal	STAG3L3
0.000269956	0.511216	0.759	0.392	1	Basal cells, Proximal	TMEM211
0.000270217	1.79605	0.759	0.399	1	Basal cells, Proximal	TENM4
0.000271399	-0.449976	1	0.94	1	Basal cells, Proximal	RHOA
0.000271727	1.24637	0.69	0.318	1	Basal cells, Proximal	DKK1
0.000272997	0.480482	1	0.982	1	Basal cells, Proximal	RPL36
0.000273217	-0.45976	0.931	0.7	1	Basal cells, Proximal	PGM2L1
0.00027366	-1.58178	0.828	0.65	1	Basal cells, Proximal	IFT46
0.000274708	0.715981	0.931	0.587	1	Basal cells, Proximal	SDR16C5
0.000274974	0.551216	0.931	0.59	1	Basal cells, Proximal	ATP6V0A1
0.000276075	0.196413	0.931	0.636	1	Basal cells, Proximal	STAT2
0.000278123	0.373871	0.897	0.583	1	Basal cells, Proximal	SEC24D
0.000278383	0.372586	0.966	0.661	1	Basal cells, Proximal	TAB2
0.000278773	-0.778278	0.931	0.83	1	Basal cells, Proximal	ZFAND6
0.000279224	-1.62222	0.897	0.746	1	Basal cells, Proximal	IFT27
0.000281121	0.489405	1	0.742	1	Basal cells, Proximal	MRTFB
0.000281462	1.26823	0.759	0.371	1	Basal cells, Proximal	GSTA9P
0.000281796	-4.23984	0.517	0.625	1	Basal cells, Proximal	RSPH4A
0.000281917	-0.579427	0.931	0.707	1	Basal cells, Proximal	BBIP1
0.00028275	1.26192	0.759	0.371	1	Basal cells, Proximal	CNTNAP2
0.00028404	0.556316	1	0.993	1	Basal cells, Proximal	RPS28
0.000284176	0.438509	0.966	0.65	1	Basal cells, Proximal	NBEAL1
0.000285537	0.144059	0.897	0.551	1	Basal cells, Proximal	GDPD1
0.000285902	0.191619	0.828	0.502	1	Basal cells, Proximal	ACSS1
0.000287729	-3.78595	0.69	0.64	1	Basal cells, Proximal	ENKUR
0.000288102	0.737095	0.862	0.502	1	Basal cells, Proximal	ABCC1
0.000289977	-0.416941	0.966	0.841	1	Basal cells, Proximal	MAGED2
0.000290062	-1.55733	0.897	0.802	1	Basal cells, Proximal	GADD45B
0.000290183	-2.73985	0.69	0.537	1	Basal cells, Proximal	TSPAN19
0.000291716	0.867791	0.931	0.597	1	Basal cells, Proximal	ENTPD3
0.000292353	-0.509927	0.897	0.657	1	Basal cells, Proximal	CCDC88C
0.000292765	-1.13094	0.828	0.608	1	Basal cells, Proximal	CYP2A13
0.000296015	-4.29988	0.586	0.604	1	Basal cells, Proximal	AKAP14
0.000298398	0.238438	0.897	0.562	1	Basal cells, Proximal	EAF2
0.000299289	-4.16823	0.552	0.629	1	Basal cells, Proximal	TEKT1
0.000299318	-0.830763	0.931	0.735	1	Basal cells, Proximal	NOP56
0.000300592	-1.034	0.862	0.707	1	Basal cells, Proximal	CYTH2
0.000300609	-0.337384	0.966	0.784	1	Basal cells, Proximal	HDGF
0.000300927	0.670869	0.862	0.502	1	Basal cells, Proximal	GSTO2
0.000302288	-0.499285	0.793	0.633	1	Basal cells, Proximal	ACLY
0.000302298	1.36292	0.759	0.375	1	Basal cells, Proximal	DKK4
0.000304491	-0.879034	0.828	0.71	1	Basal cells, Proximal	RPL23AP82
0.000306429	-0.803136	0.862	0.636	1	Basal cells, Proximal	IQCK
0.000307017	-1.66124	0.759	0.756	1	Basal cells, Proximal	ANXA3
0.000307816	1.22938	0.966	0.654	1	Basal cells, Proximal	IREB2
0.000309199	-0.362478	0.966	0.813	1	Basal cells, Proximal	COPB2
0.0003113	1.82199	0.621	0.247	1	Basal cells, Proximal	KCND3
0.000311896	-0.211494	0.931	0.714	1	Basal cells, Proximal	GRSF1
0.000312066	-0.922334	0.828	0.7	1	Basal cells, Proximal	HIST2H2BE
0.000312612	0.784392	0.966	0.731	1	Basal cells, Proximal	ADGRG1
0.000312701	0.641169	1	0.979	1	Basal cells, Proximal	RPL12
0.000313342	0.461723	1	0.993	1	Basal cells, Proximal	RPL11
0.000315874	-2.46728	0.724	0.746	1	Basal cells, Proximal	BASP1
0.000317775	1.32468	0.828	0.484	1	Basal cells, Proximal	CEBPA
0.000319808	0.144298	0.931	0.622	1	Basal cells, Proximal	CDC42EP4
0.000320332	-0.910114	0.966	0.788	1	Basal cells, Proximal	TUBB
0.000320486	0.390627	0.793	0.417	1	Basal cells, Proximal	PLAU
0.000321146	-0.10542	0.897	0.562	1	Basal cells, Proximal	PLBD2
0.000322125	-0.102994	0.931	0.65	1	Basal cells, Proximal	GPR155
0.000325296	0.807075	0.966	0.671	1	Basal cells, Proximal	RIC3
0.000325682	0.912047	0.966	0.703	1	Basal cells, Proximal	BRCC3
0.00032692	-4.5096	0.517	0.629	1	Basal cells, Proximal	SPAG6
0.000327486	-4.13259	0.552	0.615	1	Basal cells, Proximal	FAM166B
0.000327513	-0.118255	0.931	0.671	1	Basal cells, Proximal	RGL2
0.000328031	-0.103153	0.862	0.562	1	Basal cells, Proximal	TRIO
0.000328144	-0.802263	0.931	0.777	1	Basal cells, Proximal	ZFYVE16
0.000328688	-1.63495	0.724	0.537	1	Basal cells, Proximal	CFAP58
0.000329148	-2.30444	0.724	0.58	1	Basal cells, Proximal	ALDH1L1
0.000330322	-0.848534	0.862	0.629	1	Basal cells, Proximal	GRAMD2B
0.000330817	0.758291	0.897	0.541	1	Basal cells, Proximal	PLOD2
0.000331407	0.413701	0.931	0.615	1	Basal cells, Proximal	PIAS1
0.000332497	-0.501139	0.897	0.696	1	Basal cells, Proximal	KPNA1
0.000335109	0.106974	0.931	0.654	1	Basal cells, Proximal	GLCE
0.000336737	-0.873538	0.931	0.749	1	Basal cells, Proximal	EXOSC10
0.000336902	-1.79606	0.897	0.753	1	Basal cells, Proximal	TSPAN8
0.000337022	-0.901981	0.966	0.82	1	Basal cells, Proximal	MYCBP
0.000337282	-2.26159	0.655	0.724	1	Basal cells, Proximal	CMAHP
0.000337927	0.91882	0.897	0.551	1	Basal cells, Proximal	NEURL3
0.000338055	0.576174	0.966	0.661	1	Basal cells, Proximal	MFSD14B
0.000338468	0.641453	0.966	0.88	1	Basal cells, Proximal	TNFSF10
0.00033865	0.739469	0.966	0.689	1	Basal cells, Proximal	KLK11
0.00033915	-0.406147	0.862	0.625	1	Basal cells, Proximal	NUDT7
0.000339383	-1.52027	0.862	0.763	1	Basal cells, Proximal	ZC2HC1A
0.000339423	0.871851	0.828	0.452	1	Basal cells, Proximal	UPK1B
0.000341823	-4.47691	0.655	0.664	1	Basal cells, Proximal	DNAH12
0.000342732	-0.375403	0.931	0.721	1	Basal cells, Proximal	SS18
0.000342755	0.259701	0.862	0.516	1	Basal cells, Proximal	MOCOS
0.000343119	0.859315	0.966	0.654	1	Basal cells, Proximal	MGAT5
0.000344719	1.33056	0.828	0.484	1	Basal cells, Proximal	TMEM132A
0.000346043	0.288616	0.966	0.668	1	Basal cells, Proximal	CCDC58
0.000347942	0.199648	0.793	0.42	1	Basal cells, Proximal	SELL
0.000350456	-1.34042	0.931	0.746	1	Basal cells, Proximal	PSIP1
0.000352008	0.834574	0.862	0.495	1	Basal cells, Proximal	AC093829.1
0.000352064	-4.04988	0.586	0.64	1	Basal cells, Proximal	EFCAB1
0.000353093	0.257871	0.966	0.671	1	Basal cells, Proximal	ZCCHC7
0.000354863	0.816649	0.931	0.594	1	Basal cells, Proximal	SP1
0.000355338	0.245282	0.897	0.587	1	Basal cells, Proximal	SIX4
0.000356034	-1.90803	0.966	0.905	1	Basal cells, Proximal	PSENEN
0.000356723	1.25774	0.897	0.572	1	Basal cells, Proximal	NEBL
0.000357324	0.425127	0.966	0.693	1	Basal cells, Proximal	AMFR
0.00035757	0.439678	0.966	0.958	1	Basal cells, Proximal	UQCRH
0.000360261	1.05067	0.793	0.413	1	Basal cells, Proximal	XDH
0.000362612	-0.8103	0.931	0.763	1	Basal cells, Proximal	HIPK2
0.000363496	-3.09032	0.69	0.629	1	Basal cells, Proximal	LRRC6
0.000365802	0.317888	0.931	0.611	1	Basal cells, Proximal	NUFIP1
0.00036639	0.482782	0.966	0.657	1	Basal cells, Proximal	PER3
0.000366399	1.28875	0.793	0.424	1	Basal cells, Proximal	FBLN1
0.000366536	-1.74078	0.759	0.615	1	Basal cells, Proximal	SHROOM3
0.000368393	0.525214	0.966	0.982	1	Basal cells, Proximal	TXN
0.000368681	1.11853	0.862	0.544	1	Basal cells, Proximal	ACKR3
0.000369659	0.9885	0.793	0.42	1	Basal cells, Proximal	VLDLR
0.000370597	0.800084	0.966	0.739	1	Basal cells, Proximal	ECE1
0.000370687	-0.593105	0.897	0.784	1	Basal cells, Proximal	ELOVL5
0.00037181	-0.10554	0.931	0.689	1	Basal cells, Proximal	ATP6V1C2
0.000371946	-1.78542	0.724	0.7	1	Basal cells, Proximal	INSIG1
0.000372222	0.177696	0.931	0.604	1	Basal cells, Proximal	LIMK1
0.000372278	-1.2773	0.828	0.654	1	Basal cells, Proximal	CCDC80
0.000372995	-0.604606	0.931	0.742	1	Basal cells, Proximal	IRF1
0.000373228	-0.465448	0.966	0.83	1	Basal cells, Proximal	G3BP2
0.000373621	-2.43287	0.724	0.696	1	Basal cells, Proximal	PKIG
0.000377511	1.37774	0.828	0.473	1	Basal cells, Proximal	OAF
0.000377891	-0.510682	0.931	0.71	1	Basal cells, Proximal	SRGAP1
0.000378908	2.0223	0.621	0.251	1	Basal cells, Proximal	UGT1A6
0.00037994	-1.72573	0.69	0.629	1	Basal cells, Proximal	BNIP3
0.000380995	-0.627496	0.897	0.689	1	Basal cells, Proximal	ZNF688
0.000382858	0.268603	0.966	0.675	1	Basal cells, Proximal	SRPRB
0.000383912	0.135495	0.897	0.555	1	Basal cells, Proximal	GNB5
0.000384129	1.70279	0.621	0.251	1	Basal cells, Proximal	RAB7B
0.000384591	0.540861	1	0.989	1	Basal cells, Proximal	RPL30
0.000384738	0.836135	0.862	0.505	1	Basal cells, Proximal	ADGRV1
0.000385128	0.854617	0.931	0.601	1	Basal cells, Proximal	USP28
0.000385681	-0.928772	0.793	0.601	1	Basal cells, Proximal	TTC12
0.00038699	0.567114	0.897	0.551	1	Basal cells, Proximal	ATP7A
0.000387358	-1.00939	0.828	0.689	1	Basal cells, Proximal	BCL2L1
0.00038892	0.244125	0.966	0.661	1	Basal cells, Proximal	TCF12
0.000389345	0.316831	0.931	0.608	1	Basal cells, Proximal	FECH
0.000389603	1.59599	0.724	0.346	1	Basal cells, Proximal	EPHX3
0.000389998	0.323033	0.931	0.615	1	Basal cells, Proximal	STEAP1
0.000390438	-0.66107	0.862	0.643	1	Basal cells, Proximal	TOGARAM1
0.000392432	0.553433	0.966	0.657	1	Basal cells, Proximal	CTNNBIP1
0.000393028	0.121026	0.897	0.587	1	Basal cells, Proximal	AHDC1
0.000395516	-0.954181	0.931	0.852	1	Basal cells, Proximal	RPA3
0.000395685	-0.454242	0.966	0.77	1	Basal cells, Proximal	GDPGP1
0.000395845	-0.29469	0.897	0.668	1	Basal cells, Proximal	DNTTIP1
0.000398037	0.851592	0.655	0.283	1	Basal cells, Proximal	CSRNP3
0.000398256	-3.78404	0.655	0.657	1	Basal cells, Proximal	C9orf135
0.000399069	-0.146565	0.828	0.519	1	Basal cells, Proximal	VPS37C
0.000399799	0.871292	0.966	0.731	1	Basal cells, Proximal	DUSP11
0.000400014	-0.136934	0.966	0.728	1	Basal cells, Proximal	TUSC3
0.000400323	1.12665	0.897	0.565	1	Basal cells, Proximal	LAMA3
0.000400514	-0.922796	0.931	0.855	1	Basal cells, Proximal	MEAF6
0.000400922	0.915209	0.862	0.498	1	Basal cells, Proximal	DAB2IP
0.00040124	0.468478	0.966	0.661	1	Basal cells, Proximal	ARHGAP21
0.000402577	-1.53344	0.759	0.735	1	Basal cells, Proximal	IQGAP2
0.000402703	0.626276	0.966	0.827	1	Basal cells, Proximal	UQCC2
0.000402754	-1.05231	0.862	0.64	1	Basal cells, Proximal	GPM6B
0.000403646	0.746816	0.862	0.505	1	Basal cells, Proximal	CADM4
0.000404443	0.858445	0.966	0.707	1	Basal cells, Proximal	SLC38A1
0.000405132	0.971082	0.828	0.456	1	Basal cells, Proximal	MMP15
0.000406484	-0.20059	0.931	0.668	1	Basal cells, Proximal	PRKAA1
0.000408334	0.312382	0.793	0.477	1	Basal cells, Proximal	PRICKLE2
0.000411413	-2.24488	0.724	0.693	1	Basal cells, Proximal	TCTN1
0.000412045	1.568	0.793	0.449	1	Basal cells, Proximal	OSMR
0.00041367	-2.35586	0.793	0.64	1	Basal cells, Proximal	SPATA18
0.000414009	0.619954	0.724	0.357	1	Basal cells, Proximal	PLAAT1
0.000414855	1.11073	0.793	0.417	1	Basal cells, Proximal	UBASH3B
0.000415515	-0.111025	0.897	0.618	1	Basal cells, Proximal	TRIM27
0.00041617	-2.48688	0.621	0.572	1	Basal cells, Proximal	RGCC
0.000417229	0.873998	0.931	0.661	1	Basal cells, Proximal	PLS3
0.000417407	0.53562	0.897	0.555	1	Basal cells, Proximal	PLEKHH1
0.00042297	-0.461036	0.931	0.714	1	Basal cells, Proximal	MAGED1
0.000423008	1.08925	0.931	0.604	1	Basal cells, Proximal	MAP3K1
0.000423106	0.968783	0.897	0.551	1	Basal cells, Proximal	HYAL2
0.000424103	0.615439	1	0.753	1	Basal cells, Proximal	STIM2
0.000426513	0.54533	1	0.866	1	Basal cells, Proximal	LIMA1
0.000426706	1.3987	0.793	0.42	1	Basal cells, Proximal	FUT10
0.000427135	-0.990833	0.897	0.724	1	Basal cells, Proximal	AKIRIN1
0.000427472	-1.82419	0.793	0.664	1	Basal cells, Proximal	CDS1
0.000428383	1.25871	0.828	0.481	1	Basal cells, Proximal	MATN2
0.000433697	-2.16348	0.759	0.58	1	Basal cells, Proximal	NEK5
0.000434476	-1.07643	1	0.883	1	Basal cells, Proximal	ARL3
0.000435256	-0.47922	0.862	0.636	1	Basal cells, Proximal	TTC5
0.000435556	-1.03771	0.793	0.611	1	Basal cells, Proximal	POU2AF1
0.000436907	0.144186	0.966	0.678	1	Basal cells, Proximal	MDM4
0.000437921	-0.830879	0.828	0.686	1	Basal cells, Proximal	MSMO1
0.0004396	0.769684	0.966	0.678	1	Basal cells, Proximal	ORMDL3
0.000439732	1.34861	0.931	0.625	1	Basal cells, Proximal	KITLG
0.000440647	0.893359	0.724	0.357	1	Basal cells, Proximal	SNAI2
0.000441839	0.824236	0.966	0.71	1	Basal cells, Proximal	CD44
0.000443546	-0.498359	0.931	0.777	1	Basal cells, Proximal	RABGAP1L
0.000444405	1.38719	0.621	0.254	1	Basal cells, Proximal	RASGRP1
0.000446818	-1.50698	0.862	0.731	1	Basal cells, Proximal	CLUAP1
0.000447001	-4.03858	0.552	0.604	1	Basal cells, Proximal	CABCOCO1
0.000451191	-0.758209	0.828	0.597	1	Basal cells, Proximal	IQSEC1
0.000451398	2.36101	0.586	0.233	1	Basal cells, Proximal	WDR83OS
0.000451438	-1.20376	0.793	0.527	1	Basal cells, Proximal	CCN1
0.000453468	-3.29895	0.655	0.615	1	Basal cells, Proximal	SPACA9
0.000455449	-0.305689	0.931	0.735	1	Basal cells, Proximal	ZC3H6
0.000457336	0.780854	0.862	0.509	1	Basal cells, Proximal	ZNF629
0.000457373	-3.40491	0.69	0.647	1	Basal cells, Proximal	FHAD1
0.00045894	-2.27443	0.793	0.696	1	Basal cells, Proximal	C11orf74
0.000459862	-4.35538	0.793	0.781	1	Basal cells, Proximal	BPIFB1
0.000460741	-1.08475	0.828	0.657	1	Basal cells, Proximal	SORBS2
0.000461726	-3.11726	0.69	0.597	1	Basal cells, Proximal	PIH1D2
0.000462683	0.807547	0.862	0.505	1	Basal cells, Proximal	WDR12
0.000463007	-1.07911	0.862	0.686	1	Basal cells, Proximal	CCDC66
0.000464149	-0.357957	0.862	0.611	1	Basal cells, Proximal	DNAJC16
0.000464797	1.03621	0.759	0.389	1	Basal cells, Proximal	FAXC
0.000466298	0.739675	0.828	0.473	1	Basal cells, Proximal	MADD
0.000467106	0.695403	1	0.901	1	Basal cells, Proximal	FXYD3
0.000467942	-3.82107	0.586	0.59	1	Basal cells, Proximal	CCDC65
0.00046802	-1.08166	0.828	0.633	1	Basal cells, Proximal	CSPP1
0.000469644	0.734185	1	0.887	1	Basal cells, Proximal	AHNAK
0.000471271	-0.951417	0.828	0.689	1	Basal cells, Proximal	GBP3
0.00047368	1.07008	0.793	0.428	1	Basal cells, Proximal	FBXL22
0.000474225	0.33248	0.897	0.59	1	Basal cells, Proximal	MON2
0.000475707	-0.662736	0.966	0.852	1	Basal cells, Proximal	CBX5
0.000477309	-0.196335	0.759	0.527	1	Basal cells, Proximal	PRRT3
0.000478729	-2.17401	0.793	0.682	1	Basal cells, Proximal	B9D2
0.000479389	0.920661	0.759	0.385	1	Basal cells, Proximal	TSHZ3
0.00047967	-2.14704	0.828	0.76	1	Basal cells, Proximal	C12orf75
0.000480257	-0.493587	0.931	0.721	1	Basal cells, Proximal	SOCS4
0.000481196	0.999356	0.69	0.357	1	Basal cells, Proximal	LYNX1
0.000484114	-0.62857	0.862	0.739	1	Basal cells, Proximal	COPA
0.000484612	0.448033	1	0.993	1	Basal cells, Proximal	RPL32
0.000488303	-1.00505	0.897	0.753	1	Basal cells, Proximal	LYN
0.000488859	1.2943	0.828	0.491	1	Basal cells, Proximal	IGSF3
0.000492396	1.7313	0.724	0.357	1	Basal cells, Proximal	GJB4
0.000492943	1.64879	0.724	0.353	1	Basal cells, Proximal	BTBD11
0.000494007	-0.401238	0.931	0.739	1	Basal cells, Proximal	HIBADH
0.000496849	-0.235244	0.897	0.629	1	Basal cells, Proximal	FAM228B
0.000497646	0.438467	0.931	0.625	1	Basal cells, Proximal	DDX19B
0.00049886	1.36826	0.793	0.424	1	Basal cells, Proximal	ST6GALNAC2
0.000499064	-1.12612	0.897	0.728	1	Basal cells, Proximal	CRYM
0.000500675	-0.241593	0.897	0.597	1	Basal cells, Proximal	SCRN3
0.000502632	-0.170866	0.966	0.71	1	Basal cells, Proximal	CDK13
0.000504661	-0.442548	0.862	0.678	1	Basal cells, Proximal	RNPEP
0.000505632	0.986606	0.931	0.686	1	Basal cells, Proximal	TP53I3
0.00050576	1.69802	0.69	0.318	1	Basal cells, Proximal	CYP2C18
0.000506213	1.16086	0.828	0.463	1	Basal cells, Proximal	ARL15
0.000507391	0.302369	0.966	0.678	1	Basal cells, Proximal	CAB39L
0.00050932	0.885183	0.931	0.717	1	Basal cells, Proximal	SPRY1
0.00050949	0.220013	0.931	0.608	1	Basal cells, Proximal	CDK6
0.000510255	-0.774516	0.793	0.671	1	Basal cells, Proximal	ABHD10
0.000510292	-1.10365	0.897	0.746	1	Basal cells, Proximal	SLAIN2
0.000512102	-0.243052	0.897	0.675	1	Basal cells, Proximal	DCAF8
0.000512516	1.41168	0.793	0.466	1	Basal cells, Proximal	PTK6
0.000512623	1.31468	0.759	0.385	1	Basal cells, Proximal	ZNF813
0.000512659	-0.213988	0.862	0.608	1	Basal cells, Proximal	GALNT12
0.000514092	-2.25603	0.828	0.784	1	Basal cells, Proximal	RSPH9
0.000519484	-3.91953	0.483	0.583	1	Basal cells, Proximal	EFCAB10
0.000520303	0.95439	0.828	0.466	1	Basal cells, Proximal	SERF1B
0.000528356	1.00246	0.862	0.512	1	Basal cells, Proximal	RARG
0.000528616	0.224163	0.931	0.633	1	Basal cells, Proximal	DDX56
0.000532227	-0.434754	0.862	0.661	1	Basal cells, Proximal	AP3D1
0.000534917	1.52637	0.759	0.424	1	Basal cells, Proximal	RYR1
0.000536426	-0.121864	0.931	0.654	1	Basal cells, Proximal	CARMIL1
0.000536611	-1.00686	0.793	0.724	1	Basal cells, Proximal	UACA
0.000539552	-2.35113	0.655	0.572	1	Basal cells, Proximal	TTC26
0.00054176	0.724891	0.966	0.777	1	Basal cells, Proximal	FAM107A
0.00054203	-2.91704	0.586	0.587	1	Basal cells, Proximal	PACRG
0.000544208	0.682936	1	0.756	1	Basal cells, Proximal	CTTN
0.000544869	0.302667	0.759	0.498	1	Basal cells, Proximal	CPSF1
0.000547085	-0.79647	0.931	0.898	1	Basal cells, Proximal	TSPAN3
0.000548502	0.556818	0.897	0.558	1	Basal cells, Proximal	MFSD4A
0.000554393	-0.347832	0.966	0.728	1	Basal cells, Proximal	STX10
0.000556739	0.273637	0.966	0.682	1	Basal cells, Proximal	B3GNT2
0.000558299	-2.6364	0.759	0.686	1	Basal cells, Proximal	EFCAB2
0.000559387	-3.95607	0.586	0.601	1	Basal cells, Proximal	FAM92B
0.000560203	1.16936	0.862	0.534	1	Basal cells, Proximal	ARHGAP24
0.000561003	-0.918665	0.966	0.735	1	Basal cells, Proximal	IER3
0.000562161	0.381644	0.966	0.671	1	Basal cells, Proximal	SEPTIN10
0.000562187	-0.549952	0.966	0.89	1	Basal cells, Proximal	CIAO2A
0.000563604	-0.260149	0.931	0.707	1	Basal cells, Proximal	CYB561
0.000564106	-1.21415	0.862	0.569	1	Basal cells, Proximal	SCNN1B
0.000567551	0.518367	0.966	0.894	1	Basal cells, Proximal	SDHD
0.000568131	1.50785	0.517	0.201	1	Basal cells, Proximal	BRIP1
0.000569867	0.704746	0.759	0.392	1	Basal cells, Proximal	CDNF
0.000571386	-3.34452	0.517	0.537	1	Basal cells, Proximal	UBXN10
0.000572129	0.519462	0.966	0.668	1	Basal cells, Proximal	DLG5
0.0005735	-2.53584	0.966	0.799	1	Basal cells, Proximal	LCN2
0.000575129	0.782005	0.897	0.555	1	Basal cells, Proximal	GAMT
0.000578001	1.30462	0.724	0.353	1	Basal cells, Proximal	TINCR
0.00057815	-0.488613	0.897	0.696	1	Basal cells, Proximal	UGCG
0.000579156	-1.52724	0.966	0.898	1	Basal cells, Proximal	UFC1
0.000580134	0.829263	0.966	0.707	1	Basal cells, Proximal	ARRDC3
0.000580727	-3.21321	0.724	0.682	1	Basal cells, Proximal	CCDC113
0.000581946	-0.4016	0.966	0.767	1	Basal cells, Proximal	BRWD1
0.00058337	0.948274	0.897	0.569	1	Basal cells, Proximal	HS6ST1
0.000583564	-0.736498	0.897	0.728	1	Basal cells, Proximal	PRDM2
0.000583666	0.713098	0.897	0.555	1	Basal cells, Proximal	CPM
0.000584339	-0.674429	1	0.845	1	Basal cells, Proximal	TSPAN6
0.000584363	-0.195112	0.931	0.724	1	Basal cells, Proximal	GOLPH3
0.000585129	-2.23263	0.793	0.731	1	Basal cells, Proximal	DPCD
0.000586373	1.41514	0.759	0.389	1	Basal cells, Proximal	AC004967.1
0.000590146	2.14632	0.552	0.205	1	Basal cells, Proximal	SPTBN5
0.000591434	0.567514	0.897	0.562	1	Basal cells, Proximal	INPP1
0.000592829	0.191061	0.931	0.633	1	Basal cells, Proximal	ISOC1
0.000593105	-3.2964	0.69	0.64	1	Basal cells, Proximal	CCDC39
0.000594092	0.463019	1	0.979	1	Basal cells, Proximal	RPS17
0.000597316	0.691275	0.793	0.445	1	Basal cells, Proximal	GLI3
0.000597673	-0.180477	0.897	0.636	1	Basal cells, Proximal	CYLD
0.000600104	0.374499	0.966	0.675	1	Basal cells, Proximal	CLSTN1
0.000601883	0.61306	0.966	0.933	1	Basal cells, Proximal	KRT8
0.000602938	-3.89305	0.621	0.618	1	Basal cells, Proximal	FAM216B
0.00060377	-0.192479	0.897	0.678	1	Basal cells, Proximal	TMEM243
0.000604525	-0.830668	0.931	0.859	1	Basal cells, Proximal	NANS
0.000610739	-0.479053	0.828	0.608	1	Basal cells, Proximal	COG7
0.000611306	1.14367	0.828	0.466	1	Basal cells, Proximal	ULBP3
0.000613468	-0.270626	0.966	0.781	1	Basal cells, Proximal	IFT20
0.000613836	-0.335946	0.828	0.569	1	Basal cells, Proximal	ZNF273
0.000614239	0.765216	0.966	0.707	1	Basal cells, Proximal	JAG1
0.000614311	-1.38535	0.966	0.792	1	Basal cells, Proximal	ARHGDIB
0.000614341	1.19629	0.793	0.428	1	Basal cells, Proximal	GALNT14
0.000617163	-0.728384	0.931	0.795	1	Basal cells, Proximal	RNF130
0.000617401	-1.02656	0.724	0.594	1	Basal cells, Proximal	RNASE4
0.000618979	0.719602	0.862	0.512	1	Basal cells, Proximal	DCP1B
0.000620557	-0.835332	0.862	0.682	1	Basal cells, Proximal	VRK3
0.000622218	-0.222715	0.931	0.717	1	Basal cells, Proximal	RBM23
0.000622352	0.811032	0.931	0.618	1	Basal cells, Proximal	PPP1R14B
0.000622915	-0.375557	0.897	0.636	1	Basal cells, Proximal	UEVLD
0.000624728	-0.431742	0.966	0.841	1	Basal cells, Proximal	DNAJB6
0.000630628	-0.687886	0.793	0.611	1	Basal cells, Proximal	CASZ1
0.000631139	-4.15808	0.483	0.597	1	Basal cells, Proximal	CFAP45
0.000631554	-1.56486	0.793	0.689	1	Basal cells, Proximal	FBXO36
0.000631704	-0.796855	0.862	0.756	1	Basal cells, Proximal	TMEM173
0.000632081	1.20336	0.828	0.47	1	Basal cells, Proximal	ZNF816
0.000632387	0.426636	0.897	0.58	1	Basal cells, Proximal	COQ2
0.000633601	0.672139	0.897	0.558	1	Basal cells, Proximal	CHP2
0.000634139	-0.618913	0.897	0.763	1	Basal cells, Proximal	NELFE
0.000636056	0.43355	0.897	0.565	1	Basal cells, Proximal	CLYBL
0.000636853	-2.32646	0.724	0.686	1	Basal cells, Proximal	MAP9
0.000639852	-1.0143	0.828	0.735	1	Basal cells, Proximal	CLIC6
0.000640295	0.626871	1	0.933	1	Basal cells, Proximal	TXNIP
0.000640848	-1.08755	0.862	0.724	1	Basal cells, Proximal	NFX1
0.000640901	0.71396	0.966	0.671	1	Basal cells, Proximal	MARF1
0.000641057	-1.59348	0.621	0.565	1	Basal cells, Proximal	ANG
0.000642711	-2.89181	0.69	0.654	1	Basal cells, Proximal	ST3GAL6
0.000646733	-3.838	0.621	0.611	1	Basal cells, Proximal	CFAP53
0.000646893	1.59497	0.759	0.452	1	Basal cells, Proximal	TMEM79
0.000649403	0.464736	0.897	0.572	1	Basal cells, Proximal	PCGF3
0.000649951	-3.01414	0.655	0.657	1	Basal cells, Proximal	OSCP1
0.000650222	-0.230158	0.931	0.696	1	Basal cells, Proximal	WASHC2A
0.000652935	0.83842	0.862	0.512	1	Basal cells, Proximal	MCTP1
0.000661561	-0.544586	0.966	0.845	1	Basal cells, Proximal	CAPRIN1
0.000661759	0.547606	1	0.968	1	Basal cells, Proximal	RPL36A
0.000662518	-0.468023	0.931	0.71	1	Basal cells, Proximal	PRPSAP1
0.000663573	-0.559934	0.862	0.664	1	Basal cells, Proximal	RPS6KA3
0.000664325	1.18991	0.69	0.329	1	Basal cells, Proximal	ATXN7L2
0.000664818	-1.10175	0.931	0.852	1	Basal cells, Proximal	HSPB11
0.000665291	-0.672743	0.828	0.562	1	Basal cells, Proximal	VSIG2
0.000666192	0.558399	1	0.834	1	Basal cells, Proximal	AP2M1
0.000666301	-3.7766	0.586	0.625	1	Basal cells, Proximal	CASC1
0.000671923	-1.09419	0.828	0.664	1	Basal cells, Proximal	BIK
0.000674225	-1.1313	0.862	0.7	1	Basal cells, Proximal	ARMH4
0.000675217	0.308203	0.966	0.678	1	Basal cells, Proximal	TRIM22
0.000678937	0.676482	0.828	0.473	1	Basal cells, Proximal	PSTPIP2
0.000679265	-0.588275	0.966	0.922	1	Basal cells, Proximal	GABARAP
0.000680186	-1.56026	0.759	0.643	1	Basal cells, Proximal	HSD17B13
0.000681074	-0.827912	0.966	0.837	1	Basal cells, Proximal	AZIN1
0.000681513	0.104787	0.931	0.64	1	Basal cells, Proximal	HPS4
0.000682398	0.424082	0.966	0.926	1	Basal cells, Proximal	SERBP1
0.000684847	0.164933	0.966	0.686	1	Basal cells, Proximal	GPATCH8
0.000685334	-3.56368	0.483	0.636	1	Basal cells, Proximal	DRC3
0.000686501	-0.813365	0.828	0.477	1	Basal cells, Proximal	HERC2P2
0.000688676	0.943342	0.897	0.721	1	Basal cells, Proximal	TAX1BP3
0.000689494	-0.229719	0.897	0.594	1	Basal cells, Proximal	RHOG
0.000690871	2.85324	0.379	0.191	1	Basal cells, Proximal	SUGCT
0.000693021	-0.239088	0.931	0.728	1	Basal cells, Proximal	PSME3
0.000694468	1.09299	0.897	0.562	1	Basal cells, Proximal	GET4
0.00069462	0.492696	0.897	0.565	1	Basal cells, Proximal	SYCE1L
0.000695215	-3.52274	0.586	0.622	1	Basal cells, Proximal	AF228730.5
0.000697724	-3.54255	0.69	0.753	1	Basal cells, Proximal	SPA17
0.000700462	0.794376	0.931	0.615	1	Basal cells, Proximal	RHOBTB3
0.000701239	0.84277	0.966	0.682	1	Basal cells, Proximal	M6PR
0.000705422	1.07653	0.862	0.59	1	Basal cells, Proximal	HSD17B2
0.000705617	-0.226638	0.966	0.742	1	Basal cells, Proximal	TTC32
0.000706492	-2.80904	0.621	0.611	1	Basal cells, Proximal	CCDC181
0.000711551	-2.75626	0.655	0.65	1	Basal cells, Proximal	NEK11
0.000712656	0.452232	1	0.993	1	Basal cells, Proximal	RPL37A
0.000713579	0.248671	0.897	0.587	1	Basal cells, Proximal	PLA2R1
0.000713733	-0.151399	0.966	0.781	1	Basal cells, Proximal	HDAC2
0.000713985	0.411082	1	1	1	Basal cells, Proximal	RPL23A
0.000714803	2.52243	0.483	0.194	1	Basal cells, Proximal	TMPRSS11A
0.000716486	1.1557	0.724	0.36	1	Basal cells, Proximal	FAIM2
0.00071686	-1.08738	0.966	0.901	1	Basal cells, Proximal	SYAP1
0.000716931	0.4856	1	0.986	1	Basal cells, Proximal	RPS19
0.000717637	-4.17785	0.586	0.65	1	Basal cells, Proximal	MORN5
0.000718928	0.581389	0.759	0.403	1	Basal cells, Proximal	ZHX2
0.000719796	-1.30674	0.793	0.664	1	Basal cells, Proximal	DAPP1
0.000723126	-2.76388	0.69	0.643	1	Basal cells, Proximal	STK33
0.000723425	-2.36673	0.69	0.555	1	Basal cells, Proximal	PROS1
0.000723524	-0.646798	0.931	0.689	1	Basal cells, Proximal	RDH10
0.000723531	1.51702	0.759	0.413	1	Basal cells, Proximal	LURAP1L
0.000723588	-0.482068	0.966	0.792	1	Basal cells, Proximal	SUN1
0.000731315	0.940523	0.931	0.647	1	Basal cells, Proximal	FZD6
0.000733687	2.01084	0.69	0.364	1	Basal cells, Proximal	FSTL4
0.000733787	0.641742	0.966	0.841	1	Basal cells, Proximal	TMEM205
0.000734819	0.112779	0.828	0.519	1	Basal cells, Proximal	GNG4
0.000735529	0.807071	0.931	0.622	1	Basal cells, Proximal	NCDN
0.0007356	-0.733522	0.966	0.735	1	Basal cells, Proximal	SNAPC1
0.000736636	-1.20395	0.828	0.735	1	Basal cells, Proximal	CHORDC1
0.000737507	-0.322719	0.897	0.678	1	Basal cells, Proximal	GNA11
0.000740468	0.476987	0.931	0.618	1	Basal cells, Proximal	ERRFI1
0.00074285	1.09802	0.897	0.615	1	Basal cells, Proximal	PPL
0.000744193	0.919693	0.897	0.572	1	Basal cells, Proximal	DUOXA1
0.000745744	-1.45826	0.759	0.541	1	Basal cells, Proximal	STEAP4
0.000745892	1.13783	0.828	0.477	1	Basal cells, Proximal	SMIM3
0.000748003	-0.431955	0.793	0.498	1	Basal cells, Proximal	SERPINB11
0.00075357	-0.292252	0.966	0.77	1	Basal cells, Proximal	XPO1
0.00075403	0.433276	0.897	0.562	1	Basal cells, Proximal	UTP14A
0.000754742	-0.649961	0.966	0.873	1	Basal cells, Proximal	MORF4L2
0.000755388	0.449422	1	0.993	1	Basal cells, Proximal	RPL7
0.000756134	0.124214	0.793	0.548	1	Basal cells, Proximal	RBM10
0.000757685	-1.41891	0.828	0.703	1	Basal cells, Proximal	MSH3
0.000758802	2.00857	0.793	0.466	1	Basal cells, Proximal	ZNF740
0.000759895	-0.924484	0.966	0.852	1	Basal cells, Proximal	SOD2
0.000760045	-1.05513	0.793	0.647	1	Basal cells, Proximal	RETREG1
0.00076082	-0.406762	0.931	0.767	1	Basal cells, Proximal	CEP57
0.000762771	-0.628978	0.793	0.516	1	Basal cells, Proximal	STXBP4
0.000763165	0.795357	0.966	0.739	1	Basal cells, Proximal	TMTC3
0.000763894	0.708443	0.966	0.71	1	Basal cells, Proximal	CTTNBP2NL
0.00076854	0.251657	0.897	0.587	1	Basal cells, Proximal	SCD5
0.000768624	1.02785	0.931	0.615	1	Basal cells, Proximal	IKZF2
0.000769676	-1.73313	0.862	0.721	1	Basal cells, Proximal	RUVBL1
0.000769803	1.01732	0.862	0.516	1	Basal cells, Proximal	WNT2B
0.000770585	-1.58482	0.897	0.689	1	Basal cells, Proximal	PI3
0.000774426	-4.00007	0.379	0.562	1	Basal cells, Proximal	PPP1R42
0.000774614	-1.75005	0.793	0.65	1	Basal cells, Proximal	KIF27
0.000778529	0.650606	0.862	0.523	1	Basal cells, Proximal	TRPS1
0.000780571	-2.18848	0.621	0.576	1	Basal cells, Proximal	SEC14L3
0.000781253	0.78023	0.966	0.693	1	Basal cells, Proximal	VGLL4
0.000782474	0.865365	0.931	0.654	1	Basal cells, Proximal	SULF2
0.000782692	0.159476	0.897	0.594	1	Basal cells, Proximal	MRPL39
0.000783352	0.824193	0.931	0.633	1	Basal cells, Proximal	NAPRT
0.000788223	-1.32365	0.793	0.661	1	Basal cells, Proximal	DNAJB4
0.000789828	-0.19724	0.897	0.703	1	Basal cells, Proximal	SLC20A1
0.0007943	0.952347	0.828	0.473	1	Basal cells, Proximal	LRRC17
0.000795018	0.426477	0.931	0.622	1	Basal cells, Proximal	TRIM14
0.000795128	0.274067	0.897	0.601	1	Basal cells, Proximal	MYO9A
0.000795369	0.936931	0.897	0.671	1	Basal cells, Proximal	CORO2A
0.000798956	1.31238	0.793	0.459	1	Basal cells, Proximal	LARGE2
0.000799982	0.459836	0.897	0.58	1	Basal cells, Proximal	C1orf53
0.000800599	-2.17273	0.828	0.71	1	Basal cells, Proximal	CNTRL
0.000802248	-0.17599	0.897	0.633	1	Basal cells, Proximal	IMPAD1
0.000802843	-3.97665	0.586	0.661	1	Basal cells, Proximal	DNALI1
0.000804315	-0.829518	0.621	0.449	1	Basal cells, Proximal	TTC21A
0.000808246	-0.661115	0.759	0.505	1	Basal cells, Proximal	NAALADL2
0.000809488	-0.459661	0.862	0.71	1	Basal cells, Proximal	TMEM131
0.000811593	-0.65636	0.897	0.788	1	Basal cells, Proximal	STIP1
0.000811681	0.114578	0.966	0.689	1	Basal cells, Proximal	TOR1AIP1
0.000812532	0.66206	0.966	0.806	1	Basal cells, Proximal	CD82
0.000812727	-0.660152	0.793	0.64	1	Basal cells, Proximal	ZFAND3
0.000812871	0.691134	0.897	0.565	1	Basal cells, Proximal	CFL2
0.000816902	0.825631	0.931	0.643	1	Basal cells, Proximal	LRATD1
0.000817655	1.276	0.793	0.435	1	Basal cells, Proximal	TTC22
0.000818748	-0.991869	0.724	0.565	1	Basal cells, Proximal	FBP1
0.000818794	-1.81268	0.69	0.569	1	Basal cells, Proximal	RABL2A
0.000818866	-0.505314	0.897	0.763	1	Basal cells, Proximal	POLR3K
0.000820359	-0.12242	0.897	0.636	1	Basal cells, Proximal	ERBB3
0.000821462	0.764873	0.931	0.76	1	Basal cells, Proximal	HNMT
0.000822328	-0.709093	0.931	0.753	1	Basal cells, Proximal	DHX40
0.000822396	1.60854	0.724	0.371	1	Basal cells, Proximal	EPHA1
0.000824171	0.3879	0.931	0.636	1	Basal cells, Proximal	VPS53
0.000825485	0.835393	1	0.76	1	Basal cells, Proximal	ARFIP1
0.000827443	0.71582	0.966	0.753	1	Basal cells, Proximal	NINJ1
0.000828457	-0.207277	0.966	0.749	1	Basal cells, Proximal	FNBP4
0.000829341	1.12286	0.793	0.435	1	Basal cells, Proximal	ZNF436
0.000831268	-1.23351	0.862	0.788	1	Basal cells, Proximal	MARCKS
0.000832679	-0.627246	0.931	0.788	1	Basal cells, Proximal	UBA1
0.000837631	-1.21897	0.897	0.816	1	Basal cells, Proximal	NDUFAF3
0.000838159	-0.575617	0.897	0.799	1	Basal cells, Proximal	SERPINB6
0.000838748	-0.681656	0.897	0.731	1	Basal cells, Proximal	ETNK1
0.000839838	0.852996	0.897	0.604	1	Basal cells, Proximal	PLD1
0.000843095	0.621707	0.931	0.618	1	Basal cells, Proximal	PCDH7
0.000846516	-3.8251	0.483	0.597	1	Basal cells, Proximal	STOML3
0.000848357	0.686659	0.931	0.618	1	Basal cells, Proximal	SERINC5
0.000851592	0.347798	0.862	0.558	1	Basal cells, Proximal	CACHD1
0.000852668	0.698454	0.862	0.523	1	Basal cells, Proximal	BRMS1L
0.000853093	-0.252095	0.897	0.654	1	Basal cells, Proximal	RBM43
0.000853855	0.137646	0.931	0.654	1	Basal cells, Proximal	GBP1P1
0.000855081	-4.51077	0.655	0.636	1	Basal cells, Proximal	OMG
0.000856985	0.771708	0.897	0.565	1	Basal cells, Proximal	RRAS2
0.000860196	1.23375	0.862	0.53	1	Basal cells, Proximal	DIP2B
0.000860628	0.382619	0.966	0.689	1	Basal cells, Proximal	TVP23B
0.000861031	-2.48647	0.759	0.675	1	Basal cells, Proximal	DNAJA4
0.000861166	0.512538	1	0.76	1	Basal cells, Proximal	FAM172A
0.000861979	0.740212	0.966	0.813	1	Basal cells, Proximal	KLF5
0.000864159	-0.160341	1	0.848	1	Basal cells, Proximal	JAK1
0.00086705	0.88415	0.862	0.519	1	Basal cells, Proximal	PLXNA2
0.000867705	-1.69127	0.862	0.608	1	Basal cells, Proximal	MYO5B
0.000868511	0.432485	0.931	0.625	1	Basal cells, Proximal	ERC1
0.000869392	-0.459057	0.966	0.841	1	Basal cells, Proximal	CFLAR
0.00087047	-0.561539	0.966	0.905	1	Basal cells, Proximal	ANXA5
0.000870552	-2.00962	0.724	0.767	1	Basal cells, Proximal	KLF6
0.000873904	1.49734	0.724	0.364	1	Basal cells, Proximal	EVA1A
0.000877612	-4.11874	0.483	0.597	1	Basal cells, Proximal	LRRC46
0.000880868	-2.15336	0.724	0.721	1	Basal cells, Proximal	COPRS
0.000882872	0.244282	0.931	0.657	1	Basal cells, Proximal	LYRM4
0.000883564	-1.8446	0.759	0.615	1	Basal cells, Proximal	LCA5
0.000885402	0.16449	0.931	0.636	1	Basal cells, Proximal	SPG11
0.00088841	-0.437134	0.931	0.799	1	Basal cells, Proximal	NSD3
0.000889532	1.40251	0.931	0.689	1	Basal cells, Proximal	APMAP
0.00089168	-3.66513	0.483	0.615	1	Basal cells, Proximal	MS4A8
0.000893982	-0.818733	0.862	0.731	1	Basal cells, Proximal	RNF6
0.000896749	-1.42794	0.793	0.686	1	Basal cells, Proximal	ARL13B
0.000897308	0.955103	0.897	0.587	1	Basal cells, Proximal	EPHX2
0.000899093	0.404814	0.931	0.625	1	Basal cells, Proximal	AASDH
0.000902745	0.243506	0.897	0.604	1	Basal cells, Proximal	ATF5
0.000903197	-0.536025	0.931	0.714	1	Basal cells, Proximal	KCTD1
0.000903831	1.09297	0.828	0.477	1	Basal cells, Proximal	CLUHP3
0.000904639	0.785142	0.931	0.65	1	Basal cells, Proximal	GGT6
0.0009057	-1.58299	0.793	0.594	1	Basal cells, Proximal	OSBPL6
0.000906058	-0.10577	0.862	0.597	1	Basal cells, Proximal	LRRC42
0.000907026	0.119536	0.828	0.495	1	Basal cells, Proximal	COPG2
0.000907945	-0.517919	0.862	0.664	1	Basal cells, Proximal	LYRM1
0.000908047	2.79281	0.448	0.155	1	Basal cells, Proximal	AC106782.1
0.00090888	0.365716	0.862	0.523	1	Basal cells, Proximal	BCAM
0.000909643	0.135828	0.931	0.664	1	Basal cells, Proximal	CRK
0.000910131	0.291251	0.828	0.548	1	Basal cells, Proximal	GPN2
0.000910967	0.301266	0.931	0.65	1	Basal cells, Proximal	KLHL24
0.000914797	0.757661	0.759	0.41	1	Basal cells, Proximal	PTBP2
0.000917465	0.264748	0.966	0.71	1	Basal cells, Proximal	RAB3IP
0.000919994	0.863347	0.828	0.481	1	Basal cells, Proximal	CA13
0.000921146	0.425428	0.966	0.686	1	Basal cells, Proximal	NFKB1
0.000922696	-0.286984	0.862	0.65	1	Basal cells, Proximal	INTS12
0.000924479	0.812972	0.931	0.71	1	Basal cells, Proximal	PHYHD1
0.000927611	-0.401906	0.897	0.668	1	Basal cells, Proximal	CCNG2
0.000928778	-0.550459	0.862	0.622	1	Basal cells, Proximal	PMAIP1
0.000929756	1.29232	0.793	0.452	1	Basal cells, Proximal	GOLT1A
0.000932166	0.970147	0.862	0.527	1	Basal cells, Proximal	SLC6A8
0.000934648	-1.22839	0.828	0.555	1	Basal cells, Proximal	C1orf115
0.000935531	0.449477	0.828	0.502	1	Basal cells, Proximal	TEF
0.000937703	0.877462	0.793	0.438	1	Basal cells, Proximal	RNF207
0.000939157	0.629944	0.966	0.823	1	Basal cells, Proximal	COMT
0.0009435	-1.32619	0.655	0.527	1	Basal cells, Proximal	C6orf52
0.000946088	0.427195	1	0.993	1	Basal cells, Proximal	RPL23
0.000946344	-1.07531	0.828	0.742	1	Basal cells, Proximal	CAB39
0.000950067	1.50672	0.414	0.134	1	Basal cells, Proximal	NUDT10
0.000950641	0.437509	1	0.989	1	Basal cells, Proximal	RPL39
0.000951234	-0.990612	0.828	0.714	1	Basal cells, Proximal	WARS
0.000951847	-0.345228	0.966	0.777	1	Basal cells, Proximal	ZNF33A
0.000953814	0.653224	0.966	0.735	1	Basal cells, Proximal	ADH5
0.000958027	-0.358747	0.759	0.551	1	Basal cells, Proximal	SNX18
0.000958203	-0.749895	0.897	0.678	1	Basal cells, Proximal	OSBPL3
0.000960026	0.666862	1	0.763	1	Basal cells, Proximal	FAM120AOS
0.000960155	0.167223	0.793	0.505	1	Basal cells, Proximal	PRR5L
0.000962071	1.07263	0.862	0.523	1	Basal cells, Proximal	SLC35B4
0.000962561	0.880043	0.931	0.64	1	Basal cells, Proximal	HEBP1
0.00096612	1.01323	0.793	0.449	1	Basal cells, Proximal	TRERF1
0.000966497	-3.73407	0.345	0.576	1	Basal cells, Proximal	ARMC4
0.000970362	0.502726	0.862	0.523	1	Basal cells, Proximal	IGSF9
0.000971173	0.798205	0.897	0.569	1	Basal cells, Proximal	SLC25A12
0.000972739	-0.22866	0.897	0.618	1	Basal cells, Proximal	CLDN12
0.000973833	0.644701	0.828	0.481	1	Basal cells, Proximal	CICP27
0.000975392	0.620235	1	0.763	1	Basal cells, Proximal	BAG5
0.000976167	-0.549077	0.897	0.693	1	Basal cells, Proximal	CP
0.000976175	2.21065	0.586	0.251	1	Basal cells, Proximal	VWDE
0.000977387	0.508024	0.828	0.509	1	Basal cells, Proximal	PTPRU
0.00097802	-0.641412	0.897	0.703	1	Basal cells, Proximal	LPGAT1
0.000978163	-0.244195	0.828	0.594	1	Basal cells, Proximal	C2CD5
0.00098172	-0.551958	0.966	0.806	1	Basal cells, Proximal	AHSA1
0.000987318	-0.537962	0.931	0.693	1	Basal cells, Proximal	RGS16
0.00098747	0.578576	0.966	0.852	1	Basal cells, Proximal	TSC22D1
0.00098777	1.29302	0.828	0.488	1	Basal cells, Proximal	PHF8
0.000990339	0.472338	0.828	0.505	1	Basal cells, Proximal	KBTBD6
0.000992086	-0.336638	0.862	0.675	1	Basal cells, Proximal	DNAJC1
0.00099391	-0.224321	0.862	0.633	1	Basal cells, Proximal	LASP1
0.000997563	-2.11013	0.793	0.502	1	Basal cells, Proximal	CFTR
0.00100061	-0.146056	0.897	0.622	1	Basal cells, Proximal	GOLGA8B
0.00100071	0.38086	0.862	0.541	1	Basal cells, Proximal	EYA4
0.00100191	0.636036	0.931	0.633	1	Basal cells, Proximal	NUP58
0.00100563	0.119103	0.897	0.608	1	Basal cells, Proximal	PINLYP
0.00100566	-0.623842	0.897	0.795	1	Basal cells, Proximal	ZFAND5
0.0010057	0.540352	0.862	0.541	1	Basal cells, Proximal	MAU2
0.00100756	0.759428	0.828	0.484	1	Basal cells, Proximal	FAM102B
0.00100769	0.126549	0.862	0.59	1	Basal cells, Proximal	TBC1D19
0.00100936	-3.94066	0.517	0.618	1	Basal cells, Proximal	CCDC173
0.00101027	-0.966478	0.793	0.629	1	Basal cells, Proximal	SYS1
0.00101117	0.779964	0.862	0.527	1	Basal cells, Proximal	DENND11
0.0010126	1.31249	0.759	0.403	1	Basal cells, Proximal	PLCD3
0.0010145	0.527011	1	0.834	1	Basal cells, Proximal	PGAM1
0.00101802	1.13061	0.828	0.481	1	Basal cells, Proximal	BICD1
0.00101952	-1.78886	0.862	0.777	1	Basal cells, Proximal	IFT43
0.00101962	0.227361	0.862	0.541	1	Basal cells, Proximal	NPIPA1
0.00101986	0.439262	1	0.986	1	Basal cells, Proximal	RPL24
0.00102129	1.08816	0.724	0.367	1	Basal cells, Proximal	GDPD5
0.00102483	1.06674	0.828	0.481	1	Basal cells, Proximal	EDRF1
0.00102587	-0.990006	0.966	0.841	1	Basal cells, Proximal	HMGB2
0.00103161	-0.710217	0.793	0.629	1	Basal cells, Proximal	SGMS2
0.00103346	-0.84892	0.897	0.735	1	Basal cells, Proximal	HSD17B11
0.00103784	0.427937	0.966	0.993	1	Basal cells, Proximal	RPL18A
0.00103984	0.617895	0.862	0.534	1	Basal cells, Proximal	VWA1
0.00104042	0.748792	0.897	0.572	1	Basal cells, Proximal	STXBP6
0.00104097	0.150812	0.862	0.541	1	Basal cells, Proximal	SENP1
0.00104462	-0.115263	0.931	0.64	1	Basal cells, Proximal	BCL11A
0.00104516	-0.538949	0.897	0.664	1	Basal cells, Proximal	GOLPH3L
0.00104576	-0.931091	0.793	0.604	1	Basal cells, Proximal	TTC7B
0.00104682	-0.219117	0	0.191	1	Basal cells, Proximal	CD300LF
0.00104928	-0.850107	0.724	0.544	1	Basal cells, Proximal	CMBL
0.00105091	0.16765	0.862	0.569	1	Basal cells, Proximal	SASH1
0.00105093	-3.46763	0.552	0.58	1	Basal cells, Proximal	AK7
0.00105198	0.40285	0.966	0.989	1	Basal cells, Proximal	GAPDH
0.00105302	-1.25361	0.793	0.618	1	Basal cells, Proximal	ZNF599
0.00105502	-0.228173	0.828	0.544	1	Basal cells, Proximal	MCM3AP
0.00105825	-0.221361	0.862	0.601	1	Basal cells, Proximal	RB1
0.00105896	0.848019	0.759	0.442	1	Basal cells, Proximal	PLPP1
0.0010593	0.772298	1	0.873	1	Basal cells, Proximal	PDCD4
0.00105951	-0.134248	0.931	0.693	1	Basal cells, Proximal	MAVS
0.00106179	-1.026	0.931	0.834	1	Basal cells, Proximal	KIAA0232
0.00106203	-0.268608	0.931	0.664	1	Basal cells, Proximal	FZD3
0.00106366	1.58911	0.759	0.473	1	Basal cells, Proximal	PAK6
0.00106418	-0.702293	0.966	0.905	1	Basal cells, Proximal	SF3B2
0.00106439	0.122996	0.828	0.537	1	Basal cells, Proximal	TPST1
0.00106974	-0.153272	0.862	0.604	1	Basal cells, Proximal	SDHAF2
0.0010726	0.124881	0.931	0.689	1	Basal cells, Proximal	SIGIRR
0.00107513	-0.983515	0.828	0.7	1	Basal cells, Proximal	EFCAB11
0.00107616	0.227343	0.69	0.428	1	Basal cells, Proximal	TSPAN4
0.00107711	0.384191	1	0.767	1	Basal cells, Proximal	KAT6B
0.00108036	1.86065	0.655	0.353	1	Basal cells, Proximal	AJAP1
0.00108342	0.521824	0.621	0.276	1	Basal cells, Proximal	CXCR2
0.00108726	0.230866	0.931	0.657	1	Basal cells, Proximal	PCID2
0.00108736	-0.482921	0.966	0.852	1	Basal cells, Proximal	ERLEC1
0.00108933	-0.931611	0.828	0.625	1	Basal cells, Proximal	FAM13A
0.00108947	-0.461849	0.862	0.717	1	Basal cells, Proximal	AP1M2
0.00109002	0.664712	0.828	0.488	1	Basal cells, Proximal	RBP7
0.00109168	1.27616	0.793	0.456	1	Basal cells, Proximal	LOXL1
0.00109438	0.872818	0.897	0.583	1	Basal cells, Proximal	PPFIBP1
0.00109476	-0.692115	0.862	0.742	1	Basal cells, Proximal	TUBGCP2
0.00109664	0.874794	0.897	0.696	1	Basal cells, Proximal	CAV2
0.00109666	-1.06387	0.897	0.636	1	Basal cells, Proximal	FXYD5
0.00109992	0.228131	0.897	0.608	1	Basal cells, Proximal	NUPR2
0.00110157	0.803754	0.897	0.572	1	Basal cells, Proximal	CADPS2
0.00110177	0.531444	0.759	0.413	1	Basal cells, Proximal	FBLIM1
0.0011083	-0.382446	0.931	0.753	1	Basal cells, Proximal	NT5C3A
0.00111169	-1.5008	0.759	0.643	1	Basal cells, Proximal	RPGRIP1L
0.0011138	-3.47892	0.621	0.622	1	Basal cells, Proximal	CDHR3
0.00111513	-0.296223	0.862	0.643	1	Basal cells, Proximal	UBXN6
0.00111517	0.93842	0.897	0.622	1	Basal cells, Proximal	LRP1
0.0011184	-1.04758	0.897	0.784	1	Basal cells, Proximal	CDC16
0.00112102	-0.203436	0.966	0.777	1	Basal cells, Proximal	MRFAP1L1
0.00112161	-0.224012	0.862	0.601	1	Basal cells, Proximal	APOL1
0.00112403	0.72869	0.931	0.625	1	Basal cells, Proximal	TM9SF4
0.00112565	0.583641	0.828	0.502	1	Basal cells, Proximal	MSL2
0.00112588	-0.284452	0.897	0.693	1	Basal cells, Proximal	DPP8
0.0011269	0.146124	0.828	0.576	1	Basal cells, Proximal	NMB
0.0011291	-0.297229	0.931	0.7	1	Basal cells, Proximal	CROCCP2
0.00113205	-1.47066	0.966	0.922	1	Basal cells, Proximal	IK
0.00113661	0.575236	0.966	0.696	1	Basal cells, Proximal	TRIM7
0.00113834	0.45753	0.69	0.364	1	Basal cells, Proximal	EMC6
0.00113863	-0.206498	0.862	0.544	1	Basal cells, Proximal	IL1RN
0.0011392	-0.225202	0.759	0.47	1	Basal cells, Proximal	FOXQ1
0.00113934	-0.182454	0.897	0.622	1	Basal cells, Proximal	DGCR6
0.00114144	-1.18405	0.793	0.735	1	Basal cells, Proximal	GET1
0.00114182	1.22426	0.724	0.371	1	Basal cells, Proximal	SERPINF2
0.00114825	0.217958	0.966	0.71	1	Basal cells, Proximal	TGS1
0.00115141	1.32968	0.759	0.406	1	Basal cells, Proximal	AP5B1
0.0011597	-0.575654	0.931	0.76	1	Basal cells, Proximal	CCNH
0.00116205	0.94061	0.828	0.484	1	Basal cells, Proximal	MAP4K5
0.00116296	0.814506	0.793	0.463	1	Basal cells, Proximal	UNC13B
0.00116394	0.106165	0.828	0.551	1	Basal cells, Proximal	LIN7B
0.00116418	0.721284	0.793	0.466	1	Basal cells, Proximal	LPAR1
0.00116458	0.377094	0.931	0.636	1	Basal cells, Proximal	NDUFS6
0.00116841	-3.78172	0.586	0.615	1	Basal cells, Proximal	ERICH3
0.00117011	-1.03179	1	0.982	1	Basal cells, Proximal	CALM2
0.00117345	0.648022	0.931	0.654	1	Basal cells, Proximal	AVPI1
0.00117639	-0.797423	0.793	0.682	1	Basal cells, Proximal	ALKBH5
0.00117792	1.07383	0.759	0.406	1	Basal cells, Proximal	EFNB1
0.00118166	1.46907	0.724	0.371	1	Basal cells, Proximal	TSR1
0.00118377	0.968406	0.655	0.307	1	Basal cells, Proximal	TDGF1
0.00118396	-0.656344	0.862	0.703	1	Basal cells, Proximal	TMPO
0.00118683	0.102123	0.862	0.576	1	Basal cells, Proximal	UBR4
0.00118812	0.780079	0.655	0.311	1	Basal cells, Proximal	CA5BP1
0.00119468	1.04672	0.862	0.537	1	Basal cells, Proximal	POGLUT1
0.00119614	1.11138	0.793	0.445	1	Basal cells, Proximal	FAM185A
0.00119838	0.3978	0.966	0.689	1	Basal cells, Proximal	MYCBP2
0.00120088	-0.759935	0.793	0.664	1	Basal cells, Proximal	GDI1
0.00120188	0.500451	0.862	0.53	1	Basal cells, Proximal	EPHB4
0.00120372	-0.435794	0.931	0.724	1	Basal cells, Proximal	ATP13A3
0.00120518	0.701862	0.897	0.576	1	Basal cells, Proximal	PDZK1IP1
0.00120539	-0.986813	0.931	0.83	1	Basal cells, Proximal	PHIP
0.00120985	0.857645	0.897	0.668	1	Basal cells, Proximal	TOLLIP
0.00121233	-0.513085	0.897	0.784	1	Basal cells, Proximal	NT5DC1
0.00121573	-3.23608	0.517	0.587	1	Basal cells, Proximal	FANK1
0.00121681	0.12177	0.828	0.516	1	Basal cells, Proximal	RUNX2
0.00121741	1.06272	0.793	0.449	1	Basal cells, Proximal	AP3M1
0.00122469	1.26971	0.793	0.445	1	Basal cells, Proximal	SLC9A6
0.00122686	0.503982	1	0.898	1	Basal cells, Proximal	F3
0.00122922	-2.74325	0.31	0.562	1	Basal cells, Proximal	TNFRSF19
0.00123259	0.109727	0.931	0.675	1	Basal cells, Proximal	EXOSC4
0.00123515	0.334557	0.897	0.597	1	Basal cells, Proximal	MISP
0.00123832	-3.73171	0.517	0.551	1	Basal cells, Proximal	C1orf189
0.00124276	-0.222423	1	0.799	1	Basal cells, Proximal	MEIS2
0.00124703	1.0875	0.862	0.569	1	Basal cells, Proximal	TFAP2A
0.00125042	0.440921	0.897	0.601	1	Basal cells, Proximal	HCFC2
0.00125146	-0.110849	0.862	0.608	1	Basal cells, Proximal	WDR46
0.00125158	0.162405	0.966	0.717	1	Basal cells, Proximal	GNL2
0.0012544	0.61842	1	0.852	1	Basal cells, Proximal	NCOA4
0.00125683	-1.74344	0.862	0.555	1	Basal cells, Proximal	TCN1
0.00125914	0.524	0.828	0.537	1	Basal cells, Proximal	UCKL1
0.00125942	-0.10602	0.966	0.749	1	Basal cells, Proximal	YIPF5
0.00126035	-0.364116	0.862	0.664	1	Basal cells, Proximal	PHKG2
0.00126509	1.54056	0.69	0.353	1	Basal cells, Proximal	ICAM4
0.00126762	0.998796	0.862	0.544	1	Basal cells, Proximal	HYKK
0.00126868	0.817179	0.759	0.431	1	Basal cells, Proximal	SLC13A5
0.00127046	0.841611	0.931	0.629	1	Basal cells, Proximal	MRPS27
0.0012707	-0.670526	0.862	0.657	1	Basal cells, Proximal	MACC1
0.00127074	-0.638569	0.931	0.802	1	Basal cells, Proximal	ACSL3
0.00127121	0.308996	0.897	0.594	1	Basal cells, Proximal	FAM199X
0.00127725	-3.10371	0.966	0.83	1	Basal cells, Proximal	MSMB
0.00127826	0.458379	0.862	0.548	1	Basal cells, Proximal	LEMD3
0.00127915	-0.837872	0.759	0.629	1	Basal cells, Proximal	SORT1
0.00127928	-1.28113	0.793	0.647	1	Basal cells, Proximal	ANKRD54
0.00127978	-0.366458	0.966	0.792	1	Basal cells, Proximal	LMO7
0.00128323	-0.169194	0.966	0.777	1	Basal cells, Proximal	PBRM1
0.00128804	-4.06019	0.379	0.558	1	Basal cells, Proximal	C7orf57
0.00128829	0.923022	0.862	0.53	1	Basal cells, Proximal	PDCD7
0.00128943	-0.267305	0.931	0.735	1	Basal cells, Proximal	MRPL53
0.00129393	-0.994321	0.862	0.703	1	Basal cells, Proximal	ACTN1
0.00129529	1.29394	0.759	0.41	1	Basal cells, Proximal	KLC2
0.00129673	-2.8716	0.552	0.572	1	Basal cells, Proximal	CCDC17
0.00130202	1.0726	0.862	0.569	1	Basal cells, Proximal	SPARCL1
0.00130214	-0.113588	0.931	0.717	1	Basal cells, Proximal	HEXA
0.0013033	0.658438	0.897	0.58	1	Basal cells, Proximal	PIK3CB
0.00130418	0.920438	0.828	0.488	1	Basal cells, Proximal	ANKRD6
0.00130526	-0.221923	0.862	0.58	1	Basal cells, Proximal	CREB3L1
0.00130574	0.861539	0.897	0.58	1	Basal cells, Proximal	BTRC
0.00130599	1.13356	0.793	0.449	1	Basal cells, Proximal	COL4A6
0.0013109	1.60534	0.724	0.375	1	Basal cells, Proximal	RPS18P9
0.00131337	0.559923	0.931	0.643	1	Basal cells, Proximal	UGGT1
0.00131631	-3.53567	0.414	0.519	1	Basal cells, Proximal	C6orf118
0.00131657	-0.173894	0.966	0.767	1	Basal cells, Proximal	AP3B1
0.0013196	0.650731	1	0.777	1	Basal cells, Proximal	ARHGEF12
0.001321	-2.13219	0.69	0.594	1	Basal cells, Proximal	LRTOMT
0.00132324	-4.16077	0.552	0.633	1	Basal cells, Proximal	ZMYND10
0.00132509	0.518742	1	0.788	1	Basal cells, Proximal	RNF13
0.0013253	0.580086	0.69	0.353	1	Basal cells, Proximal	DLX5
0.00132771	0.703924	0.759	0.41	1	Basal cells, Proximal	FSCN1
0.00132774	0.342954	0.966	0.696	1	Basal cells, Proximal	ZCCHC9
0.00132853	-0.985675	0.759	0.576	1	Basal cells, Proximal	LPAR3
0.00133174	0.300479	0.862	0.544	1	Basal cells, Proximal	KBTBD7
0.00133223	0.402272	1	0.979	1	Basal cells, Proximal	RPL7A
0.00133266	-0.103383	0.862	0.633	1	Basal cells, Proximal	VAPB
0.00133546	0.313148	0.966	0.7	1	Basal cells, Proximal	HS3ST1
0.00133624	0.129369	0.828	0.551	1	Basal cells, Proximal	OSTM1
0.00133891	0.732239	0.897	0.58	1	Basal cells, Proximal	TMEM246
0.00133904	-0.258603	0.862	0.678	1	Basal cells, Proximal	NEU1
0.00134299	-0.402355	0.931	0.774	1	Basal cells, Proximal	JKAMP
0.00134788	0.497361	0.862	0.555	1	Basal cells, Proximal	SHOX
0.00134847	-3.85055	0.448	0.548	1	Basal cells, Proximal	DRC1
0.001351	0.957965	0.897	0.682	1	Basal cells, Proximal	SULT2B1
0.00135199	-1.06824	0.862	0.728	1	Basal cells, Proximal	PICALM
0.00135614	0.168548	0.828	0.544	1	Basal cells, Proximal	TNRC18
0.00135646	0.280253	0.966	0.693	1	Basal cells, Proximal	LPAR6
0.00135774	0.780188	0.931	0.664	1	Basal cells, Proximal	ABCC5
0.00135919	1.11336	0.793	0.449	1	Basal cells, Proximal	CPAMD8
0.00136428	-1.89156	0.828	0.795	1	Basal cells, Proximal	YWHAH
0.00136457	-1.58358	0.828	0.742	1	Basal cells, Proximal	ACYP1
0.00136575	-1.21422	0.828	0.739	1	Basal cells, Proximal	KIFAP3
0.00136774	0.166743	0.966	0.735	1	Basal cells, Proximal	NFYB
0.00137251	-3.61981	0.448	0.562	1	Basal cells, Proximal	FABP6
0.00137316	-0.525717	0.828	0.661	1	Basal cells, Proximal	TP53RK
0.0013784	0.563047	0.897	0.587	1	Basal cells, Proximal	CDK4
0.00138186	-0.506136	0.862	0.643	1	Basal cells, Proximal	RLIM
0.00138238	0.691498	0.931	0.636	1	Basal cells, Proximal	PARD3
0.00138313	-3.95493	0.517	0.594	1	Basal cells, Proximal	C11orf97
0.00138594	-0.745409	0.931	0.777	1	Basal cells, Proximal	DMKN
0.00138748	0.397304	0.897	0.587	1	Basal cells, Proximal	CHST6
0.00138845	0.245289	0.966	0.71	1	Basal cells, Proximal	MTREX
0.00138913	-0.232931	0.793	0.587	1	Basal cells, Proximal	PRXL2C
0.00139179	1.81391	0.586	0.251	1	Basal cells, Proximal	SLC6A15
0.00139228	-0.163539	0.897	0.657	1	Basal cells, Proximal	ABHD5
0.00139526	-0.824411	0.759	0.498	1	Basal cells, Proximal	METTL27
0.00139667	0.419099	0.793	0.477	1	Basal cells, Proximal	RORC
0.00139941	-0.42283	0.931	0.809	1	Basal cells, Proximal	CCNDBP1
0.0014003	0.615604	0.931	0.633	1	Basal cells, Proximal	WBP1L
0.00140043	0.7902	0.931	0.675	1	Basal cells, Proximal	DENND2C
0.0014005	1.58585	0.724	0.385	1	Basal cells, Proximal	ALS2CL
0.00140451	0.159485	0.828	0.519	1	Basal cells, Proximal	FBXL4
0.00140593	0.103511	1	0.781	1	Basal cells, Proximal	MRPS35
0.0014072	0.745342	0.897	0.58	1	Basal cells, Proximal	DOCK9
0.00141416	-3.16736	0.552	0.555	1	Basal cells, Proximal	IQCD
0.00141728	1.02225	0.828	0.495	1	Basal cells, Proximal	KLK10
0.0014178	-0.139538	0.862	0.633	1	Basal cells, Proximal	UBALD2
0.00142139	-1.37457	0.828	0.728	1	Basal cells, Proximal	IFT81
0.00142274	-3.12603	0.517	0.562	1	Basal cells, Proximal	MAP3K19
0.00142316	-0.580648	0.793	0.654	1	Basal cells, Proximal	ACAT2
0.0014239	0.326383	0.897	0.615	1	Basal cells, Proximal	HDAC8
0.00142485	-0.995635	0.897	0.834	1	Basal cells, Proximal	SAMHD1
0.00142579	1.51735	0.621	0.279	1	Basal cells, Proximal	NTF4
0.00142656	0.493316	1	0.88	1	Basal cells, Proximal	UGT2A1
0.00142726	-1.45083	0.759	0.477	1	Basal cells, Proximal	MUC2
0.00142834	0.715863	0.897	0.583	1	Basal cells, Proximal	RETREG3
0.00142944	-0.278795	0.966	0.76	1	Basal cells, Proximal	SURF2
0.00143139	0.583295	0.862	0.537	1	Basal cells, Proximal	NTN4
0.00143198	-1.67893	0.862	0.767	1	Basal cells, Proximal	WDR66
0.00143283	-1.64552	0.69	0.615	1	Basal cells, Proximal	LY75
0.00143464	0.18571	0.931	0.675	1	Basal cells, Proximal	SENP2
0.00143793	-1.79914	0.793	0.675	1	Basal cells, Proximal	FTO
0.00143818	-3.3426	0.586	0.675	1	Basal cells, Proximal	CCDC34
0.00143872	0.761014	0.931	0.682	1	Basal cells, Proximal	SLC1A5
0.00143967	-0.326398	0.862	0.618	1	Basal cells, Proximal	SLC35D2
0.00144018	1.8506	0.586	0.272	1	Basal cells, Proximal	NDUFA4L2
0.00144154	-0.109962	0.966	0.735	1	Basal cells, Proximal	NAGK
0.00144204	-0.558514	0.966	0.82	1	Basal cells, Proximal	HACD3
0.00144245	-0.835968	0.897	0.714	1	Basal cells, Proximal	BAG6
0.00144289	-0.424811	0.897	0.675	1	Basal cells, Proximal	SC5D
0.00144342	0.518292	0.931	0.64	1	Basal cells, Proximal	PLA2G12A
0.00144572	-0.544487	0.966	0.869	1	Basal cells, Proximal	PLEKHA3
0.00144884	0.197404	0.966	0.721	1	Basal cells, Proximal	PTK2
0.0014489	0.667731	0.966	0.717	1	Basal cells, Proximal	PBX1
0.00145126	-0.156721	0.966	0.777	1	Basal cells, Proximal	OXR1
0.00145289	-0.621302	1	0.943	1	Basal cells, Proximal	CD164
0.00145997	-0.109319	0.793	0.516	1	Basal cells, Proximal	NPC1
0.00146026	-0.21876	0.862	0.629	1	Basal cells, Proximal	PBXIP1
0.00146189	0.920332	0.897	0.59	1	Basal cells, Proximal	FAS
0.00146261	0.167227	0.862	0.583	1	Basal cells, Proximal	SLC39A3
0.00146457	-0.206308	0.931	0.664	1	Basal cells, Proximal	TFPI
0.00146771	0.78127	0.862	0.534	1	Basal cells, Proximal	DUSP3
0.00146916	-0.933559	0.862	0.717	1	Basal cells, Proximal	ISG15
0.00147438	-0.381123	0.793	0.587	1	Basal cells, Proximal	OR7E122P
0.00147612	-3.99285	0.483	0.59	1	Basal cells, Proximal	DYDC2
0.00147687	-1.34561	0.862	0.77	1	Basal cells, Proximal	CES1
0.00147805	2.01269	0.586	0.251	1	Basal cells, Proximal	DEPDC4
0.00147847	1.02557	0.828	0.491	1	Basal cells, Proximal	PLEKHG1
0.00148281	1.02615	0.828	0.491	1	Basal cells, Proximal	AC098934.1
0.00148903	-1.69442	0.724	0.693	1	Basal cells, Proximal	B3GNT5
0.00149145	-0.997875	0.931	0.707	1	Basal cells, Proximal	CEP95
0.00149344	-0.33476	0.828	0.583	1	Basal cells, Proximal	RNF103
0.00149386	-0.897656	0.828	0.746	1	Basal cells, Proximal	EPCAM
0.0014964	-0.426047	0.931	0.777	1	Basal cells, Proximal	GPR107
0.0015001	-1.54301	0.759	0.64	1	Basal cells, Proximal	BRD3OS
0.00150106	-0.377864	0.966	0.813	1	Basal cells, Proximal	PFN2
0.00150196	-0.155373	1	0.837	1	Basal cells, Proximal	CAPN2
0.00150246	-0.637397	0.793	0.682	1	Basal cells, Proximal	TM7SF2
0.00150331	1.13064	0.724	0.378	1	Basal cells, Proximal	HAS2
0.001507	-0.165794	0.897	0.675	1	Basal cells, Proximal	ZDHHC13
0.00150813	-0.136505	0.931	0.714	1	Basal cells, Proximal	WIPI2
0.00150826	-0.468054	0.966	0.848	1	Basal cells, Proximal	EIF2AK1
0.00151014	-0.703702	0.897	0.731	1	Basal cells, Proximal	GCLM
0.00151227	-0.447119	0.793	0.583	1	Basal cells, Proximal	TEAD1
0.00151709	-0.981492	0.828	0.562	1	Basal cells, Proximal	MAFB
0.00152014	0.392261	0.793	0.527	1	Basal cells, Proximal	PRMT7
0.00152197	0.38993	0.931	0.643	1	Basal cells, Proximal	B4GALT5
0.00152222	0.360514	0.966	0.696	1	Basal cells, Proximal	ZNHIT6
0.00152352	-0.617095	0.931	0.735	1	Basal cells, Proximal	CDK7
0.00152534	-1.29357	0.828	0.654	1	Basal cells, Proximal	SMC4
0.0015284	0.927065	0.759	0.413	1	Basal cells, Proximal	NOTCH1
0.00152868	0.59943	0.966	0.799	1	Basal cells, Proximal	MPHOSPH6
0.00153288	0.317086	0.966	0.7	1	Basal cells, Proximal	TMEM87B
0.00153452	2.64028	0.552	0.244	1	Basal cells, Proximal	PTHLH
0.00153501	0.511006	1	0.809	1	Basal cells, Proximal	TIMMDC1
0.00154044	-0.417845	0.897	0.696	1	Basal cells, Proximal	ABCA5
0.00154266	1.16743	0.793	0.459	1	Basal cells, Proximal	AC015818.5
0.00154825	-0.331062	0.931	0.774	1	Basal cells, Proximal	SEC22B
0.00154844	0.571533	0.966	0.883	1	Basal cells, Proximal	LMO4
0.00154884	0.398915	1	0.777	1	Basal cells, Proximal	ARL14EP
0.00154957	-2.87995	0.621	0.671	1	Basal cells, Proximal	RFX2
0.0015514	0.198421	0.966	0.721	1	Basal cells, Proximal	USP33
0.00155145	0.40334	1	0.996	1	Basal cells, Proximal	RPS13
0.00155302	1.06372	0.724	0.382	1	Basal cells, Proximal	WASH6P
0.00155686	-3.31879	0.517	0.537	1	Basal cells, Proximal	TUBA4B
0.00155796	0.424727	0.897	0.604	1	Basal cells, Proximal	MTR
0.00155838	0.628124	0.966	0.703	1	Basal cells, Proximal	NR2F2
0.00155883	0.519523	0.966	0.696	1	Basal cells, Proximal	GTF2H3
0.00156032	0.499068	1	0.958	1	Basal cells, Proximal	RPL28
0.0015655	0.59288	0.966	0.88	1	Basal cells, Proximal	CTSB
0.00156685	0.111861	0.966	0.728	1	Basal cells, Proximal	DCTN6
0.00156878	-0.149573	0.897	0.717	1	Basal cells, Proximal	CDK5RAP2
0.00157076	-0.333488	0.862	0.604	1	Basal cells, Proximal	CHIC2
0.00157081	-3.1721	0.586	0.58	1	Basal cells, Proximal	ANKUB1
0.00157249	1.31977	0.552	0.233	1	Basal cells, Proximal	COL7A1
0.0015744	0.219796	0.931	0.65	1	Basal cells, Proximal	RNF149
0.00157471	-0.214498	0.793	0.604	1	Basal cells, Proximal	RUFY1
0.00157937	-1.08126	1	0.94	1	Basal cells, Proximal	CIB1
0.00158098	0.267888	1	0.784	1	Basal cells, Proximal	NAE1
0.0015864	-0.271802	0.897	0.664	1	Basal cells, Proximal	RPS6KA5
0.00159383	-0.278552	0.897	0.629	1	Basal cells, Proximal	WSB2
0.00159669	0.73652	0.966	0.809	1	Basal cells, Proximal	RNF145
0.00159889	-0.860843	0.759	0.629	1	Basal cells, Proximal	SYBU
0.00160203	-2.2042	0.172	0.424	1	Basal cells, Proximal	CFAP100
0.00160354	0.261478	1	0.792	1	Basal cells, Proximal	SDHC
0.00160481	-0.366811	0.862	0.678	1	Basal cells, Proximal	CREB3
0.00160542	-0.450231	0.966	0.823	1	Basal cells, Proximal	PTS
0.00161102	0.437754	0.793	0.481	1	Basal cells, Proximal	FUT3
0.00161308	-0.746437	0.897	0.657	1	Basal cells, Proximal	CNOT10
0.00161397	-0.406971	0.828	0.65	1	Basal cells, Proximal	PIGK
0.00161432	-0.123234	0.862	0.618	1	Basal cells, Proximal	MAD2L2
0.00161613	0.437246	0.862	0.562	1	Basal cells, Proximal	DHFR2
0.00161826	0.256089	0.862	0.558	1	Basal cells, Proximal	TMEM184B
0.00162113	0.39223	0.724	0.399	1	Basal cells, Proximal	CBX4
0.00162255	0.402363	0.828	0.519	1	Basal cells, Proximal	PAN2
0.00162406	-1.15014	0.828	0.739	1	Basal cells, Proximal	CFAP20
0.00162454	-0.533612	0.69	0.488	1	Basal cells, Proximal	OR7E22P
0.00162558	0.693536	0.966	0.792	1	Basal cells, Proximal	TRIM24
0.0016263	3.39003	0.241	0.053	1	Basal cells, Proximal	MTCO1P2
0.00162677	0.361381	0.897	0.615	1	Basal cells, Proximal	BCDIN3D
0.00163574	-0.327587	0.931	0.777	1	Basal cells, Proximal	RCAN3
0.00163855	-0.172739	0.759	0.523	1	Basal cells, Proximal	CASP10
0.00164141	-0.38048	0.897	0.65	1	Basal cells, Proximal	SGTA
0.0016428	0.522673	0.793	0.477	1	Basal cells, Proximal	ALDH5A1
0.00164311	-0.236797	0.724	0.484	1	Basal cells, Proximal	CERS4
0.00164488	0.514165	0.966	0.7	1	Basal cells, Proximal	NR1D2
0.00165191	-0.317939	0.966	0.809	1	Basal cells, Proximal	FBXL5
0.00165743	-0.472546	0.759	0.576	1	Basal cells, Proximal	PDE6B
0.0016585	-2.07388	0.621	0.558	1	Basal cells, Proximal	RPGR
0.00165929	0.786106	0.862	0.537	1	Basal cells, Proximal	RETSAT
0.00166119	-0.408049	0.862	0.707	1	Basal cells, Proximal	COPG1
0.00166854	-0.462563	0.966	0.873	1	Basal cells, Proximal	WBP11
0.00167609	0.842522	0.828	0.495	1	Basal cells, Proximal	ZSWIM1
0.00167991	-3.60992	0.552	0.636	1	Basal cells, Proximal	TRIP13
0.00167998	-1.4215	0.724	0.587	1	Basal cells, Proximal	EPB41L4B
0.00168139	0.45783	0.862	0.551	1	Basal cells, Proximal	RAB27B
0.00168575	0.470298	1	0.784	1	Basal cells, Proximal	MAN1A2
0.0016872	-1.32972	0.759	0.622	1	Basal cells, Proximal	KLHDC9
0.00168846	0.891754	0.862	0.551	1	Basal cells, Proximal	ATP13A5
0.00169781	-0.608062	0.897	0.774	1	Basal cells, Proximal	ZMYND8
0.00169871	-0.631323	0.897	0.671	1	Basal cells, Proximal	QKI
0.00170011	0.556426	0.966	0.7	1	Basal cells, Proximal	MTUS1
0.00170027	0.657705	0.966	0.792	1	Basal cells, Proximal	TMEM134
0.00170548	-1.4022	0.759	0.65	1	Basal cells, Proximal	PPOX
0.00170846	0.730969	0.966	0.735	1	Basal cells, Proximal	CALCOCO2
0.00170869	0.6792	0.931	0.64	1	Basal cells, Proximal	NIBAN2
0.00171258	-1.07966	0.69	0.671	1	Basal cells, Proximal	POC1B
0.00171327	0.778639	0.897	0.604	1	Basal cells, Proximal	EFNA1
0.00171871	-0.9082	0.862	0.703	1	Basal cells, Proximal	GNS
0.0017232	0.615706	0.897	0.59	1	Basal cells, Proximal	ARAF
0.00172428	0.471599	0.966	0.717	1	Basal cells, Proximal	ID1
0.00172517	1.35439	0.724	0.382	1	Basal cells, Proximal	P3H4
0.00173104	-0.384442	0.897	0.707	1	Basal cells, Proximal	PPID
0.00173907	0.852572	0.897	0.597	1	Basal cells, Proximal	SLC2A4RG
0.00174164	0.543565	0.793	0.477	1	Basal cells, Proximal	RTL10
0.00174228	0.821123	0.862	0.541	1	Basal cells, Proximal	LAMB3
0.00174339	0.443562	0.897	0.601	1	Basal cells, Proximal	PRR15L
0.0017434	0.561209	0.828	0.512	1	Basal cells, Proximal	BIVM
0.00175063	1.18123	0.759	0.417	1	Basal cells, Proximal	MAP3K6
0.00175359	-0.715493	0.862	0.724	1	Basal cells, Proximal	EFEMP1
0.00175569	-3.15362	0.655	0.671	1	Basal cells, Proximal	RIPOR2
0.00175908	-0.277644	0.828	0.625	1	Basal cells, Proximal	CRELD2
0.00176387	0.376357	0.897	0.604	1	Basal cells, Proximal	CGRRF1
0.00176407	-1.64987	0.724	0.594	1	Basal cells, Proximal	KIAA1841
0.00176497	-0.782953	0.828	0.703	1	Basal cells, Proximal	TCTA
0.00176754	0.16061	0.759	0.495	1	Basal cells, Proximal	NCOA5
0.00177741	0.172031	0.862	0.608	1	Basal cells, Proximal	CYB5R2
0.0017813	0.597114	0.966	0.788	1	Basal cells, Proximal	TMEM9B
0.00178716	-2.23315	0.69	0.562	1	Basal cells, Proximal	CCL28
0.00178812	-0.237856	0.966	0.816	1	Basal cells, Proximal	PPIL4
0.00178982	0.305313	0.897	0.611	1	Basal cells, Proximal	MLST8
0.00179259	0.903952	0.828	0.498	1	Basal cells, Proximal	STX19
0.00179262	1.08988	0.759	0.424	1	Basal cells, Proximal	HTRA2
0.0017977	0.401378	1	0.781	1	Basal cells, Proximal	NCBP2
0.00179869	0.804849	0.897	0.594	1	Basal cells, Proximal	MID1
0.0018035	0.491009	0.966	0.855	1	Basal cells, Proximal	UQCRC2
0.00180475	-0.635016	0.862	0.615	1	Basal cells, Proximal	HMGCR
0.00180765	0.153915	0.828	0.523	1	Basal cells, Proximal	EMX2
0.00180791	0.444488	0.931	0.671	1	Basal cells, Proximal	PHYH
0.00180962	-0.328079	0.897	0.739	1	Basal cells, Proximal	OSBPL9
0.00181471	-1.06344	0.655	0.544	1	Basal cells, Proximal	C12orf74
0.00181606	0.34179	0.966	0.703	1	Basal cells, Proximal	BCL6
0.00181622	0.574853	0.897	0.59	1	Basal cells, Proximal	MTERF4
0.00181765	0.883084	0.793	0.463	1	Basal cells, Proximal	ZSCAN32
0.00181927	-0.142481	0.862	0.625	1	Basal cells, Proximal	KDM3B
0.00181997	-0.93491	0.759	0.608	1	Basal cells, Proximal	PAIP2B
0.00182011	-0.411221	0.828	0.65	1	Basal cells, Proximal	SUCO
0.00182078	0.385885	0.897	0.594	1	Basal cells, Proximal	STEAP3
0.00182347	-1.28175	0.931	0.848	1	Basal cells, Proximal	PSCA
0.0018247	0.831766	0.724	0.406	1	Basal cells, Proximal	EDA
0.00182609	0.699915	0.931	0.64	1	Basal cells, Proximal	MON1B
0.00182681	1.36355	0.759	0.428	1	Basal cells, Proximal	ABCC3
0.00182953	-0.890707	0.897	0.739	1	Basal cells, Proximal	SEMA3C
0.00183297	0.122582	0.655	0.403	1	Basal cells, Proximal	GALNT13
0.00183398	-3.17629	0.517	0.565	1	Basal cells, Proximal	CCN2
0.00183434	0.187167	0.897	0.615	1	Basal cells, Proximal	BTAF1
0.0018365	1.17841	0.793	0.466	1	Basal cells, Proximal	TLCD4
0.00183868	0.605821	0.966	0.777	1	Basal cells, Proximal	TPD52L1
0.00184774	0.285407	0.862	0.576	1	Basal cells, Proximal	CSNK1G1
0.00185275	-3.54178	0.448	0.587	1	Basal cells, Proximal	EPPIN
0.00185358	0.305393	0.897	0.604	1	Basal cells, Proximal	RPP14
0.00185726	0.20806	0.931	0.668	1	Basal cells, Proximal	USE1
0.00185749	-0.499176	0.931	0.746	1	Basal cells, Proximal	PTBP1
0.00186072	-1.14349	0.897	0.82	1	Basal cells, Proximal	CALM3
0.00186354	0.782256	0.862	0.541	1	Basal cells, Proximal	ENDOD1
0.00186806	-2.58861	0.69	0.611	1	Basal cells, Proximal	AC116562.4
0.00186891	1.39759	0.793	0.473	1	Basal cells, Proximal	EEFSEC
0.00186929	0.82892	0.862	0.541	1	Basal cells, Proximal	NEO1
0.00187157	0.558696	0.931	0.643	1	Basal cells, Proximal	CA11
0.00187284	0.49354	1	0.993	1	Basal cells, Proximal	RPL37
0.0018749	-0.262364	0.966	0.799	1	Basal cells, Proximal	DNAJC7
0.00187719	-0.436689	0.931	0.834	1	Basal cells, Proximal	ADIPOR1
0.00188065	-0.132913	0.966	0.809	1	Basal cells, Proximal	SSU72
0.00188449	-0.531252	0.931	0.827	1	Basal cells, Proximal	SENP6
0.00188701	-0.257751	0.931	0.777	1	Basal cells, Proximal	OAZ2
0.00188708	2.18742	0.586	0.258	1	Basal cells, Proximal	TPCN2
0.00189037	0.952897	0.862	0.548	1	Basal cells, Proximal	LAMB2
0.00189044	-2.25607	0.759	0.65	1	Basal cells, Proximal	CEP126
0.00189498	-0.320301	0.931	0.721	1	Basal cells, Proximal	NF1
0.00189601	-0.848339	0.931	0.774	1	Basal cells, Proximal	IGFBP2
0.00189683	0.836602	0.897	0.611	1	Basal cells, Proximal	TCIM
0.00189712	1.02177	0.793	0.459	1	Basal cells, Proximal	GJB2
0.00189757	-1.32558	0.586	0.509	1	Basal cells, Proximal	SNTB1
0.00189847	0.605262	0.966	0.813	1	Basal cells, Proximal	BLVRB
0.00189889	0.167842	0.931	0.671	1	Basal cells, Proximal	NUP37
0.00190509	0.196067	0.966	0.717	1	Basal cells, Proximal	ATF1
0.0019061	0.31445	1	1	1	Basal cells, Proximal	RPL41
0.00190756	-0.522516	0.966	0.887	1	Basal cells, Proximal	NEDD4L
0.00190991	0.960581	0.759	0.431	1	Basal cells, Proximal	TRIM59
0.00191069	-0.737467	0.862	0.64	1	Basal cells, Proximal	SPOPL
0.00191311	-3.27621	0.621	0.64	1	Basal cells, Proximal	PPIL6
0.00191352	-0.340681	0.862	0.594	1	Basal cells, Proximal	ZNF333
0.00191597	0.440354	0.966	0.703	1	Basal cells, Proximal	CNP
0.00191736	-0.671797	0.931	0.792	1	Basal cells, Proximal	STRBP
0.00191806	0.647179	0.966	0.792	1	Basal cells, Proximal	SPINT1
0.00192133	1.21045	0.69	0.35	1	Basal cells, Proximal	AC024940.2
0.00192768	-1.17488	0.862	0.686	1	Basal cells, Proximal	ATF7IP2
0.00192863	0.408739	1	0.982	1	Basal cells, Proximal	RPL14
0.00193261	0.422769	0.931	0.664	1	Basal cells, Proximal	SIN3A
0.0019367	-4.04926	0.759	0.742	1	Basal cells, Proximal	BPIFA1
0.00193753	0.826819	0.897	0.59	1	Basal cells, Proximal	ZNF28
0.0019387	0.108313	0.862	0.583	1	Basal cells, Proximal	PIAS4
0.00194195	0.399041	0.793	0.481	1	Basal cells, Proximal	RILPL1
0.00194274	-0.425848	1	0.866	1	Basal cells, Proximal	VDAC3
0.00194451	-0.842004	0.828	0.643	1	Basal cells, Proximal	SEL1L3
0.00194912	0.675925	0.966	0.795	1	Basal cells, Proximal	ADAM28
0.00194935	-0.355609	0.862	0.678	1	Basal cells, Proximal	NAAA
0.00195058	-0.695936	0.759	0.625	1	Basal cells, Proximal	TJP3
0.00195062	0.331134	0.862	0.572	1	Basal cells, Proximal	MAK16
0.00195146	0.374678	1	0.986	1	Basal cells, Proximal	RPL35
0.00195642	-0.254419	0.931	0.756	1	Basal cells, Proximal	ZBTB7A
0.00195658	0.661998	0.966	0.809	1	Basal cells, Proximal	FAM3B
0.00195712	0.65416	0.828	0.516	1	Basal cells, Proximal	TAOK1
0.00195924	-0.168726	0.966	0.76	1	Basal cells, Proximal	STAU2
0.00196275	-0.556363	0.897	0.728	1	Basal cells, Proximal	CREM
0.00196484	-0.282399	0.862	0.664	1	Basal cells, Proximal	LRRC59
0.00196596	0.493853	1	0.996	1	Basal cells, Proximal	RPS27
0.00196723	0.414275	0.931	0.915	1	Basal cells, Proximal	APRT
0.00196958	-0.115676	0.897	0.689	1	Basal cells, Proximal	DCAF6
0.00197232	0.595148	0.828	0.509	1	Basal cells, Proximal	SEMA4C
0.00197388	0.82312	0.897	0.59	1	Basal cells, Proximal	NLRX1
0.00197445	2.21561	0.552	0.24	1	Basal cells, Proximal	GRHL3
0.00197487	2.1362	0.517	0.205	1	Basal cells, Proximal	LGALS7
0.00197495	-0.326232	0.862	0.671	1	Basal cells, Proximal	TPRG1L
0.00197875	-0.642745	0.931	0.795	1	Basal cells, Proximal	APOO
0.00198194	-0.531155	0.931	0.774	1	Basal cells, Proximal	SMIM27
0.00198434	0.565896	0.897	0.594	1	Basal cells, Proximal	ARPIN
0.00198804	0.683287	0.897	0.59	1	Basal cells, Proximal	TRMT10B
0.00199347	-0.129385	0.931	0.71	1	Basal cells, Proximal	IPO5
0.00199502	-2.37526	0.931	0.837	1	Basal cells, Proximal	LYPD2
0.0019965	0.51203	1	0.929	1	Basal cells, Proximal	SLC25A6
0.00200025	1.65213	0.655	0.318	1	Basal cells, Proximal	NBPF15
0.00200456	0.490497	0.931	0.643	1	Basal cells, Proximal	ZNF148
0.00200648	0.422316	0.931	0.647	1	Basal cells, Proximal	RCBTB1
0.00200721	3.29878	0.069	0.074	1	Basal cells, Proximal	NOTO
0.00201334	1.04168	0.828	0.502	1	Basal cells, Proximal	H2AFY2
0.00202233	0.163254	0.931	0.675	1	Basal cells, Proximal	ZNF226
0.00202639	-0.320212	0.897	0.671	1	Basal cells, Proximal	GRINA
0.0020299	0.178492	0.862	0.576	1	Basal cells, Proximal	DUS4L
0.00203115	-1.23217	0.793	0.781	1	Basal cells, Proximal	ZFP36L2
0.00203458	0.392586	0.966	0.972	1	Basal cells, Proximal	TPI1
0.00203498	-1.0337	0.897	0.7	1	Basal cells, Proximal	TMEM106C
0.00203587	-0.227799	0.862	0.562	1	Basal cells, Proximal	UTP25
0.00203742	-0.477533	0.931	0.763	1	Basal cells, Proximal	JPT2
0.00203833	-3.86646	0.379	0.534	1	Basal cells, Proximal	CFAP43
0.00204112	2.12988	0.552	0.279	1	Basal cells, Proximal	GJB6
0.00204125	-2.97489	0.621	0.682	1	Basal cells, Proximal	MOK
0.00204257	-0.676484	0.828	0.7	1	Basal cells, Proximal	ENOSF1
0.00204319	0.10331	0.897	0.622	1	Basal cells, Proximal	CREB3L2
0.00204512	0.228301	0.897	0.601	1	Basal cells, Proximal	DMRTA2
0.00204809	-0.332038	0.897	0.76	1	Basal cells, Proximal	TRIM8
0.00206005	0.657423	0.862	0.544	1	Basal cells, Proximal	GCNT1
0.00206159	-0.140976	0.931	0.731	1	Basal cells, Proximal	PURA
0.00206194	0.517928	1	0.834	1	Basal cells, Proximal	DSP
0.00206344	0.635604	0.793	0.484	1	Basal cells, Proximal	TTLL3
0.00206508	-0.114132	0.966	0.707	1	Basal cells, Proximal	SAMD12
0.00206747	0.516731	1	0.993	1	Basal cells, Proximal	MT-CO3
0.00207211	1.02236	0.828	0.618	1	Basal cells, Proximal	MMP14
0.00207573	0.575914	0.897	0.597	1	Basal cells, Proximal	ATMIN
0.00207637	-1.00913	0.759	0.611	1	Basal cells, Proximal	JADE1
0.00208491	-1.13705	0.759	0.682	1	Basal cells, Proximal	CENPS
0.00208686	0.529317	0.862	0.548	1	Basal cells, Proximal	PCCA
0.00208873	-0.624356	0.931	0.809	1	Basal cells, Proximal	ZNF664
0.00209017	-0.531149	0.966	0.777	1	Basal cells, Proximal	SLFN5
0.00209144	0.418691	0.966	0.908	1	Basal cells, Proximal	NDUFB9
0.00209794	-3.04527	0.483	0.537	1	Basal cells, Proximal	DAW1
0.00209837	-0.659596	0.897	0.714	1	Basal cells, Proximal	LPAR4
0.00210167	-1.98304	0.586	0.622	1	Basal cells, Proximal	CCDC69
0.0021031	0.306306	0.897	0.629	1	Basal cells, Proximal	DPH5
0.00210782	0.334092	0.828	0.544	1	Basal cells, Proximal	POFUT1
0.00211063	-0.584586	0.966	0.894	1	Basal cells, Proximal	HSPD1
0.0021113	-0.985518	0.793	0.668	1	Basal cells, Proximal	C8orf76
0.00211425	-0.152743	0.862	0.682	1	Basal cells, Proximal	CYB5R1
0.0021256	-0.421226	0.897	0.756	1	Basal cells, Proximal	SNRNP25
0.00212805	0.201647	0.897	0.636	1	Basal cells, Proximal	RNF170
0.00212841	0.751178	0.862	0.548	1	Basal cells, Proximal	MRPS31P4
0.00212855	0.548978	0.897	0.604	1	Basal cells, Proximal	ZNF576
0.00212876	0.514863	0.828	0.523	1	Basal cells, Proximal	PI4KA
0.00212973	-0.518029	0.897	0.739	1	Basal cells, Proximal	APOL6
0.00213324	-0.105828	0.862	0.657	1	Basal cells, Proximal	CRNKL1
0.00213685	1.29784	0.621	0.29	1	Basal cells, Proximal	NGFR
0.00213779	1.44258	0.759	0.424	1	Basal cells, Proximal	ZNF578
0.00214749	0.596121	0.759	0.428	1	Basal cells, Proximal	MIGA2
0.00214901	0.440387	0.966	0.707	1	Basal cells, Proximal	DNAJC17
0.00215161	0.679458	0.586	0.265	1	Basal cells, Proximal	ABCA12
0.00215222	-0.751179	0.724	0.629	1	Basal cells, Proximal	SLC2A10
0.00215838	-1.58107	0.69	0.495	1	Basal cells, Proximal	IL5RA
0.0021659	0.446005	0.862	0.569	1	Basal cells, Proximal	BRAF
0.0021703	0.397149	1	0.802	1	Basal cells, Proximal	RAB31
0.00217033	-1.80295	0.621	0.615	1	Basal cells, Proximal	IQCE
0.00217326	2.64418	0.31	0.081	1	Basal cells, Proximal	WFDC5
0.00217491	-0.601203	0.759	0.604	1	Basal cells, Proximal	TASP1
0.00217573	-0.15411	0.793	0.594	1	Basal cells, Proximal	TMEM267
0.00217963	-0.27921	0.966	0.784	1	Basal cells, Proximal	USP10
0.00218006	-0.570083	0.931	0.746	1	Basal cells, Proximal	CYP2B7P
0.00218039	0.738421	0.897	0.594	1	Basal cells, Proximal	UCK2
0.00218878	-0.405305	0.862	0.657	1	Basal cells, Proximal	STARD10
0.00219046	0.939431	0.828	0.502	1	Basal cells, Proximal	EPHB3
0.00219196	0.242133	0.966	0.707	1	Basal cells, Proximal	RASSF6
0.00219355	-0.120055	0.724	0.541	1	Basal cells, Proximal	ZNF483
0.00219634	0.531267	0.793	0.495	1	Basal cells, Proximal	ANKEF1
0.00220041	0.208941	0.862	0.576	1	Basal cells, Proximal	PRKACA
0.00220454	0.40979	0.828	0.53	1	Basal cells, Proximal	INO80D
0.00220875	-0.55038	0.897	0.742	1	Basal cells, Proximal	POLD2
0.00220898	0.521523	0.793	0.473	1	Basal cells, Proximal	NT5E
0.00221045	-0.986376	0.793	0.558	1	Basal cells, Proximal	CENPW
0.0022139	1.03841	0	0.17	1	Basal cells, Proximal	AL512506.3
0.00221516	0.683613	0.931	0.647	1	Basal cells, Proximal	NSUN6
0.00222766	0.404109	0.966	0.975	1	Basal cells, Proximal	RPL8
0.00222938	2.15455	0.552	0.237	1	Basal cells, Proximal	WNT3A
0.00222999	-0.181522	0.966	0.799	1	Basal cells, Proximal	IARS2
0.00223257	0.509459	0.966	0.714	1	Basal cells, Proximal	CREBRF
0.00223431	-0.174771	0.897	0.661	1	Basal cells, Proximal	PSD3
0.00223502	0.713324	0.759	0.424	1	Basal cells, Proximal	JRK
0.00223503	0.396331	1	0.993	1	Basal cells, Proximal	RPL26
0.002237	-1.56568	0.793	0.633	1	Basal cells, Proximal	MMP10
0.00223811	0.881331	0.793	0.463	1	Basal cells, Proximal	AMIGO2
0.00223908	0.829306	0.897	0.629	1	Basal cells, Proximal	TSKU
0.00223977	0.617858	0.897	0.594	1	Basal cells, Proximal	SLC28A3
0.00224125	-0.160588	0.897	0.657	1	Basal cells, Proximal	SOCS6
0.00224218	0.598182	0.759	0.428	1	Basal cells, Proximal	PANX1
0.00224252	0.71534	0.793	0.481	1	Basal cells, Proximal	CNBD2
0.00224335	-0.981968	0.759	0.576	1	Basal cells, Proximal	KDM1B
0.00224735	-0.29744	0.966	0.792	1	Basal cells, Proximal	TWF1
0.00224759	2.22022	0.414	0.138	1	Basal cells, Proximal	MYRF
0.00224771	0.287623	0.966	0.714	1	Basal cells, Proximal	MUS81
0.00224978	0.456385	0.69	0.403	1	Basal cells, Proximal	MOB3B
0.0022529	-0.763731	0.897	0.76	1	Basal cells, Proximal	RPP38
0.00225398	-1.77766	0.724	0.625	1	Basal cells, Proximal	PHTF1
0.00225593	2.55	0.379	0.113	1	Basal cells, Proximal	TULP1
0.00225673	-0.619614	0.724	0.516	1	Basal cells, Proximal	NLRP1
0.00225704	0.179885	0.828	0.59	1	Basal cells, Proximal	MGAT2
0.00226416	0.863921	0.793	0.466	1	Basal cells, Proximal	ARSK
0.00226426	-0.177858	0.897	0.682	1	Basal cells, Proximal	CYTH1
0.00226623	-0.330017	0.828	0.647	1	Basal cells, Proximal	SGSM3
0.0022665	1.3367	0.69	0.357	1	Basal cells, Proximal	RNF128
0.0022676	0.641515	0.897	0.594	1	Basal cells, Proximal	ZBTB7C
0.00227029	0.822808	0.897	0.594	1	Basal cells, Proximal	AP1G2
0.00227065	1.53602	0.655	0.332	1	Basal cells, Proximal	UNKL
0.00227585	0.272774	0.931	0.682	1	Basal cells, Proximal	SIL1
0.00227964	0.648759	0.793	0.484	1	Basal cells, Proximal	NR2C2AP
0.00228708	0.418795	0.897	0.597	1	Basal cells, Proximal	NBL1
0.00228961	-0.111801	0.724	0.406	1	Basal cells, Proximal	ZNF484
0.00229103	0.748455	0.931	0.647	1	Basal cells, Proximal	EPB41L2
0.00229196	0.242339	0.897	0.622	1	Basal cells, Proximal	NSF
0.00229397	-0.635468	0.931	0.767	1	Basal cells, Proximal	C6orf62
0.002294	0.560897	0.931	0.682	1	Basal cells, Proximal	KRT17
0.00229519	-0.188453	0.897	0.64	1	Basal cells, Proximal	MCRS1
0.00229971	0.469347	0.966	0.915	1	Basal cells, Proximal	ATP5MC1
0.00230132	0.382671	1	1	1	Basal cells, Proximal	RPL15
0.00230264	0.495004	0.966	0.71	1	Basal cells, Proximal	FTSJ3
0.00230269	-0.339368	0.897	0.71	1	Basal cells, Proximal	TACC2
0.00230274	-0.933436	0.931	0.834	1	Basal cells, Proximal	TXNRD1
0.00230439	0.199276	0.897	0.636	1	Basal cells, Proximal	LIAS
0.00230476	0.101641	0.69	0.466	1	Basal cells, Proximal	MRAP2
0.00230491	-1.40872	0.655	0.569	1	Basal cells, Proximal	RBKS
0.00230934	0.409757	1	0.986	1	Basal cells, Proximal	RPS4X
0.00231426	0.966121	0.793	0.466	1	Basal cells, Proximal	LDAH
0.00232004	-2.54939	0.69	0.664	1	Basal cells, Proximal	SPATA17
0.00232027	2.32192	0.483	0.187	1	Basal cells, Proximal	TNNI1
0.00233296	-0.662122	0.759	0.551	1	Basal cells, Proximal	IFIT1
0.00233509	-0.420278	0.931	0.742	1	Basal cells, Proximal	MUC20
0.00233676	-0.382521	0.828	0.625	1	Basal cells, Proximal	MED24
0.00234074	0.851686	0.897	0.611	1	Basal cells, Proximal	HAUS4
0.00234821	-0.299883	0.828	0.633	1	Basal cells, Proximal	TRIM37
0.00235126	0.600802	0.793	0.495	1	Basal cells, Proximal	ADAMTSL3
0.0023515	-0.20943	0.897	0.65	1	Basal cells, Proximal	NUP88
0.00236573	0.784412	0.862	0.548	1	Basal cells, Proximal	PLA2G4A
0.00236636	0.922774	0.862	0.548	1	Basal cells, Proximal	DAP
0.00236646	1.04485	0.862	0.555	1	Basal cells, Proximal	KCTD6
0.00237563	0.777649	0.828	0.505	1	Basal cells, Proximal	ZNF558
0.00238015	0.121583	0.897	0.647	1	Basal cells, Proximal	GATAD2A
0.00238208	-1.67605	0.483	0.562	1	Basal cells, Proximal	GALM
0.002384	-0.259534	0.931	0.731	1	Basal cells, Proximal	VRK2
0.00238704	-0.149957	0.966	0.749	1	Basal cells, Proximal	MFSD6
0.00239135	0.453671	0.897	0.604	1	Basal cells, Proximal	LRRC47
0.00239656	-0.501784	0.828	0.633	1	Basal cells, Proximal	TMC4
0.00240234	-0.737714	0.759	0.633	1	Basal cells, Proximal	APH1B
0.00240476	0.924083	0.828	0.509	1	Basal cells, Proximal	LCMT2
0.00240749	-0.152313	0.897	0.668	1	Basal cells, Proximal	BTBD1
0.00241236	0.150937	0.828	0.537	1	Basal cells, Proximal	MOV10
0.00241287	0.177574	0.862	0.569	1	Basal cells, Proximal	WDTC1
0.00241503	1.98364	0.621	0.304	1	Basal cells, Proximal	FAM83G
0.00241587	-0.821707	0.897	0.749	1	Basal cells, Proximal	CDKN1B
0.00241816	-1.35387	0.793	0.647	1	Basal cells, Proximal	CEP162
0.00242144	-0.221762	0.862	0.633	1	Basal cells, Proximal	PCYT1A
0.00242869	0.111355	1	0.806	1	Basal cells, Proximal	CHMP1B
0.00243152	0.247285	0.897	0.625	1	Basal cells, Proximal	GDAP2
0.00243161	0.370161	0.862	0.572	1	Basal cells, Proximal	MAP2K3
0.00243443	0.958761	0.862	0.555	1	Basal cells, Proximal	CYB5D2
0.00243631	0.279391	0.931	0.654	1	Basal cells, Proximal	ALKBH3
0.00243965	-3.21798	0.448	0.519	1	Basal cells, Proximal	ZBBX
0.00245057	-1.11653	0.828	0.657	1	Basal cells, Proximal	PLK2
0.00245165	-2.73158	0.207	0.445	1	Basal cells, Proximal	AL121899.2
0.00245383	0.396084	0.897	0.615	1	Basal cells, Proximal	AKAP8
0.00245538	-1.25686	0.69	0.58	1	Basal cells, Proximal	BAG2
0.00245646	0.611353	0.931	0.65	1	Basal cells, Proximal	MARVELD2
0.00245673	-0.300096	0.931	0.806	1	Basal cells, Proximal	SCOC
0.0024615	0.39994	0.862	0.58	1	Basal cells, Proximal	VILL
0.00246214	-0.239281	0.931	0.788	1	Basal cells, Proximal	COPZ1
0.00246385	0.142711	0.966	0.742	1	Basal cells, Proximal	EIF2S1
0.00246498	0.104469	0.862	0.608	1	Basal cells, Proximal	TRIM26
0.00246873	-0.27266	0.828	0.608	1	Basal cells, Proximal	BRI3BP
0.00247187	0.693058	0.759	0.445	1	Basal cells, Proximal	LOX
0.0024837	0.51279	0.966	0.961	1	Basal cells, Proximal	CSTB
0.0024847	0.785919	0.828	0.509	1	Basal cells, Proximal	PML
0.00248615	0.163972	0.897	0.64	1	Basal cells, Proximal	RETREG2
0.0024875	-1.35623	0.759	0.654	1	Basal cells, Proximal	SMYD2
0.00248754	0.922708	0.621	0.322	1	Basal cells, Proximal	OVOL1
0.00248793	0.27678	0.931	0.668	1	Basal cells, Proximal	VPS37A
0.00248871	0.416104	0.793	0.484	1	Basal cells, Proximal	PTPRG
0.00248991	-0.154153	0.897	0.682	1	Basal cells, Proximal	JOSD2
0.00249161	0.769771	0.724	0.396	1	Basal cells, Proximal	SKIDA1
0.00249259	1.4464	0.724	0.473	1	Basal cells, Proximal	DOLPP1
0.00249608	-0.549643	0.931	0.742	1	Basal cells, Proximal	ROCK1
0.00249789	-0.361727	1	0.912	1	Basal cells, Proximal	TMEM14B
0.0025039	-0.597538	0.828	0.661	1	Basal cells, Proximal	PYGL
0.00250679	-0.165029	0.897	0.65	1	Basal cells, Proximal	WWOX
0.00250897	-2.74124	0.448	0.47	1	Basal cells, Proximal	DNAI1
0.00251362	0.688875	0.897	0.597	1	Basal cells, Proximal	ZNF675
0.00251484	0.509083	0.966	0.71	1	Basal cells, Proximal	ZC3H7B
0.00251803	0.54614	0.828	0.519	1	Basal cells, Proximal	WRAP73
0.00251894	-3.61585	0.655	0.643	1	Basal cells, Proximal	VIM
0.00252021	0.147763	0.931	0.668	1	Basal cells, Proximal	ARHGAP32
0.00252146	-0.102316	0.862	0.608	1	Basal cells, Proximal	CCNQ
0.00252688	0.151158	0.828	0.53	1	Basal cells, Proximal	TRIM68
0.00252933	-1.34379	0.621	0.555	1	Basal cells, Proximal	REC8
0.00252993	0.530036	1	0.869	1	Basal cells, Proximal	LY6E
0.00253025	0.345831	1	0.982	1	Basal cells, Proximal	RPL27
0.00253035	0.534575	0.724	0.399	1	Basal cells, Proximal	PLEKHA6
0.00253228	0.3873	0.862	0.576	1	Basal cells, Proximal	SUN2
0.00253643	-0.495099	0.862	0.647	1	Basal cells, Proximal	SIRT2
0.00254583	0.646842	0.931	0.654	1	Basal cells, Proximal	RTL8C
0.00255122	-0.825611	0.897	0.746	1	Basal cells, Proximal	IBTK
0.00255289	0.172669	0.966	0.721	1	Basal cells, Proximal	ELOVL1
0.00255309	-0.484499	0.931	0.735	1	Basal cells, Proximal	EIF2B3
0.00255598	-1.97035	0.793	0.735	1	Basal cells, Proximal	NWD1
0.00255791	0.544401	0.897	0.597	1	Basal cells, Proximal	RRP1B
0.00255919	-1.92055	0.759	0.693	1	Basal cells, Proximal	IFT88
0.00256062	1.1877	0.621	0.307	1	Basal cells, Proximal	FP565260.1
0.00256116	0.978315	0.828	0.509	1	Basal cells, Proximal	CCBE1
0.0025613	0.532884	0.793	0.498	1	Basal cells, Proximal	ACADS
0.00256223	-3.59636	0.448	0.58	1	Basal cells, Proximal	MRLN
0.00256661	1.18076	0.759	0.428	1	Basal cells, Proximal	KLF8
0.0025679	0.362556	1	0.982	1	Basal cells, Proximal	RPS3A
0.00257048	-0.442079	0.897	0.71	1	Basal cells, Proximal	LRRC58
0.00257442	0.265457	0.931	0.657	1	Basal cells, Proximal	PAICS
0.00257499	-0.73572	0.862	0.664	1	Basal cells, Proximal	TMEM245
0.0025754	-1.41039	0.759	0.611	1	Basal cells, Proximal	PPP1R36
0.00257553	-3.65757	0.483	0.534	1	Basal cells, Proximal	TEX26
0.00257722	0.234807	0.966	0.724	1	Basal cells, Proximal	BIRC2
0.00257754	-0.331893	0.966	0.834	1	Basal cells, Proximal	BUD23
0.00257877	0.339258	0.828	0.537	1	Basal cells, Proximal	ANO10
0.00258071	2.55955	0.483	0.191	1	Basal cells, Proximal	RNF17
0.00258345	1.26053	0.862	0.615	1	Basal cells, Proximal	CCNB1IP1
0.0025852	0.305193	0.862	0.587	1	Basal cells, Proximal	USP40
0.00258541	-0.868643	0.69	0.551	1	Basal cells, Proximal	TTC9
0.00258675	-0.12099	0.966	0.781	1	Basal cells, Proximal	PRPF8
0.00259109	0.27787	0.931	0.661	1	Basal cells, Proximal	MTRF1L
0.00259218	0.573296	0.931	0.65	1	Basal cells, Proximal	RAB18
0.00259389	-0.859682	0.966	0.919	1	Basal cells, Proximal	CD59
0.0025959	0.127397	0.897	0.643	1	Basal cells, Proximal	RAB34
0.00259732	0.622244	0.862	0.551	1	Basal cells, Proximal	PRMT3
0.00259869	1.22887	0.759	0.435	1	Basal cells, Proximal	MAB21L4
0.00259889	0.520946	0.931	0.65	1	Basal cells, Proximal	USP39
0.0025999	0.249677	1	0.795	1	Basal cells, Proximal	SDHB
0.00260529	1.27557	0.655	0.329	1	Basal cells, Proximal	LPCAT3
0.00260631	1.05209	0.793	0.466	1	Basal cells, Proximal	CDC42BPG
0.00260845	-0.4578	0.862	0.643	1	Basal cells, Proximal	HACL1
0.00261048	1.23229	0.724	0.392	1	Basal cells, Proximal	SH3RF2
0.00261426	0.127609	0.966	0.746	1	Basal cells, Proximal	AHCYL1
0.00261608	-0.333862	0.862	0.707	1	Basal cells, Proximal	PHF20
0.00262172	1.43989	0.759	0.438	1	Basal cells, Proximal	SMIM1
0.00262174	-0.356868	0.862	0.622	1	Basal cells, Proximal	PATZ1
0.00262293	-0.577166	0.483	0.311	1	Basal cells, Proximal	ANKDD1B
0.002626	0.193338	0.828	0.572	1	Basal cells, Proximal	TOR2A
0.00262872	-0.211182	0.931	0.735	1	Basal cells, Proximal	GCLC
0.00263304	-0.1638	0.724	0.484	1	Basal cells, Proximal	HHAT
0.00264255	-3.59361	0.517	0.587	1	Basal cells, Proximal	CFAP221
0.00264412	-0.108736	0.966	0.763	1	Basal cells, Proximal	TRIM2
0.00264471	-0.125552	0.931	0.693	1	Basal cells, Proximal	DDX23
0.00264559	-0.290928	0.931	0.735	1	Basal cells, Proximal	FNDC3A
0.00264887	-0.810896	0.931	0.873	1	Basal cells, Proximal	PPP4R3B
0.00265248	-0.270349	1	0.859	1	Basal cells, Proximal	MARCH6
0.00265326	0.123576	0.966	0.756	1	Basal cells, Proximal	UBR5
0.00265942	-1.81361	0.724	0.71	1	Basal cells, Proximal	KIF3A
0.00266071	-1.20507	0.828	0.728	1	Basal cells, Proximal	HSPBP1
0.00266122	-0.521612	0.966	0.845	1	Basal cells, Proximal	CHMP5
0.00266829	-0.82095	0.759	0.664	1	Basal cells, Proximal	GPR160
0.0026689	-0.794034	0.966	0.89	1	Basal cells, Proximal	PTGES3
0.00267124	0.605717	0.862	0.558	1	Basal cells, Proximal	LRRC28
0.00267974	0.93583	0.793	0.47	1	Basal cells, Proximal	CSMD1
0.00268624	-0.635459	0.931	0.83	1	Basal cells, Proximal	PFDN6
0.00268649	0.60955	0.828	0.527	1	Basal cells, Proximal	GIN1
0.00268729	0.432612	0.897	0.601	1	Basal cells, Proximal	DLST
0.00268763	3.37479	0.034	0.021	1	Basal cells, Proximal	GPR4
0.00268831	0.465269	0.862	0.558	1	Basal cells, Proximal	FOXK2
0.00269017	-0.184331	0.966	0.777	1	Basal cells, Proximal	ITGB3BP
0.00269045	1.1743	0.793	0.473	1	Basal cells, Proximal	FNTB
0.00269899	-0.253018	0.828	0.622	1	Basal cells, Proximal	ARID2
0.00269952	0.236498	0.759	0.484	1	Basal cells, Proximal	SLIT2
0.0027023	-0.47518	0.966	0.802	1	Basal cells, Proximal	RSRC1
0.00270491	-0.195161	0.793	0.544	1	Basal cells, Proximal	SEZ6L2
0.00270629	0.589031	0.793	0.477	1	Basal cells, Proximal	FGF7P3
0.00270689	-0.270073	0.966	0.788	1	Basal cells, Proximal	DNAJA2
0.00270765	-0.687945	0.966	0.767	1	Basal cells, Proximal	SLC12A2
0.00271204	0.961775	0.655	0.353	1	Basal cells, Proximal	IPO5P1
0.00271566	-0.742623	0.931	0.777	1	Basal cells, Proximal	JMJD1C
0.00272418	0.780177	0.931	0.654	1	Basal cells, Proximal	CD40
0.00272423	-0.226386	0.966	0.82	1	Basal cells, Proximal	NUTF2
0.00272522	-0.226747	0.931	0.767	1	Basal cells, Proximal	SNRPN
0.00273298	0.429334	0.897	0.604	1	Basal cells, Proximal	SLCO4C1
0.00273784	1.75455	0.414	0.145	1	Basal cells, Proximal	CHRNA3
0.00273854	-0.420537	0.897	0.717	1	Basal cells, Proximal	CACUL1
0.00274009	1.01019	0.724	0.399	1	Basal cells, Proximal	ZDHHC18
0.00274053	0.144892	0.931	0.671	1	Basal cells, Proximal	TBK1
0.00275003	-0.515793	0.793	0.555	1	Basal cells, Proximal	CEMIP2
0.00275102	0.110747	0.966	0.746	1	Basal cells, Proximal	AUTS2
0.00275161	-0.286184	0.759	0.562	1	Basal cells, Proximal	MINPP1
0.00275302	0.266073	0.759	0.505	1	Basal cells, Proximal	MGRN1
0.0027558	0.702915	0.828	0.509	1	Basal cells, Proximal	PTGES
0.0027571	-0.131968	0.931	0.693	1	Basal cells, Proximal	ANKRD10
0.00275736	-0.494373	0.897	0.767	1	Basal cells, Proximal	PPP2CB
0.00276067	-0.460367	0.931	0.837	1	Basal cells, Proximal	SYNE2
0.00276938	-1.19724	0.621	0.484	1	Basal cells, Proximal	CFAP54
0.00276983	-0.816485	0.828	0.746	1	Basal cells, Proximal	KPNA3
0.0027708	-0.369813	0.966	0.809	1	Basal cells, Proximal	CBX1
0.0027729	-0.873549	0.897	0.827	1	Basal cells, Proximal	ZNF106
0.00277304	-2.8442	0.414	0.527	1	Basal cells, Proximal	EPPIN-WFDC6
0.00277506	-0.483926	0.966	0.823	1	Basal cells, Proximal	CFDP1
0.00277792	1.13712	0.862	0.562	1	Basal cells, Proximal	FOXO1
0.00277857	-1.40097	0.793	0.65	1	Basal cells, Proximal	STK17A
0.00278577	0.41574	0.931	0.657	1	Basal cells, Proximal	CIAPIN1
0.00278966	0.362041	0.897	0.601	1	Basal cells, Proximal	NFRKB
0.00279115	-1.01564	0.759	0.657	1	Basal cells, Proximal	SYTL3
0.0027944	-0.173426	0.897	0.661	1	Basal cells, Proximal	THAP6
0.00279637	0.75614	0.966	0.714	1	Basal cells, Proximal	SPG21
0.00280206	0.630812	0.966	0.767	1	Basal cells, Proximal	SMAP1
0.00280396	0.378491	0.966	0.975	1	Basal cells, Proximal	RPL10
0.00280476	0.74516	0.828	0.516	1	Basal cells, Proximal	INO80B
0.00280988	-0.700399	0.931	0.728	1	Basal cells, Proximal	IFITM2
0.00281338	0.133246	0.897	0.647	1	Basal cells, Proximal	NHLRC3
0.00281747	1.03914	0.759	0.431	1	Basal cells, Proximal	RRAGB
0.00281806	0.533511	0.966	0.714	1	Basal cells, Proximal	PRPF38A
0.00282151	-0.904482	0.793	0.622	1	Basal cells, Proximal	OTUD4
0.00282235	0.190218	0.966	0.724	1	Basal cells, Proximal	MED28
0.0028248	3.16036	0.31	0.131	1	Basal cells, Proximal	OR8B9P
0.00282989	0.418787	0.966	0.714	1	Basal cells, Proximal	SURF4
0.00283008	0.535934	0.828	0.537	1	Basal cells, Proximal	KLHL12
0.00283032	0.470724	0.862	0.562	1	Basal cells, Proximal	PSMD5
0.00283104	-0.194091	0.897	0.717	1	Basal cells, Proximal	SUZ12
0.00283385	0.207323	0	0.163	1	Basal cells, Proximal	KCNE1B
0.00283385	0.451609	0	0.163	1	Basal cells, Proximal	CDCA2
0.0028427	0.281193	0.931	0.664	1	Basal cells, Proximal	TAF13
0.00284805	-3.51927	0.448	0.481	1	Basal cells, Proximal	C22orf15
0.00285967	-0.735027	0.828	0.671	1	Basal cells, Proximal	CEP89
0.00286295	0.772035	0.897	0.615	1	Basal cells, Proximal	CHMP4C
0.00287255	1.31104	0.621	0.304	1	Basal cells, Proximal	GSTT2
0.00288132	-3.28877	0.517	0.608	1	Basal cells, Proximal	TNFAIP8L1
0.00288846	-0.101084	0.966	0.788	1	Basal cells, Proximal	ATP6V0D1
0.00288897	-0.663821	0.828	0.608	1	Basal cells, Proximal	MAP4K4
0.0028894	-0.692867	0.862	0.749	1	Basal cells, Proximal	ZNF292
0.00288998	0.160194	0.966	0.731	1	Basal cells, Proximal	PTCD3
0.00289057	-0.831405	0.793	0.657	1	Basal cells, Proximal	ATXN2
0.00289123	0.157061	0.897	0.64	1	Basal cells, Proximal	NXT1
0.00289302	-0.290098	0.897	0.689	1	Basal cells, Proximal	GMPR2
0.00290642	-0.181747	0.931	0.731	1	Basal cells, Proximal	PTOV1
0.00290887	0.377774	1	0.954	1	Basal cells, Proximal	COX7B
0.00290915	0.48591	1	0.982	1	Basal cells, Proximal	S100A6
0.0029093	-0.280066	0.966	0.77	1	Basal cells, Proximal	KAT7
0.00291228	0.106932	0.966	0.739	1	Basal cells, Proximal	FAAP20
0.00291242	0.598106	0.931	0.654	1	Basal cells, Proximal	FLNB
0.0029156	-0.876872	0.828	0.661	1	Basal cells, Proximal	VRK1
0.0029167	-0.230084	0.897	0.7	1	Basal cells, Proximal	NKAPD1
0.00291806	0.5408	0.966	0.749	1	Basal cells, Proximal	ST6GALNAC1
0.00292062	0.530064	0.828	0.541	1	Basal cells, Proximal	DDX19A
0.00292299	-1.70954	0.897	0.866	1	Basal cells, Proximal	NUDC
0.00292329	-0.404525	0.966	0.809	1	Basal cells, Proximal	SMIM10L1
0.00293285	-0.415342	0.828	0.615	1	Basal cells, Proximal	GALNT11
0.00293379	0.224648	0.862	0.576	1	Basal cells, Proximal	SLC16A7
0.00293631	-0.105848	0.931	0.71	1	Basal cells, Proximal	NENF
0.00293797	0.904386	0.724	0.399	1	Basal cells, Proximal	CEACAM1
0.00294056	0.422688	1	0.982	1	Basal cells, Proximal	S100A11
0.00294112	-0.332277	0.828	0.703	1	Basal cells, Proximal	PDPK1
0.00294958	0.470353	0.793	0.495	1	Basal cells, Proximal	TTC7A
0.00295105	-0.390685	0.931	0.767	1	Basal cells, Proximal	BOD1L1
0.00295355	0.75812	0.621	0.332	1	Basal cells, Proximal	FGF9
0.00295369	0.826232	0.862	0.555	1	Basal cells, Proximal	INPP5F
0.00295838	0.405109	0.897	0.604	1	Basal cells, Proximal	DECR2
0.0029591	-0.133702	0.966	0.788	1	Basal cells, Proximal	TRAPPC4
0.00295933	0.250191	0.931	0.661	1	Basal cells, Proximal	NSUN4
0.0029596	-0.34625	0.828	0.633	1	Basal cells, Proximal	EDEM3
0.00296188	0.869546	0.828	0.512	1	Basal cells, Proximal	ERMP1
0.00296809	0.342865	0.759	0.491	1	Basal cells, Proximal	WNT7B
[truncated: 1,571 more rows]

## Sheet: Basal cells, differentiating
p_val	avg_log2FC	pct.1	pct.2	p_val_adj	cluster	gene
4.8027e-14	1.95612	1	0.601	9.22839e-10	Basal cells, differentiating	TCIM
5.09938e-13	1.81568	1	0.611	9.79846e-09	Basal cells, differentiating	HCAR2
1.01959e-11	1.50299	1	0.77	1.95914e-07	Basal cells, differentiating	GABRP
1.37399e-11	1.65203	1	0.77	2.64012e-07	Basal cells, differentiating	CLDN4
1.43839e-10	1.75582	1	0.926	2.76387e-06	Basal cells, differentiating	SERPINB3
1.63084e-10	1.63953	1	0.88	3.13367e-06	Basal cells, differentiating	HES1
1.66949e-10	1.52235	1	0.671	3.20793e-06	Basal cells, differentiating	SULT2B1
2.23896e-10	1.37724	1	0.721	4.30216e-06	Basal cells, differentiating	HPGD
3.65722e-10	-0.272338	1	0.491	7.02734e-06	Basal cells, differentiating	LAMB1
4.72195e-10	1.30508	1	0.837	9.07323e-06	Basal cells, differentiating	EPAS1
5.25366e-10	1.76951	1	0.714	1.00949e-05	Basal cells, differentiating	ID1
1.67804e-09	2.43983	0.759	0.18	3.22435e-05	Basal cells, differentiating	SYTL5
2.65433e-09	2.32312	0.793	0.212	5.10029e-05	Basal cells, differentiating	WNT3A
3.26196e-09	1.60899	0.966	0.654	6.26785e-05	Basal cells, differentiating	ARL4D
5.46197e-09	-0.817007	0.966	0.565	0.000104952	Basal cells, differentiating	ABHD12B
5.60445e-09	1.3408	1	0.714	0.00010769	Basal cells, differentiating	SERPINB4
5.91668e-09	1.68104	0.966	0.59	0.000113689	Basal cells, differentiating	NOS2
7.31158e-09	-2.18823	0.966	0.671	0.000140492	Basal cells, differentiating	PKIG
7.48001e-09	-2.10409	0.931	0.558	0.000143728	Basal cells, differentiating	ALDH1L1
9.22017e-09	1.63417	0.966	0.484	0.000177165	Basal cells, differentiating	CYP2B6
1.01892e-08	-2.23907	0.966	0.661	0.000195786	Basal cells, differentiating	SPAG1
1.04407e-08	1.32241	1	0.686	0.000200619	Basal cells, differentiating	DAPL1
1.10679e-08	1.54392	0.966	0.597	0.000212671	Basal cells, differentiating	EFNA1
1.11064e-08	1.44505	0.966	0.428	0.00021341	Basal cells, differentiating	ENTPD5
1.21824e-08	1.57826	0.966	0.562	0.000234085	Basal cells, differentiating	RHOV
1.22053e-08	-0.368854	1	0.562	0.000234525	Basal cells, differentiating	SPECC1
1.2362e-08	2.39892	0.793	0.307	0.000237535	Basal cells, differentiating	CYP2C18
1.355e-08	1.59465	0.931	0.537	0.000260363	Basal cells, differentiating	ACKR3
1.36046e-08	1.21139	0.966	0.431	0.000261412	Basal cells, differentiating	HIST1H3H
1.51053e-08	1.4463	0.966	0.435	0.000290248	Basal cells, differentiating	CYP4F3
1.64072e-08	1.16162	1	0.774	0.000315265	Basal cells, differentiating	FAM107A
1.76679e-08	1.25919	1	0.654	0.000339488	Basal cells, differentiating	GSTA4
1.87021e-08	1.4092	1	0.534	0.000359362	Basal cells, differentiating	ZNF750
1.93127e-08	-1.60653	0.966	0.671	0.000371094	Basal cells, differentiating	FBXO36
2.2327e-08	1.25842	0.931	0.389	0.000429014	Basal cells, differentiating	EDIL3
2.54173e-08	1.75579	0.966	0.664	0.000488393	Basal cells, differentiating	PHLDA2
3.02361e-08	1.34026	1	0.53	0.000580986	Basal cells, differentiating	ST3GAL1
3.09862e-08	1.06131	1	0.88	0.000595401	Basal cells, differentiating	UGT2A1
3.12855e-08	2.34682	0.862	0.459	0.000601151	Basal cells, differentiating	HBEGF
3.22977e-08	0.918461	0.862	0.36	0.0006206	Basal cells, differentiating	LINC00475
3.27552e-08	1.36372	1	0.777	0.000629392	Basal cells, differentiating	BHLHE40
3.46176e-08	-0.708497	1	0.618	0.000665177	Basal cells, differentiating	HSD17B13
3.52021e-08	-1.30306	0.931	0.587	0.000676408	Basal cells, differentiating	CCDC69
3.58258e-08	-2.08894	0.966	0.636	0.000688392	Basal cells, differentiating	SPATA17
3.8881e-08	1.39307	0.931	0.399	0.000747098	Basal cells, differentiating	SRP54-AS1
3.94391e-08	0.302794	0.966	0.519	0.000757823	Basal cells, differentiating	LDLR
4.42392e-08	1.91522	0.897	0.375	0.000850055	Basal cells, differentiating	FRAS1
4.54602e-08	1.6752	0.931	0.445	0.000873517	Basal cells, differentiating	HMGCS2
4.59293e-08	0.892065	1	0.527	0.000882532	Basal cells, differentiating	MCTP2
4.64216e-08	0.333023	1	0.53	0.000891991	Basal cells, differentiating	IL1RN
4.93461e-08	0.814673	0.966	0.473	0.000948186	Basal cells, differentiating	HIF3A
4.97868e-08	1.52293	1	0.633	0.000956653	Basal cells, differentiating	CXCL1
5.01132e-08	0.382993	0.931	0.417	0.000962925	Basal cells, differentiating	SWT1
5.14741e-08	-3.47899	0.931	0.661	0.000989074	Basal cells, differentiating	DYNLRB2
5.66298e-08	-1.97825	0.897	0.551	0.00108814	Basal cells, differentiating	PALMD
5.78704e-08	1.96345	0.897	0.516	0.00111198	Basal cells, differentiating	SEC14L2
6.30122e-08	-0.286074	1	0.675	0.00121078	Basal cells, differentiating	MYO1B
6.32074e-08	-0.185067	0.966	0.565	0.00121453	Basal cells, differentiating	TMEM125
6.35011e-08	-0.335687	0.931	0.558	0.00122017	Basal cells, differentiating	P4HA1
6.70482e-08	0.145289	0.966	0.555	0.00128833	Basal cells, differentiating	RASAL2
7.1687e-08	1.60856	0.931	0.47	0.00137747	Basal cells, differentiating	NOTCH3
7.37831e-08	0.244966	0.931	0.463	0.00141774	Basal cells, differentiating	OR7E22P
7.91765e-08	-1.96127	0.931	0.611	0.00152138	Basal cells, differentiating	C20orf96
8.26354e-08	-1.96618	0.897	0.686	0.00158784	Basal cells, differentiating	UCP2
8.27288e-08	-2.269	0.931	0.657	0.00158963	Basal cells, differentiating	ALDH3B1
8.30645e-08	1.02839	1	0.537	0.00159609	Basal cells, differentiating	PODXL
8.53375e-08	1.12127	1	0.739	0.00163976	Basal cells, differentiating	CYP2B7P
8.78872e-08	0.796523	0.931	0.428	0.00168875	Basal cells, differentiating	AL355312.6
9.11719e-08	0.323813	1	0.562	0.00175187	Basal cells, differentiating	ACACA
9.17218e-08	1.01081	1	0.548	0.00176243	Basal cells, differentiating	GPR87
9.18705e-08	-0.44006	0.897	0.463	0.00176529	Basal cells, differentiating	ZNF396
9.49781e-08	1.1378	1	0.848	0.001825	Basal cells, differentiating	NTS
1.04192e-07	-0.961032	0.966	0.618	0.00200205	Basal cells, differentiating	GRAMD2B
1.05913e-07	1.36918	0.966	0.484	0.00203511	Basal cells, differentiating	AC093829.1
1.07978e-07	0.518437	0.828	0.318	0.0020748	Basal cells, differentiating	ANO1
1.10117e-07	1.17976	1	0.792	0.0021159	Basal cells, differentiating	ADAM28
1.15041e-07	1.73532	0.966	0.565	0.0022105	Basal cells, differentiating	GDF15
1.15869e-07	-1.27779	0.966	0.629	0.00222643	Basal cells, differentiating	FAM161A
1.1823e-07	-1.16455	0.966	0.572	0.00227179	Basal cells, differentiating	LAMC2
1.18343e-07	1.46791	0.897	0.371	0.00227396	Basal cells, differentiating	PLEKHN1
1.20075e-07	0.869799	1	0.544	0.00230723	Basal cells, differentiating	IER5L
1.21039e-07	0.727171	1	0.551	0.00232576	Basal cells, differentiating	MANEA
1.21625e-07	-3.13006	0.966	0.724	0.00233702	Basal cells, differentiating	SPA17
1.25842e-07	0.998102	0.931	0.431	0.00241805	Basal cells, differentiating	ZNF623
1.26311e-07	0.7751	1	0.548	0.00242707	Basal cells, differentiating	PSMD5
1.29753e-07	1.63428	0.759	0.233	0.0024932	Basal cells, differentiating	SELP
[truncated: 8,975 more rows]

## Sheet: Basal cells
p_val	avg_log2FC	pct.1	pct.2	p_val_adj	cluster	gene
[truncated: 1,752 more rows]

## Sheet: Myeloid dendritic cells
p_val	avg_log2FC	pct.1	pct.2	p_val_adj	cluster	gene
[truncated: 8,176 more rows]

[truncated: 6 more sheets: Basal, Proliferating, Ionocytes, T cells, Ciliated cells, Epithelial, deuterosomal, Mucous]
